# Supplementary material for: Predicting Blood–Brain Barrier Permeability from Experimental Data: An Interpretable and Externally Validated Machine Learning Framework
Source: Pharmaceutics. 2026 May 28;18(6):670. doi: 10.3390/pharmaceutics18060670 (PMC13306079; doi:10.3390/pharmaceutics18060670)
Supplement: Supplementary file 1 [file pharmaceutics-18-00670-s001.zip › Supplementary Data S1.xlsx]

## Sheet: File
Supplementary Data S1 — B3DB Compound Lists with Experimental logBB Values

## Sheet: Training Set (n=740)
Training Set (n=740) — 740 compounds from B3DB experimental database [Meng et al. 2021]
#	Compound_Index	compound_name	IUPAC_name	SMILES	logBB_experimental	logBB_predicted_GB	prediction_error	abs_error	reference	group	split
1	889	9-c17	n,n'-bis(3-ethylphenyl)ethanimidamide	CCC1=CC(=CC=C1)NC(=NC2=CC=CC(=C2)CC)C	1.2	1.13698	0.0630173	0.0630173	R2|R2|R8|R27|R43|R47|R48|	B	Train
2	540	vinyltrichloride	1,1,2-trichloroethane	C(C(Cl)Cl)Cl	-0.1	0.0641895	-0.164189	0.164189	R2|R2|R3|R8|R21|R25|R27|R27|R38|R40|R41|R43|R46|R47|	B	Train
3	901	chembl4248308	10-[3-(4-methylpiperidin-1-yl)propyl]-2-(trifluoromethyl)phenothiazine	CC1CCN(CC1)CCCN2C3=CC=CC=C3SC4=C2C=C(C=C4)C(F)(F)F	1.44	1.37536	0.064639	0.064639	R48|R2|R2|R8|R27|	B	Train
4	105	dl-alanine	2-aminopropanoic acid	CC(C(=O)O)N	-0.17	-0.228591	0.058591	0.058591	R47|	A	Train
5	831	beloxepin	(2r,7r)-4,16-dimethyl-14-oxa-4-azatetracyclo[13.4.0.02,7.08,13]nonadeca-1(19),8,10,12,15,17-hexaen-7-ol	CC1=C2C(=CC=C1)[C@@H]3CN(CC[C@@]3(C4=CC=CC=C4O2)O)C	0.82	0.769787	0.0502131	0.0502131	R8|R21|	B	Train
6	950	59468-85-8	8-chloro-6-(2-fluorophenyl)-1-methyl-4h-imidazo[1,5-a][1,4]benzodiazepin-4-ol	CC1=NC=C2N1C3=C(C=C(C=C3)Cl)C(=NC2O)C4=CC=CC=C4F	-0.3	-0.156141	-0.143859	0.143859	R5|R11|R12|R18|R26|R27|R36|R39|R43|R8|R21|R27|R40|R3|R4|R38|R41|R47|R44|	D	Train
7	581	fluoromisonidazole	1-fluoro-3-(2-nitroimidazol-1-yl)propan-2-ol	C1=CN(C(=N1)[N+](=O)[O-])CC(CF)O	-0.01	-0.0586624	0.0486624	0.0486624	R2|R2|R21|R27|R27|R43|R47|R8|	B	Train
8	984	risperidone	3-[2-[4-(6-fluoro-1,2-benzoxazol-3-yl)piperidin-1-yl]ethyl]-2-methyl-6,7,8,9-tetrahydropyrido[1,2-a]pyrimidin-4-one	CC1=C(C(=O)N2CCCCC2=N1)CCN3CCC(CC3)C4=NOC5=C4C=CC(=C5)F	0	-0.182374	0.182374	0.182374	R25|R46|R2|R2|R27|R3|R8|R12|R21|R27|R36|R38|R39|R41|R43|R47|R49|R50|R40|R5|R20|R42|R44|	D	Train
9	692	66104-22-1	9-(methylsulfanylmethyl)-7-propyl-6,6a,8,9,10,10a-hexahydro-4h-indolo[4,3-fg]quinoline	CCCN1CC(CC2C1CC3=CNC4=CC=CC2=C34)CSC	0.3	0.321596	-0.0215959	0.0215959	R12|R25|R27|R35|R43|R46|R47|R2|R2|R27|R40|	B	Train
10	461	b-096	3-oxa-11-azatetracyclo[10.4.0.02,4.05,10]hexadeca-1(16),5,7,9,12,14-hexaene-11-carboxamide	C1=CC=C2C(=C1)C3C(O3)C4=CC=CC=C4N2C(=O)N	-0.3	-0.306889	0.00688928	0.00688928	R12|R25|R36|R46|R40|R2|R2|R27|R8|R11|R18|R21|R26|R27|R27|R35|R39|R43|R47|R49|R49|R5|	B	Train
11	446	tramiprosate, alzhemed	3-aminopropane-1-sulfonic acid	C(CN)CS(=O)(=O)O	-0.4	-0.408106	0.00810567	0.00810567	R18|R26|R27|	B	Train
12	691	sb-222200	3-methyl-2-phenyl-n-(1-phenylpropyl)quinoline-4-carboxamide	CCC(C1=CC=CC=C1)NC(=O)C2=C(C(=NC3=CC=CC=C32)C4=CC=CC=C4)C	0.3	0.289533	0.0104666	0.0104666	R3|R12|R18|R21|R25|R26|R27|R27|R36|R38|R41|R43|R46|R47|R49|R2|R2|R8|R27|R40|	B	Train
13	631	fluoromar	2-ethenoxy-1,1,1-trifluoroethane	C=COCC(F)(F)F	0.1	0.128279	-0.0282788	0.0282788	R5|R2|R2|R8|R11|R12|R17|R18|R21|R22|R25|R26|R27|R27|R32|R33|R35|R36|R39|R43|R44|R46|R48|R49|R40|R3|R38|R41|R47|	B	Train
14	305	digoxin	3-[(3s,5r,8r,9s,10s,12r,13s,14s)-3-[(2r,4s,5s,6r)-5-[(2s,4s,5s,6r)-5-[(2s,4s,5s,6r)-4,5-dihydroxy-6-methyloxan-2-yl]oxy-4-hydroxy-6-methyloxan-2-yl]oxy-4-hydroxy-6-methyloxan-2-yl]oxy-12,14-dihydroxy-10,13-dimethyl-1,2,3,4,5,6,7,8,9,11,12,15,16,17-tetradecahydrocyclopenta[a]phenanthren-17-yl]-2h-furan-5-one	C[C@@H]1[C@H]([C@H](C[C@@H](O1)O[C@@H]2[C@H](O[C@H](C[C@@H]2O)O[C@@H]3[C@H](O[C@H](C[C@@H]3O)O[C@H]4CC[C@]5([C@@H](C4)CC[C@@H]6[C@@H]5C[C@H]([C@]7([C@@]6(CCC7C8=CC(=O)OC8)O)C)O)C)C)C)O)O	-1.23	-1.19211	-0.0378868	0.0378868	R8|R21|	B	Train
15	972	thiopental (thiopentone)	5-ethyl-5-pentan-2-yl-2-sulfanylidene-1,3-diazinane-4,6-dione	CCCC(C)C1(C(=O)NC(=S)NC1=O)CC	-0.1	-0.189772	0.0897721	0.0897721	R4|R40|R8|R21|R27|R2|R2|R27|R3|R47|R38|R41|R3|R12|R18|R25|R26|R27|R35|R36|R39|R43|R46|R5|	D	Train
16	763	pfizer compound 19	n-[(6-methoxy-2-methyl-1,3-benzoxazol-5-yl)methyl]-2-phenylpiperidin-3-amine	CC1=NC2=C(O1)C=C(C(=C2)CNC3CCCNC3C4=CC=CC=C4)OC	0.49	0.459375	0.0306253	0.0306253	R25|R46|R47|R4|R2|R2|R8|R27|R40|	B	Train
17	772	afe	nan	FCCC2=CC(N)=C(C=C2)SC1=CC=CC=C1N(C)C	0.55	0.502211	0.0477885	0.0477885	R25|R41|R3|R38|R40|R43|R46|R47|R2|R2|R8|R27|	B	Train
18	7	sucrose	(2r,3r,4s,5s,6r)-2-[(2s,3s,4s,5r)-3,4-dihydroxy-2,5-bis(hydroxymethyl)oxolan-2-yl]oxy-6-(hydroxymethyl)oxane-3,4,5-triol	C([C@@H]1[C@H]([C@@H]([C@H]([C@H](O1)O[C@]2([C@H]([C@@H]([C@H](O2)CO)O)O)CO)O)O)O)O	-1.7	-1.67547	-0.0245261	0.0245261	R47|	A	Train
19	663	1-pentanol	pentan-1-ol	CCCCCO	0.2	0.118829	0.0811709	0.0811709	R2|R2|R8|R21|R27|R27|R43|R46|R47|R40|R25|R41|R3|R38|	B	Train
20	126	leucine	2-amino-4-methylpentanoic acid	CC(C)CC(C(=O)O)N	0	-0.134658	0.134658	0.134658	R47|	A	Train
21	494	ticalopride	4-amino-5-chloro-2-methoxy-n-(3-methoxypiperidin-4-yl)benzamide	COC1CNCCC1NC(=O)C2=CC(=C(C=C2OC)N)Cl	-0.22	-0.275969	0.0559693	0.0559693	R2|R2|R25|R27|R46|	B	Train
22	508	carisoprodol	[2-(carbamoyloxymethyl)-2-methylpentyl] n-methylcarbamate	CCCC(C)(COC(=O)N)COC(=O)NC	-0.18	-0.247179	0.0671792	0.0671792	R18|R26|R27|	B	Train
23	598	methanol	methanol	CO	0.02	0.0160354	0.00396465	0.00396465	R2|R2|R3|R8|R21|R25|R27|R27|R38|R40|R41|R43|R46|R47|	B	Train
24	997	ropinirole (skf101468)	4-[2-(dipropylamino)ethyl]-1,3-dihydroindol-2-one	CCCN(CCC)CCC1=C2CC(=O)NC2=CC=C1	0.2	0.127754	0.0722459	0.0722459	R12|R48|R40|R8|R21|R27|R2|R2|R27|R3|R18|R25|R26|R27|R35|R36|R38|R41|R42|R43|R46|R47|R49|R4|	D	Train
25	562	chembl534947	n-(2,6-dimethylphenyl)-5-[3-(2-pyrrolidin-1-ylethoxy)phenyl]imidazo[1,5-a]pyrazin-8-amine	CC1=C(C(=CC=C1)C)NC2=NC=C(N3C2=CN=C3)C4=CC(=CC=C4)OCCN5CCCC5	-0.05	0.0963153	-0.146315	0.146315	R18|R26|R27|	B	Train
26	577	simvastatin	[(1s,3r,7s,8s,8ar)-8-[2-[(2r,4r)-4-hydroxy-6-oxooxan-2-yl]ethyl]-3,7-dimethyl-1,2,3,7,8,8a-hexahydronaphthalen-1-yl] 2,2-dimethylbutanoate	CCC(C)(C)C(=O)O[C@H]1C[C@H](C=C2[C@H]1[C@H]([C@H](C=C2)C)CC[C@@H]3C[C@H](CC(=O)O3)O)C	-0.01	0.126792	-0.136792	0.136792	R27|R18|R26|	B	Train
27	894	nor-1-chlorpromazine	3-(1-chlorophenothiazin-10-yl)-n-methylpropan-1-amine	CNCCCN1C2=CC=CC=C2SC3=C1C(=CC=C3)Cl	1.37	1.23298	0.137023	0.137023	R18|R26|R27|	B	Train
28	1002	enflurane	2-chloro-1-(difluoromethoxy)-1,1,2-trifluoroethane	C(C(OC(F)F)(F)F)(F)Cl	0.24	0.287938	-0.0479383	0.0479383	R3|R38|R41|R47|R40|R2|R2|R8|R21|R27|R27|R11|R12|R17|R22|R25|R32|R33|R35|R36|R39|R43|R44|R49|	D	Train
29	401	chembl239299	4-(2,4-difluorobenzoyl)-1-[4-[3-[(2r)-2-methylpyrrolidin-1-yl]propoxy]phenyl]piperazin-2-one	C[C@@H]1CCCN1CCCOC2=CC=C(C=C2)N3CCN(CC3=O)C(=O)C4=C(C=C(C=C4)F)F	-0.6	-0.503024	-0.0969755	0.0969755	R18|R26|R27|	B	Train
30	837	pfizer compound 21	n-[(2-tert-butyl-6-methoxy-1,3-benzothiazol-5-yl)methyl]-2-phenylpiperidin-3-amine	CC(C)(C)C1=NC2=C(S1)C=C(C(=C2)CNC3CCCNC3C4=CC=CC=C4)OC	0.85	0.7362	0.1138	0.1138	R25|R46|R47|R4|R2|R2|R8|R27|R40|	B	Train
31	357	risperidone-9-oh	nan	O=C1N2CCCC(O)C2=NC(C)=C1CCN3CCC(C4=COc5cc(F)ccc54)CC3	-0.8	-0.614502	-0.185498	0.185498	R18|R26|R27|	B	Train
32	270	amethopterin	2-[[4-[(2,4-diaminopteridin-6-yl)methyl-methylamino]benzoyl]amino]pentanedioic acid	CN(CC1=CN=C2C(=N1)C(=NC(=N2)N)N)C3=CC=C(C=C3)C(=O)NC(CCC(=O)O)C(=O)O	-1.52	-1.48635	-0.033653	0.033653	R12|R25|R35|R47|R40|R2|R2|R8|R21|R27|	B	Train
33	612	paraxanthine	1,7-dimethyl-5,8-dihydro-3h-purine-2,6-dione	CN1CN=C2C1C(=O)N(C(=O)N2)C	0.06	0.00193295	0.058067	0.058067	R2|R2|R25|	B	Train
34	821	515141-51-2	6-(4-chlorophenyl)-3-[3-methoxy-4-(2-pyrrolidin-1-ylethoxy)phenyl]thieno[3,2-d]pyrimidin-4-one	COC1=C(C=CC(=C1)N2C=NC3=C(C2=O)SC(=C3)C4=CC=C(C=C4)Cl)OCCN5CCCC5	0.78	0.70584	0.0741595	0.0741595	R2|R2|R25|R27|R46|	B	Train
35	681	(+)-4-propyl- 3,4,4a,5,6,10b-hexahydro- 2h-naphtho[1,2-b][1,4]oxazin-9-ol	4-propyl-2,3,4a,5,6,10b-hexahydrobenzo[h][1,4]benzoxazin-9-ol	CCCN1CCOC2C1CCC3=C2C=C(C=C3)O	0.26	0.24551	0.0144896	0.0144896	R2|R2|R20|R25|R27|R46|	B	Train
36	144	nan	nan	F\C=C\O\C=C/F	0.13	0.1139	0.0161001	0.0161001	R48|	A	Train
37	503	indole-based mchr1 antagonist(7a)	2-(4-phenylmethoxyphenyl)-n-[1-(2-pyrrolidin-1-ylethyl)indazol-6-yl]acetamide	C1CCN(C1)CCN2C3=C(C=CC(=C3)NC(=O)CC4=CC=C(C=C4)OCC5=CC=CC=C5)C=N2	-0.2	-0.20672	0.00671984	0.00671984	R2|R2|R20|R25|R27|R46|	B	Train
38	17	sbb079053	1h-imidazo[1,2-a]pyridin-4-ium-2-ylmethanamine	C1=CC=[N+]2C=C(NC2=C1)CN	-1.4	-1.31196	-0.0880433	0.0880433	R8|	A	Train
39	649	compound-10b	1-[(5-chloro-2-phenylmethoxyphenyl)methyl]-5-methyl-n-[4-(methylaminomethyl)phenyl]pyrazole-3-carboxamide	CC1=CC(=NN1CC2=C(C=CC(=C2)Cl)OCC3=CC=CC=C3)C(=O)NC4=CC=C(C=C4)CNC	0.15	0.0977388	0.0522612	0.0522612	R18|R26|R27|	B	Train
40	951	loratadine	ethyl 4-(13-chloro-4-azatricyclo[9.4.0.03,8]pentadeca-1(11),3(8),4,6,12,14-hexaen-2-ylidene)piperidine-1-carboxylate	CCOC(=O)N1CCC(=C2C3=C(CCC4=C2N=CC=C4)C=C(C=C3)Cl)CC1	-0.3	-0.231523	-0.0684773	0.0684773	R27|R18|R26|R47|	D	Train
41	382	chembl476130	2-cyano-n-methyl-4-(piperidin-4-ylmethoxy)-6-(spiro[3.5]nonan-7-ylmethylamino)pyrimidine-5-carboxamide	CNC(=O)C1=C(N=C(N=C1OCC2CCNCC2)C#N)NCC3CCC4(CCC4)CC3	-0.67	-0.508262	-0.161738	0.161738	R18|R26|R27|	B	Train
42	405	tipr-dcka	nan	C(C\C(=C(/C)N(Cc1cnc(nc1N)C)C([H])=O)SSC(C)C)OC(C2=CC(c1c(cc(cc1N2)[Cl])[Cl])=O)=O	-0.57	-0.619855	0.0498549	0.0498549	R20|R2|R2|R25|R46|	B	Train
43	9	y22	6-(trifluoromethyl)-3-[[4-(trifluoromethyl)phenyl]methylamino]quinoxaline-2-carboxylic acid	C1=CC(=CC=C1CNC2=NC3=C(C=CC(=C3)C(F)(F)F)N=C2C(=O)O)C(F)(F)F	-1.57	-1.52478	-0.0452154	0.0452154	R11|	A	Train
44	765	mepyramine (pyrilamine)	n'-[(4-methoxyphenyl)methyl]-n,n-dimethyl-n'-pyridin-2-ylethane-1,2-diamine	CN(C)CCN(CC1=CC=C(C=C1)OC)C2=CC=CC=N2	0.5	0.517397	-0.0173966	0.0173966	R11|R12|R18|R21|R25|R26|R27|R27|R35|R36|R39|R42|R43|R46|R48|R49|R49|R2|R2|R8|R27|R40|R3|R5|R5|R38|R41|R44|R47|R48|R49|R4|	B	Train
45	478	65936-23-4	n-(4-bromo-2,6-dimethylphenyl)-4,5-dihydro-1h-imidazol-2-amine	CC1=CC(=CC(=C1NC2=NCCN2)C)Br	-0.28	-0.189708	-0.0902921	0.0902921	R2|R2|R8|R27|R47|R4|R40|	B	Train
46	879	1,2-dimethylcyclohexane	1,2-dimethylcyclohexane	CC1CCCCC1C	1.07	0.986677	0.083323	0.083323	R3|R21|R25|R27|R38|R41|R46|R47|R2|R2|R8|R27|R40|	B	Train
47	271	baclofen	4-amino-3-(4-chlorophenyl)butanoic acid	C1=CC(=CC=C1C(CC(=O)O)CN)Cl	-1.52	-1.25687	-0.263134	0.263134	R2|R2|R25|R46|	B	Train
48	365	levodopa	2-amino-3-(3,4-dihydroxyphenyl)propanoic acid	C1=CC(=C(C=C1CC(C(=O)O)N)O)O	-0.77	-0.731542	-0.0384579	0.0384579	R27|R43|R2|R2|R12|R25|R35|R46|R47|R40|	B	Train
49	50	zidovudine	[[2-(hydroxymethyl)-5-(5-methyl-2,4-dioxopyrimidin-1-yl)oxolan-3-yl]amino]azaniumylideneazanide	CC1=CN(C(=O)NC1=O)C2CC(C(O2)CO)N[NH+]=[N-]	-0.72	-0.74759	0.0275898	0.0275898	R36|	A	Train
50	909	phenyl-n-tert-butylnitrone	n-tert-butyl-1-phenylmethanimine oxide	CC(C)(C)/[N+](=C/C1=CC=CC=C1)/[O-]	0	0.0866396	-0.0866396	0.0866396	R20|R43|	C	Train
51	58	compound 31	nan	[O-][N+](C1=CC=NC1NCCSCc2ncccc2Br)=O	-0.67	-0.626594	-0.0434064	0.0434064	R36|	A	Train
52	760	chembl193400	5-chloro-1-(3-chlorophenyl)sulfonyl-4-piperazin-1-ylindole	C1CN(CCN1)C2=C(C=CC3=C2C=CN3S(=O)(=O)C4=CC(=CC=C4)Cl)Cl	0.48	0.337326	0.142674	0.142674	R18|R26|R27|	B	Train
53	465	16alpha-fluoroestradiol	(8r,9s,13s,14s,16s,17r)-16-fluoro-13-methyl-6,7,8,9,11,12,14,15,16,17-decahydrocyclopenta[a]phenanthrene-3,17-diol	C[C@]12CC[C@H]3[C@H]([C@@H]1C[C@@H]([C@@H]2O)F)CCC4=C3C=CC(=C4)O	-0.3	-0.216227	-0.0837734	0.0837734	R8|R21|	B	Train
54	941	carteolol	5-[3-(tert-butylamino)-2-hydroxypropoxy]-3,4-dihydro-1h-quinolin-2-one	CC(C)(C)NCC(COC1=CC=CC2=C1CCC(=O)N2)O	-0.4	-0.340676	-0.0593237	0.0593237	R18|R26|R27|R40|R3|R25|R38|R41|R46|R47|R8|R21|R27|R43|	D	Train
55	335	liarozole	6-[(3-chlorophenyl)-imidazol-1-ylmethyl]-1h-benzimidazole	C1=CC(=CC(=C1)Cl)C(C2=CC3=C(C=C2)N=CN3)N4C=CN=C4	-1	-0.891744	-0.108256	0.108256	R2|R2|R25|R46|	B	Train
56	906	chebi: 568657	1-[6-chloro-5-(trifluoromethyl)pyridin-2-yl]piperazine	C1CN(CCN1)C2=NC(=C(C=C2)C(F)(F)F)Cl	1.64	1.45346	0.186536	0.186536	R2|R2|R8|R18|R21|R25|R26|R27|R27|R27|R36|R43|R47|R49|R4|R40|	B	Train
57	548	vinblastine	methyl (1r,9r,10s,11r,12r,19r)-11-acetyloxy-12-ethyl-4-[(13s,15r,17s)-17-ethyl-17-hydroxy-13-methoxycarbonyl-1,11-diazatetracyclo[13.3.1.04,12.05,10]nonadeca-4(12),5,7,9-tetraen-13-yl]-10-hydroxy-5-methoxy-8-methyl-8,16-diazapentacyclo[10.6.1.01,9.02,7.016,19]nonadeca-2,4,6,13-tetraene-10-carboxylate	CC[C@@]1(C[C@H]2C[C@@](C3=C(CCN(C2)C1)C4=CC=CC=C4N3)(C5=C(C=C6C(=C5)[C@]78CCN9[C@H]7[C@@](C=CC9)([C@H]([C@@]([C@@H]8N6C)(C(=O)OC)O)OC(=O)C)CC)OC)C(=O)OC)O	-0.07	-0.152059	0.082059	0.082059	R8|R21|	B	Train
58	843	145742-22-9	n-[[2-(difluoromethoxy)-5-(trifluoromethoxy)phenyl]methyl]-2-phenylpiperidin-3-amine	C1CC(C(NC1)C2=CC=CC=C2)NCC3=C(C=CC(=C3)OC(F)(F)F)OC(F)F	0.88	0.927475	-0.0474746	0.0474746	R2|R2|R8|R25|R27|R47|R4|R40|	B	Train
59	448	compound 6h	5-cyclopropyl-2-(3,5-dimethoxyanilino)-7-[(1-hydroxy-3-methylbutan-2-yl)amino]pyrazolo[1,5-a]pyrimidine-3-carboxamide	CC(C)C(CO)NC1=CC(=NC2=C(C(=NN12)NC3=CC(=CC(=C3)OC)OC)C(=O)N)C4CC4	-0.39	-0.46178	0.07178	0.07178	R18|R26|R27|	B	Train
60	1009	22316-47-8	7-chloro-1-methyl-5-phenyl-1,5-benzodiazepine-2,4-dione	CN1C(=O)CC(=O)N(C2=C1C=CC(=C2)Cl)C3=CC=CC=C3	0.3	0.30093	-0.000929824	0.000929824	R40|R3|R4|R12|R18|R25|R26|R27|R35|R36|R38|R39|R41|R43|R44|R46|R47|R50|R2|R2|R27|R21|R27|R8|R5|	D	Train
61	900	bupropion (zyban)	2-(tert-butylamino)-1-(3-chlorophenyl)propan-1-one	CC(C(=O)C1=CC(=CC=C1)Cl)NC(C)(C)C	1.4	1.20925	0.190754	0.190754	R2|R2|R4|R8|R21|R25|R27|R27|R43|R46|R47|R40|	B	Train
62	481	bbcpd18 (ranitidine analog)	nan	CN(C)c(o1)ccc1-c2cc(ccc2)Nc(c3[N+]([O-])=O)[nH]cc3	-0.27	-0.294278	0.0242781	0.0242781	R2|R2|R12|R25|R27|R46|R47|	B	Train
63	688	ondansetron	nan	C1C=NC(C)=C1CC(C2=O)CCc3n(C)c(c4c23)cccc4	0.28	0.3008	-0.0207996	0.0207996	R2|R2|R25|	B	Train
64	156	schembl4414781	6-[4-(4-fluorophenyl)piperidin-1-yl]-3-(2-methoxyethyl)-2-methyl-5-nitropyrimidin-4-one	CC1=NC(=C(C(=O)N1CCOC)[N+](=O)[O-])N2CCC(CC2)C3=CC=C(C=C3)F	0.2	0.0651903	0.13481	0.13481	R47|	A	Train
65	677	5-octyl-5-ethyl barbituric acid	5-ethyl-5-octyl-1,3-diazinane-2,4,6-trione	CCCCCCCCC1(C(=O)NC(=O)NC1=O)CC	0.24	0.0882764	0.151724	0.151724	R2|R2|R8|R27|R21|R27|R43|R46|R47|R40|R3|R38|R25|R41|	B	Train
66	625	1622-62-4	5-(2-fluorophenyl)-1-methyl-7-nitro-3h-1,4-benzodiazepin-2-one	CN1C(=O)CN=C(C2=C1C=CC(=C2)[N+](=O)[O-])C3=CC=CC=C3F	0.1	0.0125258	0.0874742	0.0874742	R40|R3|R4|R11|R12|R18|R20|R25|R26|R27|R36|R38|R39|R41|R43|R44|R47|R2|R2|R8|R21|R27|R27|R5|	B	Train
67	228	schembl7050625	4-bromo-n-[4-[4-[3-(trifluoromethyl)phenoxy]piperidin-1-yl]butyl]benzamide	C1CN(CCC1OC2=CC=CC(=C2)C(F)(F)F)CCCCNC(=O)C3=CC=C(C=C3)Br	1.04	1.10113	-0.0611264	0.0611264	R47|	A	Train
68	443	mgs0028	(1r,2s,5s,6s)-2-amino-6-fluoro-4-oxobicyclo[3.1.0]hexane-2,6-dicarboxylic acid	C1C(=O)[C@@H]2[C@H]([C@@]1(C(=O)O)N)[C@]2(C(=O)O)F	-0.41	-0.445909	0.0359086	0.0359086	R2|R2|R20|R25|R27|R46|	B	Train
69	301	ranitidine	nan	CN(C)CC1=CC(CSCCN/C(NC)=N/C[N+]([O-])=O)=CO1	-1.23	-1.27209	0.0420861	0.0420861	R18|R26|R27|	B	Train
70	268	cube-6	nan	Oc1cc(OCCCCOc2ccc(CCC(O)=O)c(O)c2)ccc1C(CC(C)C)=O	-1.52	-1.48645	-0.0335516	0.0335516	R18|R26|R27|	B	Train
71	225	chembl430170	(2s,3s)-n-[(5-tert-butyl-2-methoxyphenyl)methyl]-2-phenylpiperidin-3-amine	CC(C)(C)C1=CC(=C(C=C1)OC)CN[C@H]2CCCN[C@H]2C3=CC=CC=C3	0.98	0.96817	0.0118304	0.0118304	R8|	A	Train
72	310	72801-60-6	2-[4-(3-aminophenyl)-1,3-thiazol-2-yl]guanidine	C1=CC(=CC(=C1)N)C2=CSC(=N2)N=C(N)N	-1.15	-1.16059	0.0105869	0.0105869	R18|R26|R27|R4|R2|R2|R3|R3|R8|R12|R21|R25|R27|R35|R36|R38|R40|R41|R43|R46|R47|R48|R49|R49|	B	Train
73	667	(r)-enflurane	(2r)-2-chloro-1-(difluoromethoxy)-1,1,2-trifluoroethane	[C@@H](C(OC(F)F)(F)F)(F)Cl	0.2	0.287938	-0.0879383	0.0879383	R5|R48|	B	Train
74	235	piperidinederivatives 2	4-bromo-n-[4-[4-[3-(trifluoromethyl)anilino]piperidin-1-yl]butyl]benzamide	C1CN(CCC1NC2=CC=CC(=C2)C(F)(F)F)CCCCNC(=O)C3=CC=C(C=C3)Br	1.18	1.06329	0.116711	0.116711	R47|	A	Train
75	303	ranitidine base	1-n'-[2-[[5-[(dimethylamino)methyl]furan-2-yl]methylsulfanyl]ethyl]-1-n-methyl-2-nitroethene-1,1-diamine	CNC(=C[N+](=O)[O-])NCCSCC1=CC=C(O1)CN(C)C	-1.23	-1.18575	-0.0442498	0.0442498	R8|R12|R21|R27|R36|R49|	B	Train
76	298	zinc27644005	2-[(2s,3r)-1-(4-chlorobenzoyl)-5-methoxy-2-methyl-2,3-dihydroindol-3-yl]acetic acid	C[C@H]1[C@@H](C2=C(N1C(=O)C3=CC=C(C=C3)Cl)C=CC(=C2)OC)CC(=O)O	-1.26	-1.13934	-0.120656	0.120656	R47|R48|	B	Train
77	23	17 zm0241385	4-[2-[[7-amino-2-(furan-2-yl)-[1,2,4]triazolo[1,5-a][1,3,5]triazin-5-yl]amino]ethyl]phenol	C1=COC(=C1)C2=NN3C(=NC(=NC3=N2)NCCC4=CC=C(C=C4)O)N	-1.3	-1.21013	-0.0898685	0.0898685	R47|	A	Train
78	986	dextromethorphan	(1s,9s,10s)-4-methoxy-17-methyl-17-azatetracyclo[7.5.3.01,10.02,7]heptadeca-2(7),3,5-triene	CN1CC[C@@]23CCCC[C@@H]2[C@@H]1CC4=C3C=C(C=C4)OC	0.02	0.122202	-0.102202	0.102202	R18|R26|R27|R20|	D	Train
79	590	dl-morphan	17-methyl-17-azatetracyclo[7.5.3.01,10.02,7]heptadeca-2(7),3,5-trien-4-ol	CN1CCC23CCCCC2C1CC4=C3C=C(C=C4)O	0	0.0474375	-0.0474375	0.0474375	R2|R2|R12|R25|R27|R27|R35|R43|R46|R47|R40|	B	Train
80	574	chembl218017	benzyl 4-[(pyridin-2-ylamino)methyl]piperidine-1-carboxylate	C1CN(CCC1CNC2=CC=CC=N2)C(=O)OCC3=CC=CC=C3	-0.02	0.048266	-0.068266	0.068266	R18|R26|R27|	B	Train
81	768	org-32104	16-methyl-14-oxa-4-azatetracyclo[13.4.0.02,7.08,13]nonadeca-1(19),8,10,12,15,17-hexaen-7-ol	CC1=C2C(=CC=C1)C3CNCCC3(C4=CC=CC=C4O2)O	0.52	0.529318	-0.00931842	0.00931842	R2|R2|R8|R27|R40|R3|R18|R21|R25|R26|R27|R27|R36|R38|R41|R43|R46|R47|R49|R4|	B	Train
82	181	n-(2-cyanoethyl)-2-phenylethylamine	3-(n-ethylanilino)propanenitrile	CCN(CCC#N)C1=CC=CC=C1	0.42	0.494352	-0.074352	0.074352	R20|	A	Train
83	267	cube-2	nan	Oc1cc(OCCCCO)ccc1C(CC(C)C)=O	-1.52	-1.35765	-0.162348	0.162348	R18|R26|R27|	B	Train
84	354	tiotidine (skb10, y-g10)	1-cyano-3-[2-[[2-(diaminomethylideneamino)-1,3-thiazol-4-yl]methylsulfanyl]ethyl]-2-methylguanidine	NC(NC1=NC(CSCC/N=C(NC)/NC#N)=CS1)=N	-0.8	-0.908081	0.108081	0.108081	R27|R3|R11|R12|R18|R21|R25|R26|R27|R36|R38|R39|R41|R43|R46|R47|R48|R49|R4|R2|R2|R8|R40|R5|	B	Train
85	62	itraconazole	2-butan-2-yl-4-[4-[4-[4-[[2-(2,4-dichlorophenyl)-2-(1,2,4-triazol-1-ylmethyl)-1,3-dioxolan-4-yl]methoxy]phenyl]piperazin-1-yl]phenyl]-1,2,4-triazol-3-one	CCC(C)N1C(=O)N(C=N1)C2=CC=C(C=C2)N3CCN(CC3)C4=CC=C(C=C4)OCC5COC(O5)(CN6C=NC=N6)C7=C(C=C(C=C7)Cl)Cl	-0.64	-0.647493	0.0074932	0.0074932	R26|	A	Train
86	44	cyclosporine a	30-ethyl-33-[(e)-1-hydroxy-2-methylpent-3-enyl]-1,4,7,10,12,15,19,25,28-nonamethyl-3,6,9,18,24-pentakis(2-methylpropyl)-21-propan-2-yl-1,4,7,10,13,16,19,22,25,28,31-undecazacyclotritriacontane-2,5,8,11,14,17,20,23,26,29,32-undecone	CCC1C(=O)N(CC(=O)N(C(C(=O)NC(C(=O)N(C(C(=O)NC(C(=O)NC(C(=O)N(C(C(=O)N(C(C(=O)N(C(C(=O)N(C(C(=O)N1)C(C(C)/C=C/C)O)C)CC(C)C)C)CC(C)C)C)CC(C)C)C)C)C)CC(C)C)C)C(C)C)CC(C)C)C)C	-0.78	-0.766212	-0.013788	0.013788	R40|	A	Train
87	899	117-89-5	10-[3-(4-methylpiperazine-1,4-diium-1-yl)propyl]-2-(trifluoromethyl)phenothiazine	C[NH+]1CC[NH+](CC1)CCCN2C3=CC=CC=C3SC4=C2C=C(C=C4)C(F)(F)F	1.4	1.4429	-0.042902	0.042902	R4|R5|R50|R40|R2|R2|R8|R27|R21|R27|R11|R12|R17|R18|R25|R26|R27|R35|R36|R43|R47|R49|R49|	B	Train
88	678	gr 205171, vofopitant	n-[[2-methoxy-5-[5-(trifluoromethyl)tetrazol-1-yl]phenyl]methyl]-2-phenylpiperidin-3-amine	COC1=C(C=C(C=C1)N2C(=NN=N2)C(F)(F)F)CNC3CCCNC3C4=CC=CC=C4	0.24	0.215981	0.024019	0.024019	R18|R26|R27|	B	Train
89	616	irie-16a	2-cyano-n-methyl-4-[(1-propan-2-ylpiperidin-4-yl)methoxy]-6-(spiro[3.5]nonan-7-ylmethylamino)pyrimidine-5-carboxamide	CC(C)N1CCC(CC1)COC2=NC(=NC(=C2C(=O)NC)NCC3CCC4(CCC4)CC3)C#N	0.08	0.111716	-0.0317163	0.0317163	R18|R26|R27|	B	Train
90	579	bpsp	1-(4-bromophenyl)-8-[4-(4-fluorophenyl)-4-oxobutyl]-3-propyl-1,3,8-triazaspiro[4.5]decan-4-one	CCCN1CN(C2(C1=O)CCN(CC2)CCCC(=O)C3=CC=C(C=C3)F)C4=CC=C(C=C4)Br	-0.01	-0.125386	0.115386	0.115386	R2|R2|R3|R25|R27|R38|R41|R43|R47|R40|	B	Train
91	60	schembl5010920	9-[3,5-bis(trifluoromethyl)benzoyl]-5-phenyl-1-oxa-3,9-diazaspiro[5.5]undecan-2-one	C1CN(CCC12C(CNC(=O)O2)C3=CC=CC=C3)C(=O)C4=CC(=CC(=C4)C(F)(F)F)C(F)(F)F	-0.66	-0.592129	-0.0678711	0.0678711	R47|	A	Train
92	890	pfizer compound 23	n-[(6-methoxy-2-phenyl-1,3-benzothiazol-5-yl)methyl]-2-phenylpiperidin-3-amine	COC1=CC2=C(C=C1CNC3CCCNC3C4=CC=CC=C4)N=C(S2)C5=CC=CC=C5	1.26	1.08419	0.175811	0.175811	R2|R2|R8|R25|R27|R46|R47|R4|R40|	B	Train
93	644	3891-33-6	1,4-bis(ethenoxy)butane	C=COCCCCOC=C	0.12	0.108197	0.0118034	0.0118034	R2|R2|R8|R21|R25|R27|R27|R43|R46|R47|	B	Train
94	395	jnj-5207787	nan	O=C(N(C1=CC=C(CCN2C(C)=O)C2=C1)N3CCN(CCC4CCCC4)CC3)/C=C/C5=CC(C#N)=CC=C5	-0.63	-0.644568	0.014568	0.014568	R18|R26|R27|	B	Train
95	638	dehydroevodiamine	21-methyl-3,13-diaza-21-azoniapentacyclo[11.8.0.02,10.04,9.015,20]henicosa-1(21),4,6,8,15,17,19-heptaen-14-one	C[N+]1=C2C3C(CCN2C(=O)C4=CC=CC=C41)C5=CC=CC=C5N3	0.11	0.165057	-0.0550573	0.0550573	R2|R2|R25|R27|R46|	B	Train
96	214	s113 amitryptalline	nan	CN(C)CCCN1C2CCCCCC2CCC2=CC=CC=C12	0.83	0.833172	-0.0031719	0.0031719	R47|	A	Train
97	937	zolpidem	n,n-dimethyl-2-[6-methyl-2-(4-methylphenyl)imidazo[1,2-a]pyridin-3-yl]acetamide	CC1=CC=C(C=C1)C2=C(N3C=C(C=CC3=N2)C)CC(=O)N(C)C	-0.48	-0.326968	-0.153032	0.153032	R18|R26|R27|R4|R21|R27|R43|R47|R50|R2|R2|R8|R27|R40|	D	Train
98	732	chembl1935437	1-[(4-fluorophenyl)methyl]-2-[(3r)-piperidin-3-yl]benzimidazole	C1C[C@H](CNC1)C2=NC3=CC=CC=C3N2CC4=CC=C(C=C4)F	0.39	0.533123	-0.143123	0.143123	R2|R2|R25|R27|R46|	B	Train
99	795	tert-butylcyclohexane	tert-butylcyclohexane	CC(C)(C)C1CCCCC1	0.61	0.720726	-0.110726	0.110726	R3|R21|R25|R27|R38|R41|R46|R47|R2|R2|R8|R27|R40|	B	Train
100	343	prazosin	[4-(4-amino-6,7-dimethoxyquinazolin-2-yl)piperazin-1-yl]-(furan-2-yl)methanone	COC1=C(C=C2C(=C1)C(=NC(=N2)N3CCN(CC3)C(=O)C4=CC=CO4)N)OC	-0.9	-0.938819	0.0388189	0.0388189	R2|R2|R25|R46|	B	Train
101	11	guanidinothiazol analogue 17 ac1lbibi -- pubmed	2-[4-(3,4-dihydroxyphenyl)-1,3-thiazol-2-yl]guanidine	C1=CC(=C(C=C1C2=CSC(=N2)N=C(N)N)O)O	-1.54	-1.39831	-0.141694	0.141694	R47|	A	Train
102	216	chembl3349881	[(1s,3s,7s,8s,8ar)-8-[2-[(2r,4r)-4-hydroxy-6-oxooxan-2-yl]ethyl]-3,7-dimethyl-1,2,3,7,8,8a-hexahydronaphthalen-1-yl] (2s)-2-methylbutanoate	CC[C@H](C)C(=O)O[C@H]1C[C@@H](C=C2[C@H]1[C@H]([C@H](C=C2)C)CC[C@@H]3C[C@H](CC(=O)O3)O)C	0.85	0.673412	0.176588	0.176588	R25|	A	Train
103	1047	methamphetamine (pervertin)	n-methyl-1-phenylpropan-2-amine	CC(CC1=CC=CC=C1)NC	0.9	0.87553	0.0244698	0.0244698	R3|R18|R25|R26|R27|R38|R41|R46|R47|R27|R2|R2|R27|R43|R40|R8|R21|R27|R12|R35|	D	Train
104	652	st 363	n-(2,4-dichlorophenyl)-4,5-dihydro-1h-imidazol-2-amine	C1CN=C(N1)NC2=C(C=C(C=C2)Cl)Cl	0.16	0.133101	0.0268986	0.0268986	R2|R2|R2|R2|R8|R21|R25|R27|R27|R27|R43|R46|R47|R4|R40|	B	Train
105	778	selegiline	(2r)-n-methyl-1-phenyl-n-prop-2-ynylpropan-2-amine	C[C@H](CC1=CC=CC=C1)N(C)CC#C	0.57	0.540419	0.0295806	0.0295806	R18|R26|R27|	B	Train
106	115	17-(dimethylaminoethylamino)-17-demethoxygeldamycin	nan	C1C=2C(C(NC(/C(C)=C/C=C\[C@@H]([C@H](/C(=C/[C@@H](C)[C@@H]([C@H](OC)C[C@H]1C)O)C)OC(=O)N)OC)=O)=CC(C2NCCN(C)C)=O)=O	-0.09	-0.116318	0.0263181	0.0263181	R25|	A	Train
107	189	zipr-dopa(p)2	nan	c1c(c(ccc1CC(N)C(OCC\C(=C(/C)N(C)C([H])=O)SSC(C)C)=O)OC(=O)C(C)(C)C)OC(C(C)(C)C)=O	0.53	0.474231	0.0557692	0.0557692	R25|	A	Train
108	89	1,3-dimethyl-5,7-dihydro-4h-purine-2,6-dione	1,3-dimethyl-5,7-dihydro-4h-purine-2,6-dione	CN1C2C(C(=O)N(C1=O)C)NC=N2	-0.29	-0.254541	-0.0354593	0.0354593	R35|	A	Train
109	428	temozolomide	3-methyl-4-oxoimidazo[5,1-d][1,2,3,5]tetrazine-8-carboxamide	CN1C(=O)N2C=NC(=C2N=N1)C(=O)N	-0.47	-0.483785	0.0137848	0.0137848	R18|R26|R27|	B	Train
110	954	morphine	3-methyl-2,4,4a,7,7a,13-hexahydro-1h-4,12-methanobenzofuro[3,2-e]isoquinoline-7,9-diol	CN1CCC23C4C1CC5=C2C(=C(C=C5)O)OC3C(C=C4)O	-0.2	-0.092287	-0.107713	0.107713	R3|R38|R25|R41|R2|R2|R27|R40|R27|R47|R12|R35|R36|R43|R4|	D	Train
111	1003	nicotine	3-(1-methylpyrrolidin-2-yl)pyridine	CN1CCCC1C2=CN=CC=C2	0.24	0.251361	-0.0113613	0.0113613	R25|R41|R3|R38|R46|R47|R2|R2|R27|R40|R8|R21|R27|R43|R4|	D	Train
112	281	sb 239063	4-[4-(4-fluorophenyl)-5-(2-methoxypyrimidin-4-yl)imidazol-1-yl]cyclohexan-1-ol	COC1=NC=CC(=N1)C2=C(N=CN2C3CCC(CC3)O)C4=CC=C(C=C4)F	-1.4	-1.19655	-0.203446	0.203446	R18|R26|R27|	B	Train
113	839	2-methyl heptane	2-methylhexane	CCCCC(C)C	0.86	0.878361	-0.0183612	0.0183612	R3|R38|R41|R2|R2|R8|R27|	B	Train
114	290	skf 93319	nan	COC1=CC=CN=C1CCCCNC(N2)=NC=C(CC3=CC=CC(C)=N3)C2=O	-1.3	-1.44917	0.14917	0.14917	R36|R47|	B	Train
115	349	takle-1; sb-590885	nan	CN(C)CCOC(C=C1)=CC=C1C2=NC(C3=CC=C(/C(CC4)=N/CO)C4=C3)=C(C5=CC=NC=C5)N2	-0.85	-0.889941	0.0399413	0.0399413	R18|R26|R27|	B	Train
116	523	u 88703	2-piperazin-1-yl-n-propan-2-ylpyridin-3-amine	CC(C)NC1=C(N=CC=C1)N2CCNCC2	-0.14	-0.0963717	-0.0436283	0.0436283	R18|R26|R27|	B	Train
117	238	trihexyphenidyl	1-cyclohexyl-1-phenyl-3-piperidin-1-ylpropan-1-ol	C1CCC(CC1)C(CCN2CCCCC2)(C3=CC=CC=C3)O	1.32	1.13133	0.18867	0.18867	R47|	A	Train
118	326	chembl68445	2-[2-phenyl-4-(1-phenylpropylcarbamoyl)quinolin-3-yl]oxyacetic acid	CCC(C1=CC=CC=C1)NC(=O)C2=C(C(=NC3=CC=CC=C32)C4=CC=CC=C4)OCC(=O)O	-1	-1.0376	0.0375951	0.0375951	R18|R26|R27|	B	Train
119	312	az599	[5-ethylsulfonyl-2-(oxan-4-yl)-3,4-dihydro-1h-pyrido[4,3-b]indol-8-yl]-(4-methylpiperidin-1-yl)methanone	CCS(=O)(=O)N1C2=C(CN(CC2)C3CCOCC3)C4=C1C=CC(=C4)C(=O)N5CCC(CC5)C	-1.15	-1.01969	-0.130313	0.130313	R2|R2|R25|R27|R46|	B	Train
120	994	pentobarbital	5-ethyl-5-pentan-2-yl-1,3-diazinane-2,4,6-trione	CCCC(C)C1(C(=O)NC(=O)NC1=O)CC	0.1	0.0668058	0.0331942	0.0331942	R40|R8|R21|R27|R43|R2|R2|R27|R5|R39|R3|R11|R12|R17|R18|R25|R26|R27|R35|R36|R44|R47|R49|R49|R38|R41|R3|	D	Train
121	490	alprenolol	1-(propan-2-ylamino)-3-(2-prop-2-enylphenoxy)propan-2-ol	CC(C)NCC(COC1=CC=CC=C1CC=C)O	-0.23	-0.0871107	-0.142889	0.142889	R2|R2|R8|R21|R25|R27|R27|R43|R46|R47|R4|R40|	B	Train
122	981	levetiracetam	(2s)-2-(2-oxopyrrolidin-1-yl)butanamide	CC[C@@H](C(=O)N)N1CCCC1=O	-0.04	-0.113343	0.0733432	0.0733432	R20|R2|R2|R25|R27|R46|	D	Train
123	72	tg4-155	(e)-n-[2-(2-methylindol-1-yl)ethyl]-3-(3,4,5-trimethoxyphenyl)prop-2-enamide	CC1=CC2=CC=CC=C2N1CCNC(=O)/C=C/C3=CC(=C(C(=C3)OC)OC)OC	-0.52	-0.448031	-0.0719689	0.0719689	R47|	A	Train
124	236	chembl244205	6-(4-fluorophenyl)-5-[4-(2-piperidin-1-ylethoxy)phenoxy]naphthalen-2-ol	C1CCN(CC1)CCOC2=CC=C(C=C2)OC3=C(C=CC4=C3C=CC(=C4)O)C5=CC=C(C=C5)F	1.25	0.956172	0.293828	0.293828	R47|	A	Train
125	884	77086-21-6	1-methyl-16-azatetracyclo[7.6.1.02,7.010,15]hexadeca-2,4,6,10,12,14-hexaene	CC12C3=CC=CC=C3CC(N1)C4=CC=CC=C24	1.11	1.00809	0.101913	0.101913	R2|R2|R25|R27|R46|R4|R40|	B	Train
126	480	chembl358151	n-[3-[5-[(dimethylamino)methyl]furan-2-yl]phenyl]-3-nitro-1h-pyrrol-2-amine	CN(C)CC1=CC=C(O1)C2=CC(=CC=C2)NC3=C(C=CN3)[N+](=O)[O-]	-0.27	-0.307718	0.0377179	0.0377179	R2|R2|R8|R27|R40|R3|R3|R18|R25|R26|R27|R38|R38|R41|R41|R43|R46|R47|R48|R49|R49|R4|	B	Train
127	554	ethenzamide	2-ethoxybenzamide	CCOC1=CC=CC=C1C(=O)N	-0.05	0.00124146	-0.0512415	0.0512415	R8|R21|R27|R43|R46|R47|R27|R2|R2|R25|R40|R41|R3|R38|	B	Train
128	673	scopolamine	(9-methyl-3-oxa-9-azatricyclo[3.3.1.02,4]nonan-7-yl) 3-hydroxy-2-phenylpropanoate	CN1C2CC(CC1C3C2O3)OC(=O)C(CO)C4=CC=CC=C4	0.23	0.134265	0.0957349	0.0957349	R8|R21|R27|R43|R47|R4|R40|	B	Train
129	582	misonidazole,fluoro	1-(fluoromethoxy)-3-(2-nitroimidazol-1-yl)propan-2-ol	C1=CN(C(=N1)[N+](=O)[O-])CC(COCF)O	-0.01	-0.0426916	0.0326916	0.0326916	R2|R2|R2|R2|R3|R3|R8|R25|R27|R27|R38|R38|R41|R41|R43|R46|R47|R40|	B	Train
130	411	pregabalin	3-(aminomethyl)-5-methylhexanoic acid	CC(C)CC(CC(=O)O)CN	-0.54	-0.514352	-0.0256476	0.0256476	R18|R26|R27|	B	Train
131	254	disodium;(6r,7s)-7-[[4-(2-amino-1-carboxylato-2-oxoethylidene)-1,3-dithietane-2-carbonyl]amino]-7-methoxy-3-[(1-methyltetrazol-5-yl)sulfanylmethyl]-8-oxo-5-thia-1-azabicyclo[4.2.0]oct-2-ene-2-carboxylate	7-[[4-(2-amino-1-carboxy-2-oxoethylidene)-1,3-dithietane-2-carbonyl]amino]-7-methoxy-3-[(1-methyltetrazol-5-yl)sulfanylmethyl]-8-oxo-5-thia-1-azabicyclo[4.2.0]oct-2-ene-2-carboxylic acid	CN1C(=NN=N1)SCC2=C(N3C(C(C3=O)(NC(=O)C4SC(=C(C(=O)N)C(=O)O)S4)OC)SC2)C(=O)O	-1.89	-1.90416	0.0141568	0.0141568	R2|R2|R12|R25|R27|R35|R47|R27|R25|R40|	B	Train
132	685	lin_train_55	3-bromo-1,1,1,3-tetrafluoropropane	C(C(F)Br)C(F)(F)F	0.27	0.296852	-0.0268521	0.0268521	R12|R21|R25|R27|R46|R47|R2|R2|R8|R27|R40|	B	Train
133	111	y17	5-[2-[(3r)-1-methyl-5-oxopyrrolidin-3-yl]ethyl]-3,4-dihydro-2h-pyrido[4,3-b]indol-1-one	CN1C[C@@H](CC1=O)CCN2C3=C(C4=CC=CC=C42)C(=O)NCC3	-0.12	-0.185181	0.0651812	0.0651812	R11|	A	Train
134	133	nsc382927	4,5-bis(2-naphthalen-1-yl-2-oxoethyl)-2-phenyl-1,6a-dihydropyrrolo[2,3-c]pyrazol-3-one	C1=CC=C(C=C1)N2C(=O)C3=C(C(=NC3N2)CC(=O)C4=CC=CC5=CC=CC=C54)CC(=O)C6=CC=CC7=CC=CC=C76	0.02	0.0402114	-0.0202114	0.0202114	R8|	A	Train
135	672	b-066, skb-42	n-[3-[3-(piperidin-1-ylmethyl)phenoxy]propyl]-1,3-benzoxazol-2-amine	C1CCN(CC1)CC2=CC(=CC=C2)OCCCNC3=NC4=CC=CC=C4O3	0.22	0.297491	-0.0774913	0.0774913	R2|R2|R3|R3|R8|R12|R18|R20|R21|R25|R26|R27|R27|R27|R35|R36|R38|R38|R41|R41|R43|R46|R47|R48|R49|R49|R4|R40|	B	Train
136	743	butyl 4-aminobenzoate (butamben)	butyl 4-aminobenzoate	CCCCOC(=O)C1=CC=C(C=C1)N	0.42	0.306403	0.113597	0.113597	R2|R2|R8|R27|R40|R3|R21|R25|R27|R38|R41|R43|R46|R47|	B	Train
137	337	chembl1185227	4-[4-(azetidine-1-carbonyl)benzoyl]-1-[4-(1-cyclobutylpiperidin-4-yl)oxyphenyl]piperazin-2-one	C1CC(C1)N2CCC(CC2)OC3=CC=C(C=C3)N4CCN(CC4=O)C(=O)C5=CC=C(C=C5)C(=O)N6CCC6	-1	-0.968442	-0.0315582	0.0315582	R18|R26|R27|	B	Train
138	541	sb 656104a	6-[2-[2-[4-(4-chlorophenoxy)piperidin-1-yl]ethyl]pyrrolidin-1-yl]sulfonyl-1h-indole	C1CC(N(C1)S(=O)(=O)C2=CC3=C(C=C2)C=CN3)CCN4CCC(CC4)OC5=CC=C(C=C5)Cl	-0.1	-0.0908526	-0.00914736	0.00914736	R18|R26|R27|	B	Train
139	601	nitrous oxide	nitrous oxide	[N-]=[N+]=O	0.03	-0.0501992	0.0801992	0.0801992	R2|R2|R8|R27|R40|R3|R11|R21|R27|R38|R41|R44|R48|R49|	B	Train
140	495	pfizer compound 16	1-[4-methoxy-3-[[(2-phenylpiperidin-3-yl)amino]methyl]phenyl]pyrrolidin-2-one	COC1=C(C=C(C=C1)N2CCCC2=O)CNC3CCCNC3C4=CC=CC=C4	-0.22	-0.142579	-0.0774209	0.0774209	R2|R2|R8|R25|R27|R46|R4|R40|	B	Train
141	232	cp-122721	(2s,3s)-n-[[2-methoxy-5-(trifluoromethoxy)phenyl]methyl]-2-phenylpiperidin-3-amine	COC1=C(C=C(C=C1)OC(F)(F)F)CN[C@H]2CCCN[C@H]2C3=CC=CC=C3	1.11	0.913161	0.196839	0.196839	R20|	A	Train
142	358	levodopa	(2s)-2-amino-3-(3,4-dihydroxyphenyl)propanoic acid	C1=CC(=C(C=C1C[C@@H](C(=O)O)N)O)O	-0.8	-0.731542	-0.0684579	0.0684579	R5|R21|R8|R39|	B	Train
143	332	pfizer compound 13	nan	c1ccccc1C(c2ccccc2)C(N(C3)CC4)C(C34)NCc(c(c5)OC)cc(c56)N(CC6)S(=O)(=O)C	-1	-0.948282	-0.051718	0.051718	R2|R2|R4|R8|R25|R40|R46|R47|	B	Train
144	850	(e)-tamoxifen	2-[4-[(e)-1,2-diphenylbut-1-enyl]phenoxy]-n,n-dimethylethanamine	CC/C(=C(/C1=CC=CC=C1)\C2=CC=C(C=C2)OCCN(C)C)/C3=CC=CC=C3	0.92	0.922166	-0.00216647	0.00216647	R43|R47|	B	Train
145	355	chembl213760	5-(4-ethylphenyl)-13-[methyl(2-pyridin-2-ylethyl)amino]-8-thia-3,5,10-triazatricyclo[7.4.0.02,7]trideca-1(13),2(7),3,9,11-pentaen-6-one	CCC1=CC=C(C=C1)N2C=NC3=C(C2=O)SC4=NC=CC(=C34)N(C)CCC5=CC=CC=N5	-0.8	-0.747702	-0.0522978	0.0522978	R2|R2|R25|R46|	B	Train
146	422	epicorticosterone	(8s,9s,10r,11r,13s,14s,17s)-11-hydroxy-17-(2-hydroxyacetyl)-10,13-dimethyl-1,2,6,7,8,9,11,12,14,15,16,17-dodecahydrocyclopenta[a]phenanthren-3-one	C[C@]12CCC(=O)C=C1CC[C@@H]3[C@@H]2[C@@H](C[C@]4([C@H]3CC[C@@H]4C(=O)CO)C)O	-0.5	-0.438693	-0.0613066	0.0613066	R2|R2|R25|R27|R46|	B	Train
147	6	nan	nan	CN1CC2=C(N=CN2C2=CC=CC(Cl)=C2C1=O)C1=NOC(=N1)[C@](C)(O)CO	-1.82	-1.81369	-0.00631242	0.00631242	R48|	A	Train
148	762	pyrimethamine	5-(4-chlorophenyl)-6-ethylpyrimidine-2,4-diamine	CCC1=C(C(=NC(=N1)N)N)C2=CC=C(C=C2)Cl	0.49	0.530962	-0.0409623	0.0409623	R18|R26|R27|	B	Train
149	99	tz-3	1-[2-[(2-chlorothiophen-3-yl)methoxy]-2-(2,4-dichlorophenyl)ethyl]imidazole	C1=CC(=C(C=C1Cl)Cl)C(CN2C=CN=C2)OCC3=C(SC=C3)Cl	-0.2	-0.128071	-0.0719286	0.0719286	R47|	A	Train
150	470	theobromine (3,7-dimethylxanthine)	3,7-dimethylpurine-2,6-dione	CN1C=NC2=C1C(=O)NC(=O)N2C	-0.3	-0.15165	-0.14835	0.14835	R3|R5|R25|R38|R41|R46|R47|R2|R2|R27|R40|R4|R21|R27|R8|R11|R12|R20|R36|R39|R43|	B	Train
151	817	northioridazine	2-methylsulfanyl-10-(2-piperidin-3-ylethyl)phenothiazine	CSC1=CC2=C(C=C1)SC3=CC=CC=C3N2CCC4CCCNC4	0.75	0.743391	0.00660876	0.00660876	R3|R25|R36|R38|R41|R46|R47|R40|R2|R2|R27|R8|R21|R27|	B	Train
152	276	atenolol	nan	O=C(N)Cc1ccc(OCC(NC(C)C)O)cc1	-1.42	-1.32449	-0.0955074	0.0955074	R18|R26|R27|	B	Train
153	241	chembl476108	4-[4-(4-chlorophenyl)-1,4-diazepan-1-yl]-1-(4-fluorophenyl)butan-1-one	C1CN(CCN(C1)C2=CC=C(C=C2)Cl)CCCC(=O)C3=CC=C(C=C3)F	1.48	1.32096	0.159044	0.159044	R47|	A	Train
154	701	ar-1d9859	2-butyl-6,7-dimethoxy-3,3a,4,8b-tetrahydro-1h-indeno[1,2-c]pyrrole;hydrochloride	CCCCN1CC2CC3=CC(=C(C=C3C2C1)OC)OC.Cl	0.31	0.401111	-0.0911106	0.0911106	R8|R21|R27|R2|R2|R25|R27|R43|R46|R47|	B	Train
155	799	venlafaxine	1-[2-(dimethylamino)-1-(4-methoxyphenyl)ethyl]cyclohexan-1-ol	CN(C)CC(C1=CC=C(C=C1)OC)C2(CCCCC2)O	0.62	0.5454	0.0745999	0.0745999	R18|R26|R27|	B	Train
156	666	ptk-787, vatalanib	n-(4-chlorophenyl)-4-(pyridin-4-ylmethyl)phthalazin-1-amine	C1=CC=C2C(=C1)C(=NN=C2NC3=CC=C(C=C3)Cl)CC4=CC=NC=C4	0.2	0.189953	0.010047	0.010047	R18|R26|R27|	B	Train
157	545	bretazenil	tert-butyl 15-bromo-12-oxo-2,4,11-triazatetracyclo[11.4.0.02,6.07,11]heptadeca-1(17),3,5,13,15-pentaene-5-carboxylate	CC(C)(C)OC(=O)C1=C2C3CCCN3C(=O)C4=C(N2C=N1)C=CC(=C4)Br	-0.09	-0.11756	0.0275596	0.0275596	R3|R38|R41|	B	Train
158	30	139264-82-7	4-[[3-[2-(dimethylamino)ethyl]-1h-indol-5-yl]methyl]-1,3-oxazolidin-2-one	CN(C)CCC1=CNC2=C1C=C(C=C2)CC3COC(=O)N3	-1.01	-0.916662	-0.0933385	0.0933385	R47|	A	Train
159	163	ondansetron	9-methyl-3-[(2-methylimidazol-1-yl)methyl]-2,3-dihydro-1h-carbazol-4-one	CC1=NC=CN1CC2CCC3=C(C2=O)C4=CC=CC=C4N3C	0.28	0.20527	0.07473	0.07473	R20|	A	Train
160	1043	donepezil	2-[(1-benzylpiperidin-4-yl)methyl]-5,6-dimethoxy-2,3-dihydroinden-1-one	COC1=C(C=C2C(=C1)CC(C2=O)CC3CCN(CC3)CC4=CC=CC=C4)OC	0.89	0.760995	0.129005	0.129005	R18|R26|R27|R2|R2|R8|R27|R40|R21|R25|R27|R43|R46|R47|R4|	D	Train
161	333	ro65-7674	10-(benzenesulfonyl)-11-methylsulfanyl-2-piperazin-1-yl-1,8,12-triazatricyclo[7.3.0.03,7]dodeca-2,7,9,11-tetraene	CSC1=NN2C(=C1S(=O)(=O)C3=CC=CC=C3)N=C4CCCC4=C2N5CCNCC5	-1	-0.976491	-0.0235093	0.0235093	R18|R26|R27|	B	Train
162	329	compound 17	n,n-dimethyl-2-[6-oxo-3-(2-phenylpyrazolo[1,5-a]pyridin-3-yl)pyridazin-1-yl]acetamide	CN(C)C(=O)CN1C(=O)C=CC(=N1)C2=C3C=CC=CN3N=C2C4=CC=CC=C4	-1	-0.918131	-0.0818692	0.0818692	R2|R2|R4|R8|R40|R47|	B	Train
163	1053	desmethyldesipramine	3-(5,6-dihydrobenzo[b][1]benzazepin-11-yl)propan-1-amine	[NH3+]CCCN1c2ccccc2CCc3ccccc13	1.1	1.02216	0.0778443	0.0778443	R4|R40|R8|R21|R27|R2|R2|R27|R3|R12|R18|R25|R26|R27|R35|R36|R38|R39|R41|R43|R46|R47|R5|	D	Train
164	556	4-fluoroantipyrine	2-(4-fluorophenyl)-1,5-dimethylpyrazol-3-one	CC1=CC(=O)N(N1C)C2=CC=C(C=C2)F	-0.05	-0.150909	0.100909	0.100909	R2|R2|R8|R27|R21|R27|R43|R47|	B	Train
165	985	diethylether (ether)	ethoxyethane	CCOCC	0	-0.0277554	0.0277554	0.0277554	R3|R38|R41|R47|R40|R2|R2|R5|R8|R11|R12|R17|R21|R25|R27|R27|R32|R33|R35|R36|R39|R43|R44|R44|R46|R48|R49|R22|	D	Train
166	990	terbinafine	n,6,6-trimethyl-n-(naphthalen-1-ylmethyl)hept-2-en-4-yn-1-amine	CC(C)(C)C#CC=CCN(C)CC1=CC=CC2=CC=CC=C21	0.08	0.201535	-0.121535	0.121535	R8|R21|R27|R3|	D	Train
167	114	17-(dimethylaminoethylamino)-17-demethoxygeldamycin	[(4z,6z,10z)-19-[2-(dimethylamino)ethylamino]-13-hydroxy-8,14-dimethoxy-4,10,12,16-tetramethyl-3,20,22-trioxo-2-azabicyclo[16.3.1]docosa-1(21),4,6,10,18-pentaen-9-yl] carbamate	CC1CC(C(C(/C=C(\C(C(/C=C\C=C(/C(=O)NC2=CC(=O)C(=C(C1)C2=O)NCCN(C)C)\C)OC)OC(=O)N)/C)C)O)OC	-0.09	-0.116318	0.0263181	0.0263181	R20|	A	Train
168	845	3-methylhexane (2- ethylpentane)	3-methylhexane	CCCC(C)CC	0.9	0.914015	-0.014015	0.014015	R3|R38|R41|R40|R2|R2|R27|R5|R11|R12|R17|R18|R21|R22|R25|R26|R27|R27|R27|R32|R33|R35|R36|R39|R44|R46|R47|R49|	B	Train
169	510	1,3-butadiene (divinyl)	buta-1,3-diene	C=CC=C	-0.17	-0.144533	-0.0254671	0.0254671	R2|R2|R8|R21|R27|R27|R43|R46|R47|R40|R3|R38|R25|R41|	B	Train
170	91	bbcpd19 (ranitidine analog)	nan	C1=CC(CN(C)C)=CC(C2=CC=CC(NC3NC=CC3N(=O)=O)=C2)=N1	-0.28	-0.306227	0.0262271	0.0262271	R12|	A	Train
171	162	r-82913	(11s)-6-chloro-11-methyl-10-(3-methylbut-2-enyl)-1,3,10-triazatricyclo[6.4.1.04,13]trideca-4,6,8(13)-triene-2-thione	C[C@H]1CN2C3=C(CN1CC=C(C)C)C=C(C=C3NC2=S)Cl	0.28	0.334128	-0.0541285	0.0541285	R47|	A	Train
172	992	cyclopropane (trimethylene)	cyclopropane	C1CC1	0.1	0.110309	-0.0103086	0.0103086	R5|R12|R35|R39|R8|R21|R27|R40|R2|R2|R27|R3|R25|R38|R41|R43|R46|R47|	D	Train
173	255	cefotetan	disodium;(6r,7s)-7-[[4-(2-amino-1-carboxylato-2-oxoethylidene)-1,3-dithietane-2-carbonyl]amino]-7-methoxy-3-[(1-methyltetrazol-5-yl)sulfanylmethyl]-8-oxo-5-thia-1-azabicyclo[4.2.0]oct-2-ene-2-carboxylate	CN1C(=NN=N1)SCC2=C(N3[C@@H]([C@@](C3=O)(NC(=O)C4SC(=C(C(=O)N)C(=O)[O-])S4)OC)SC2)C(=O)[O-].[Na+].[Na+]	-1.89	-1.90416	0.0141568	0.0141568	R8|R21|R21|R39|	B	Train
174	273	imatinib	4-[(4-methylpiperazin-1-yl)methyl]-n-[4-methyl-3-[(4-pyridin-3-ylpyrimidin-2-yl)amino]phenyl]benzamide	CC1=C(C=C(C=C1)NC(=O)C2=CC=C(C=C2)CN3CCN(CC3)C)NC4=NC=CC(=N4)C5=CN=CC=C5	-1.5	-1.38198	-0.118023	0.118023	R18|R26|R27|	B	Train
175	150	chembl243999	3-[6-hydroxy-1-[4-(2-piperidin-1-ylethoxy)phenoxy]naphthalen-2-yl]benzonitrile	C1CCN(CC1)CCOC2=CC=C(C=C2)OC3=C(C=CC4=C3C=CC(=C4)O)C5=CC=CC(=C5)C#N	0.17	0.128936	0.041064	0.041064	R47|	A	Train
176	184	chembl225032	5-cycloheptyl-13-(dimethylamino)-8-thia-3,5,10-triazatricyclo[7.4.0.02,7]trideca-1(13),2(7),3,9,11-pentaen-6-one	CN(C)C1=C2C3=C(C(=O)N(C=N3)C4CCCCCC4)SC2=NC=C1	0.43	0.36214	0.0678599	0.0678599	R20|	A	Train
177	43	compound 13	2-[[5-chloro-2-[4-[(4-methylpiperazin-1-yl)methyl]anilino]pyrimidin-4-yl]amino]-n,n-dimethylbenzenesulfonamide	CN1CCN(CC1)CC2=CC=C(C=C2)NC3=NC=C(C(=N3)NC4=CC=CC=C4S(=O)(=O)N(C)C)Cl	-0.8	-0.856975	0.0569751	0.0569751	R20|	A	Train
178	607	5-ethyl-5-isopentyl-5,6-dihydropyrimidine-2,4(1h,3h)-dione	5-ethyl-5-(3-methylbutyl)-1,3-diazinane-2,4-dione	CCC1(CNC(=O)NC1=O)CCC(C)C	0.04	0.0441698	-0.0041698	0.0041698	R18|R26|R27|	B	Train
179	737	tibolone	17-ethynyl-17-hydroxy-7,13-dimethyl-1,2,4,6,7,8,9,11,12,14,15,16-dodecahydrocyclopenta[a]phenanthren-3-one	CC1CC2=C(CCC(=O)C2)C3C1C4CCC(C4(CC3)C)(C#C)O	0.4	0.25672	0.14328	0.14328	R3|R4|R12|R25|R27|R35|R36|R38|R41|R43|R46|R47|R49|R50|R2|R2|R27|R40|	B	Train
180	300	ls-190695	(e)-1-n'-[2-[[5-[(dimethylamino)methyl]furan-2-yl]methylsulfanyl]ethyl]-1-n-methyl-2-nitroethene-1,1-diamine	CN/C(=C\[N+](=O)[O-])/NCCSCC1=CC=C(O1)CN(C)C	-1.23	-1.18575	-0.0442498	0.0442498	R2|R2|R11|R25|R39|R43|R46|R47|R49|R49|R50|R4|R40|	B	Train
181	564	ici 17148	2-(5-methyl-1,3-thiazol-2-yl)guanidine	CC1=CN=C(S1)N=C(N)N	-0.04	-0.0923405	0.0523405	0.0523405	R2|R2|R12|R25|R27|R46|	B	Train
182	317	bromocriptine	(6ar,9r)-5-bromo-n-[(1s,2s,4r,7s)-2-hydroxy-7-(2-methylpropyl)-5,8-dioxo-4-propan-2-yl-3-oxa-6,9-diazatricyclo[7.3.0.02,6]dodecan-4-yl]-7-methyl-6,6a,8,9-tetrahydro-4h-indolo[4,3-fg]quinoline-9-carboxamide	CC(C)C[C@H]1C(=O)N2CCC[C@H]2[C@]3(N1C(=O)[C@](O3)(C(C)C)NC(=O)[C@H]4CN([C@@H]5CC6=C(NC7=CC=CC(=C67)C5=C4)Br)C)O	-1.1	-1.06791	-0.0320922	0.0320922	R39|R50|	B	Train
183	399	s-methylisothiourea	methyl carbamimidothioate	CSC(=N)N	-0.6	-0.566474	-0.0335264	0.0335264	R3|R38|R18|R25|R26|R41|R40|R2|R2|R8|R21|R27|R27|R43|R46|R47|	B	Train
184	455	mesoridazine	nan	CC(C1CSc2ccccc2N1CCC3CCCCN3C)=O	-0.36	-0.171964	-0.188036	0.188036	R18|R26|R27|	B	Train
185	957	l-838417	7-tert-butyl-3-(2,5-difluorophenyl)-6-[(2-methyl-1,2,4-triazol-3-yl)methoxy]-[1,2,4]triazolo[4,3-b]pyridazine	CC(C)(C)C1=CC2=NN=C(N2N=C1OCC3=NC=NN3C)C4=C(C=CC(=C4)F)F	-0.2	-0.260997	0.0609966	0.0609966	R18|R26|R27|R20|	D	Train
186	911	chebi: 145922	1-cyano-3-[3-[2-(diaminomethylideneamino)-1,3-thiazol-4-yl]phenyl]-2-methylguanidine	CN=C(NC#N)NC1=CC=CC(=C1)C2=CSC(=N2)N=C(N)N	-1.54	-1.51305	-0.0269493	0.0269493	R2|R2|R2|R2|R3|R3|R8|R12|R18|R21|R25|R25|R26|R27|R27|R35|R36|R38|R38|R40|R41|R41|R43|R46|R46|R47|R48|R49|R4|R41|	D	Train
187	524	barbital	5,5-diethyl-1,3-diazinane-2,4,6-trione	CCC1(C(=O)NC(=O)NC1=O)CC	-0.14	-0.011659	-0.128341	0.128341	R2|R2|R8|R21|R27|R27|R27|R43|R46|R47|R40|R18|R25|R26|R41|R3|R38|R42|	B	Train
188	883	astemizole	1-[(4-fluorophenyl)methyl]-n-[1-[2-(4-methoxyphenyl)ethyl]piperidin-4-yl]benzimidazol-2-amine	COC1=CC=C(C=C1)CCN2CCC(CC2)NC3=NC4=CC=CC=C4N3CC5=CC=C(C=C5)F	1.1	1.04401	0.055994	0.055994	R2|R2|R25|R27|R46|	B	Train
189	781	triazolam	nan	CC3=NN=C4CN=C(C2CC(CCC2N34)Cl)C1=CC=CC=C1Cl	0.57	0.509437	0.060563	0.060563	R38|R41|	B	Train
190	409	bmsp	1-(4-bromophenyl)-8-[4-(4-fluorophenyl)-4-oxobutyl]-3-methyl-1,3,8-triazaspiro[4.5]decan-4-one	CN1CN(C2=CC=C(Br)C=C2)C3(CC[NH+](CCCC(=O)C4=CC=C(F)C=C4)CC3)C1=O	-0.55	-0.410463	-0.139537	0.139537	R40|R2|R2|R3|R25|R38|R41|R43|R46|R47|	B	Train
191	583	alniditan dihydrochloride	n-(3,4-dihydro-2h-chromen-2-ylmethyl)-n'-(1,4,5,6-tetrahydropyrimidin-2-yl)propane-1,3-diamine	C1CNC(=NC1)NCCCNCC2CCC3=CC=CC=C3O2	-0.01	-0.0851869	0.0751869	0.0751869	R2|R2|R25|R27|R46|R47|	B	Train
192	485	99632-94-7	tert-butyl 8-methyl-7-oxo-5-thia-1,8,12-triazatricyclo[8.3.0.02,6]trideca-2(6),3,10,12-tetraene-11-carboxylate	CC(C)(C)OC(=O)C1=C2CN(C(=O)C3=C(N2C=N1)C=CS3)C	-0.25	-0.340853	0.0908534	0.0908534	R2|R2|R4|R8|R11|R21|R25|R27|R27|R36|R40|R43|R46|R47|	B	Train
193	771	propyl-4-aminobenzoate	propyl 4-aminobenzoate	CCCOC(=O)C1=CC=C(C=C1)N	0.55	0.366496	0.183504	0.183504	R43|R3|R21|R25|R27|R38|R41|R46|R47|R2|R2|R8|R27|R40|	B	Train
194	847	methylcyclopentane	methylcyclopentane	CC1CCCC1	0.9	0.849577	0.0504234	0.0504234	R5|R11|R12|R17|R18|R21|R22|R25|R26|R27|R27|R32|R33|R35|R36|R39|R43|R44|R44|R46|R47|R48|R49|R2|R2|R8|R27|R40|R41|R3|R38|	B	Train
195	252	ro 64-0802	nan	OC(C1=C[C@@H](OC(CC)CC)[C@@H](NCOC)[C@@H](N)C1)=O	-1.96	-1.85556	-0.104437	0.104437	R18|R26|R27|	B	Train
196	893	maprotiline	n-methyl-3-(1-tetracyclo[6.6.2.02,7.09,14]hexadeca-2,4,6,9,11,13-hexaenyl)propan-1-amine	CNCCCC12CCC(C3=CC=CC=C31)C4=CC=CC=C24	1.3	1.2058	0.0941965	0.0941965	R2|R2|R25|R27|R46|	B	Train
197	117	s118	nan	CC1CCN(CCC2CCN2S(=O)(=O)C2=CC=CC(O)=C2)CC1	-0.08	-0.175886	0.0958863	0.0958863	R47|	A	Train
198	873	org-5222	9-chloro-4-methyl-13-oxa-4-azatetracyclo[12.4.0.02,6.07,12]octadeca-1(18),7(12),8,10,14,16-hexaene	CN1CC2C(C1)C3=C(C=CC(=C3)Cl)OC4=CC=CC=C24	1.03	1.08908	-0.0590783	0.0590783	R2|R2|R3|R8|R21|R25|R27|R27|R36|R38|R41|R43|R46|R47|R49|R4|R40|	B	Train
199	336	ridogrel	5-[(z)-[pyridin-3-yl-[3-(trifluoromethyl)phenyl]methylidene]amino]oxypentanoic acid	C1=CC(=CC(=C1)C(F)(F)F)/C(=N/OCCCCC(=O)O)/C2=CN=CC=C2	-1	-0.986501	-0.0134991	0.0134991	R2|R2|R25|R46|	B	Train
200	406	chembl195725	oxolan-3-yl n-[4-[(4-aminophenyl)sulfonyl-(2-methylpropyl)amino]-3-hydroxy-1-phenylbutan-2-yl]carbamate	CC(C)CN(CC(C(CC1=CC=CC=C1)NC(=O)OC2CCOC2)O)S(=O)(=O)C3=CC=C(C=C3)N	-0.56	-0.578155	0.0181549	0.0181549	R4|R40|R43|R47|	B	Train
201	265	mannitol (d-mannitol)	hexane-1,2,3,4,5,6-hexol	C(C(C(C(C(CO)O)O)O)O)O	-1.6	-1.58286	-0.0171398	0.0171398	R2|R2|R3|R18|R25|R26|R27|R27|R38|R40|R41|R43|R46|R47|	B	Train
202	704	163257-88-3	nan	Cc(n1)sc(c12)cc(OC(C)C)c(c2)CNC(CCCN3)C3c4ccccc4	0.32	0.440973	-0.120973	0.120973	R2|R2|R8|R27|R40|R4|R25|R46|R47|	B	Train
203	433	flesinoxan	4-fluoro-n-[2-[4-[(2s)-2-(hydroxymethyl)-2,3-dihydro-1,4-benzodioxin-5-yl]piperazin-1-yl]ethyl]benzamide	C1CN(CCN1CCNC(=O)C2=CC=C(C=C2)F)C3=C4C(=CC=C3)O[C@H](CO4)CO	-0.45	-0.390239	-0.0597608	0.0597608	R21|R8|	B	Train
204	101	(r)-(-)-ibuprofen	(2r)-2-[4-(2-methylpropyl)phenyl]propanoic acid	C[C@H](C1=CC=C(C=C1)CC(C)C)C(=O)O	-0.18	-0.166293	-0.0137066	0.0137066	R48|	A	Train
205	279	apaxifylline	8-[(1s)-3-oxocyclopentyl]-1,3-dipropyl-7h-purine-2,6-dione	CCCN1C2=C(C(=O)N(C1=O)CCC)NC(=N2)[C@H]3CCC(=O)C3	-1.4	-1.22925	-0.170754	0.170754	R2|R2|R8|R21|R25|R46|	B	Train
206	459	risperidone	nan	O=C1N2CCCCC2=NC(C)=C1CCN3CCC(C4=COc5cc(F)ccc54)CC3	-0.32	-0.150312	-0.169688	0.169688	R18|R26|R27|	B	Train
207	705	494-97-3	3-pyrrolidin-2-ylpyridine	C1CC(NC1)C2=CN=CC=C2	0.32	0.306763	0.0132368	0.0132368	R8|R40|R21|R27|R43|R4|	B	Train
208	383	7-hydroxy risperidone	3-[2-[4-(6-fluoro-1,2-benzoxazol-3-yl)piperidin-1-yl]ethyl]-7-hydroxy-2-methyl-6,7,8,9-tetrahydropyrido[1,2-a]pyrimidin-4-one	CC1=C(C(=O)N2CC(CCC2=N1)O)CCN3CCC(CC3)C4=NOC5=C4C=CC(=C5)F	-0.67	-0.725781	0.0557815	0.0557815	R2|R2|R8|R40|R21|R27|	B	Train
209	792	amoxapine	8-chloro-6-piperazin-1-ylbenzo[b][1,4]benzoxazepine	C1CN(CCN1)C2=NC3=CC=CC=C3OC4=C2C=C(C=C4)Cl	0.6	0.561111	0.038889	0.038889	R2|R2|R25|R27|R46|	B	Train
210	34	chembl3264225	(e)-3-[3,4-bis(2-hydroxyethoxy)phenyl]-n-[2-(2-methylindol-1-yl)ethyl]prop-2-enamide	CC1=CC2=CC=CC=C2N1CCNC(=O)/C=C/C3=CC(=C(C=C3)OCCO)OCCO	-1	-1.0676	0.067601	0.067601	R47|	A	Train
211	537	rofecoxib, vioxx	3-(4-methylsulfonylphenyl)-4-phenyl-2h-furan-5-one	CS(=O)(=O)C1=CC=C(C=C1)C2=C(C(=O)OC2)C3=CC=CC=C3	-0.1	-0.0826861	-0.0173139	0.0173139	R2|R2|R18|R20|R25|R26|R27|R27|R46|	B	Train
212	606	trans-1,2-dichloroethylene	(e)-1,2-dichloroethene	C(=C/Cl)\Cl	0.04	-0.0199222	0.0599222	0.0599222	R8|R2|R2|R21|R25|R27|R38|R40|R41|R46|R47|	B	Train
213	1033	28911-01-5	8-chloro-6-(2-chlorophenyl)-1-methyl-4h-[1,2,4]triazolo[4,3-a][1,4]benzodiazepine	CC1=NN=C2N1C3=C(C=C(C=C3)Cl)C(=NC2)C4=CC=CC=C4Cl	0.7	0.600545	0.0994552	0.0994552	R25|R46|R3|R4|R40|R2|R2|R27|R21|R27|R8|R11|R12|R36|R39|R43|R44|R47|	D	Train
214	517	epinastine	2,4-diazatetracyclo[12.4.0.02,6.07,12]octadeca-1(18),3,7,9,11,14,16-heptaen-3-amine	C1C2C3=CC=CC=C3CC4=CC=CC=C4N2C(=N1)N	-0.16	-0.136905	-0.0230946	0.0230946	R2|R2|R20|R25|R27|R46|	B	Train
215	658	repinotan	nan	O=S1(c2ccccc2C(N1CCCCN[C@H]3CCc4ccccc4O3)=O)=O	0.18	0.0731781	0.106822	0.106822	R18|R26|R27|	B	Train
216	789	bremazocine	1-ethyl-10-[(1-hydroxycyclopropyl)methyl]-13,13-dimethyl-10-azatricyclo[7.3.1.02,7]trideca-2(7),3,5-trien-4-ol	CCC12CCN(C(C1(C)C)CC3=C2C=C(C=C3)O)CC4(CC4)O	0.6	0.447016	0.152984	0.152984	R2|R2|R25|R27|R46|	B	Train
217	404	s-licarbizine	5-hydroxy-5,6-dihydrobenzo[b][1]benzazepine-11-carboxamide	C1C(C2=CC=CC=C2N(C3=CC=CC=C31)C(=O)N)O	-0.59	-0.452521	-0.137479	0.137479	R18|R26|R27|	B	Train
218	825	northioridazine	2-methylsulfanyl-10-(2-piperidin-2-ylethyl)phenothiazine	CSC1=CC2=C(C=C1)SC3=CC=CC=C3N2CCC4CCCCN4	0.8	0.72942	0.0705799	0.0705799	R11|R12|R18|R26|R27|R39|R43|R4|R5|	B	Train
219	379	mitratapid	2-[(2r)-butan-2-yl]-4-[4-[4-[4-[[(2s,4r)-2-(4-chlorophenyl)-2-[(4-methyl-1,2,4-triazol-3-yl)sulfanylmethyl]-1,3-dioxolan-4-yl]methoxy]phenyl]piperazin-1-yl]phenyl]-1,2,4-triazol-3-one	CC[C@@H](C)N1C(=O)N(C=N1)C2=CC=C(C=C2)N3CCN(CC3)C4=CC=C(C=C4)OC[C@@H]5CO[C@@](O5)(CSC6=NN=CN6C)C7=CC=C(C=C7)Cl	-0.7	-0.696485	-0.00351512	0.00351512	R2|R2|R25|R46|	B	Train
220	374	6-mercaptopurine	3,7-dihydropurine-6-thione	C1=NC2=C(N1)C(=S)N=CN2	-0.71	-0.758558	0.0485575	0.0485575	R18|R26|R27|	B	Train
221	230	chembl2024514	n-[4-[2-[4-(2,3-dichlorophenyl)piperazin-1-yl]ethyl]cyclohexyl]acetamide	CC(=O)NC1CCC(CC1)CCN2CCN(CC2)C3=C(C(=CC=C3)Cl)Cl	1.08	1.01808	0.0619242	0.0619242	R47|	A	Train
222	953	valproate	2-propylpentanoic acid	CCCC(CCC)C(=O)O	-0.2	-0.120136	-0.0798644	0.0798644	R41|R3|R38|R47|R4|R8|R21|R27|R2|R2|R27|R11|R12|R17|R18|R25|R26|R27|R35|R36|R39|R43|R46|R48|R49|R49|R5|	D	Train
223	24	l-dideoxyinosine	9-[(2s,5r)-5-(hydroxymethyl)oxolan-2-yl]-1h-purin-6-one	C1C[C@H](O[C@H]1CO)N2C=NC3=C2N=CNC3=O	-1.3	-1.2582	-0.0417955	0.0417955	R48|	A	Train
224	445	probenecid	4-(dipropylsulfamoyl)benzoic acid	CCCN(CCC)S(=O)(=O)C1=CC=C(C=C1)C(=O)O	-0.4	-0.438688	0.0386883	0.0386883	R2|R2|R25|R27|R46|	B	Train
225	334	celecoxib, celebrex	4-[5-(4-methylphenyl)-3-(trifluoromethyl)pyrazol-1-yl]benzenesulfonamide	CC1=CC=C(C=C1)C2=CC(=NN2C3=CC=C(C=C3)S(=O)(=O)N)C(F)(F)F	-1	-0.932361	-0.0676393	0.0676393	R18|R26|R27|	B	Train
226	37	mk-0969	(2r)-n-[1-[(6-aminopyridin-2-yl)methyl]piperidin-4-yl]-2-[(1r)-3,3-difluorocyclopentyl]-2-hydroxy-2-phenylacetamide	C1CC(C[C@@H]1[C@@](C2=CC=CC=C2)(C(=O)NC3CCN(CC3)CC4=NC(=CC=C4)N)O)(F)F	-0.89	-0.841114	-0.0488857	0.0488857	R8|	A	Train
227	595	citenamide	tricyclo[9.4.0.03,8]pentadeca-1(15),3,5,7,9,11,13-heptaene-2-carboxamide	C1=CC=C2C(C3=CC=CC=C3C=CC2=C1)C(=O)N	0	-0.0346614	0.0346614	0.0346614	R2|R2|R8|R27|R48|	B	Train
228	154	sufentanil	n-[4-(methoxymethyl)-1-(2-thiophen-2-ylethyl)piperidin-4-yl]-n-phenylpropanamide	CCC(=O)N(C1=CC=CC=C1)C2(CCN(CC2)CCC3=CC=CS3)COC	0.2	0.278044	-0.0780443	0.0780443	R47|	A	Train
229	970	vinblastine	methyl 11-acetyloxy-12-ethyl-4-(17-ethyl-17-hydroxy-13-methoxycarbonyl-1,11-diazatetracyclo[13.3.1.04,12.05,10]nonadeca-4(12),5,7,9-tetraen-13-yl)-10-hydroxy-5-methoxy-8-methyl-8,16-diazapentacyclo[10.6.1.01,9.02,7.016,19]nonadeca-2,4,6,13-tetraene-10-carboxylate	CCC1(CC2CC(C3=C(CCN(C2)C1)C4=CC=CC=C4N3)(C5=C(C=C6C(=C5)C78CCN9C7C(C=CC9)(C(C(C8N6C)(C(=O)OC)O)OC(=O)C)CC)OC)C(=O)OC)O	-0.1	-0.152059	0.052059	0.052059	R47|R2|R2|R27|R27|R40|	D	Train
230	488	1-(3-fluoropropyl)-2-nitroimidazole (fpn)	1-(3-fluoropropyl)-2-nitroimidazole	C1=CN(C(=N1)[N+](=O)[O-])CCCF	-0.24	-0.236885	-0.00311465	0.00311465	R3|R21|R25|R27|R38|R41|R43|R46|R47|R2|R2|R8|R27|R40|	B	Train
231	593	aminophenazone	4-(dimethylamino)-1,5-dimethyl-2-phenylpyrazol-3-one	CC1=C(C(=O)N(N1C)C2=CC=CC=C2)N(C)C	0	0.0526727	-0.0526727	0.0526727	R2|R2|R3|R5|R8|R11|R12|R21|R25|R27|R27|R35|R36|R38|R39|R40|R41|R43|R44|R44|R46|R47|	B	Train
232	876	bms-204352	(3s)-3-(5-chloro-2-methoxyphenyl)-3-fluoro-6-(trifluoromethyl)-1h-indol-2-one	COC1=C(C=C(C=C1)Cl)[C@]2(C3=C(C=C(C=C3)C(F)(F)F)NC2=O)F	1.04	0.981436	0.058564	0.058564	R18|R26|R27|	B	Train
233	1035	loperamide(1+)	4-[4-(4-chlorophenyl)-4-hydroxypiperidin-1-yl]-n,n-dimethyl-2,2-diphenylbutanamide	CN(C)C(=O)C(CCN1CCC(CC1)(C2=CC=C(C=C2)Cl)O)(C3=CC=CC=C3)C4=CC=CC=C4	0.77	0.586323	0.183677	0.183677	R20|R40|R2|R2|R8|R27|R4|R21|R25|R27|R42|R46|R47|R50|	D	Train
234	728	betaxolol	1-[4-[2-(cyclopropylmethoxy)ethyl]phenoxy]-3-(propan-2-ylamino)propan-2-ol	CC(C)NCC(COC1=CC=C(C=C1)CCOCC2CC2)O	0.39	0.316274	0.0737258	0.0737258	R2|R2|R8|R27|R40|R21|R25|R27|R42|R43|R46|R47|R4|	B	Train
235	870	compound 26	4-[1-[2-(2,4-difluorophenyl)ethyl]piperidin-4-yl]sulfonylbenzonitrile	C1CN(CCC1S(=O)(=O)C2=CC=C(C=C2)C#N)CCC3=C(C=C(C=C3)F)F	1	0.941624	0.0583759	0.0583759	R18|R26|R27|	B	Train
236	887	zanapezil	3-(1-benzylpiperidin-4-yl)-1-(2,3,4,5-tetrahydro-1h-1-benzazepin-8-yl)propan-1-one	C1CCNC2=C(C1)C=CC(=C2)C(=O)CCC3CCN(CC3)CC4=CC=CC=C4	1.14	1.02852	0.111482	0.111482	R2|R2|R8|R21|R25|R27|R27|R43|R46|R47|R4|R40|	B	Train
237	486	chembl478224	2-cyano-n-methyl-4-(spiro[3.5]nonan-7-ylmethylamino)-6-(2,2,6,6-tetramethylpiperidin-4-yl)oxypyrimidine-5-carboxamide	CC1(CC(CC(N1)(C)C)OC2=NC(=NC(=C2C(=O)NC)NCC3CCC4(CCC4)CC3)C#N)C	-0.24	-0.248158	0.00815754	0.00815754	R18|R26|R27|	B	Train
238	283	tz-17	n-(2-methylphenyl)-4,5-dihydro-1h-imidazol-2-amine	CC1=CC=CC=C1NC2=NCCN2	-1.39	-1.32779	-0.062214	0.062214	R2|R2|R25|R47|R4|R40|	B	Train
239	798	pfizer compound 24	n-[(2-cyclopropyl-6-methoxy-1,3-benzothiazol-5-yl)methyl]-2-phenylpiperidin-3-amine	COC1=CC2=C(C=C1CNC3CCCNC3C4=CC=CC=C4)N=C(S2)C5CC5	0.62	0.528692	0.0913082	0.0913082	R2|R2|R8|R25|R27|R46|R47|R4|R40|	B	Train
240	471	ns 1738	1-(5-chloro-2-hydroxyphenyl)-3-[2-chloro-5-(trifluoromethyl)phenyl]urea	C1=CC(=C(C=C1C(F)(F)F)NC(=O)NC2=C(C=CC(=C2)Cl)O)Cl	-0.3	-0.211005	-0.0889947	0.0889947	R18|R26|R27|	B	Train
241	533	progesterone	(8s,9s,10r,13s,14s,17s)-17-acetyl-10,13-dimethyl-1,2,6,7,8,9,11,12,14,15,16,17-dodecahydrocyclopenta[a]phenanthren-3-one	CC(=O)[C@H]1CC[C@@H]2[C@@]1(CC[C@H]3[C@H]2CCC4=CC(=O)CC[C@]34C)C	-0.1	-0.0201381	-0.0798619	0.0798619	R2|R2|R20|R25|R27|R46|	B	Train
242	716	nsc 269416	ethyl n-[5-amino-3-[(4-methoxy-n-methylanilino)methyl]-1,2-dihydropyrido[3,4-b]pyrazin-7-yl]carbamate	CCOC(=O)NC1=NC(=C2C(=C1)NCC(=N2)CN(C)C3=CC=C(C=C3)OC)N	0.36	0.300861	0.0591388	0.0591388	R18|R26|R27|	B	Train
243	227	clomipramine	3-(2-chloro-5,6-dihydrobenzo[b][1]benzazepin-11-yl)-n,n-dimethylpropan-1-amine	CN(C)CCCN1C2=CC=CC=C2CCC3=C1C=C(C=C3)Cl	1.04	0.991722	0.0482784	0.0482784	R47|	A	Train
244	511	201038-74-6	3-[(2r)-2-[2-(4-methylpiperidin-1-yl)ethyl]pyrrolidin-1-yl]sulfonylphenol	CC1CCN(CC1)CC[C@H]2CCCN2S(=O)(=O)C3=CC=CC(=C3)O	-0.17	-0.17599	0.00598973	0.00598973	R18|R26|R27|	B	Train
245	179	ivermectin 1a	nan	[C@@]13(C4OCC1=CC=C[C@H]([C@H](O[C@@H]2O[C@H]([C@H](O[C@@H]1O[C@H]([C@H]([C@H](C1)OC)O)C)[C@@H](OC)C2)C)C(=CC[C@@H]2C[C@@H](C[C@@]1(CC[C@H]([C@@H]([C@H](CC)C)O1)C)O2)OC([C@@H]3C=C([C@H]4O)C)=O)C)C)O	0.4	-0.2436	0.6436	0.6436	R25|	A	Train
246	735	isopropyl acetate	propan-2-yl acetate	CC(C)OC(=O)C	0.4	0.259597	0.140403	0.140403	R3|R38|R25|R41|R40|R21|R27|R43|R46|R47|R2|R2|R8|R27|	B	Train
247	69	paclitaxel	nan	O=C(NC([C@@H](O)C(O[C@H]1C[C@@](O)(C(OC(C2=CC=CC=C2)=O)[C@H]3[C@@]4(C)[C@@H](O)C[C@]5([H])C3(CO5)OC(C)=O)C(C)(C)C(C(OC(C)=O)C4=O)=C1C)=O)C6=CC=CC=C6)C7=CC=CC=C7	-0.55	-0.428021	-0.121979	0.121979	R25|	A	Train
248	938	naratriptan	n-methyl-2-[3-(1-methylpiperidin-4-yl)-1h-indol-5-yl]ethanesulfonamide	CNS(=O)(=O)CCC1=CC2=C(C=C1)NC=C2C3CCN(CC3)C	-0.46	-0.421303	-0.0386966	0.0386966	R18|R26|R27|R47|	D	Train
249	1015	p-xylene	1,4-xylene	CC1=CC=C(C=C1)C	0.4	0.387092	0.0129081	0.0129081	R5|R39|R44|R12|R35|R21|R27|R8|R2|R2|R27|R40|R3|R25|R38|R41|R46|R47|	D	Train
250	375	quinidine	nan	O[C@H]([C@]1([H])[C@@H](CC2)CC(C=C)[C@@H]2C1)c3c4cc(OC)ccc4ncc3	-0.7	-0.548342	-0.151658	0.151658	R18|R26|R27|	B	Train
251	801	mefloquine	[2,8-bis(trifluoromethyl)quinolin-4-yl]-piperidin-2-ylmethanol	C1CCNC(C1)C(C2=CC(=NC3=C2C=CC=C3C(F)(F)F)C(F)(F)F)O	0.63	0.680556	-0.0505556	0.0505556	R2|R2|R3|R8|R18|R21|R25|R26|R27|R27|R27|R38|R41|R43|R47|R40|	B	Train
252	609	phenyl-n-tert-butylnitrone	n-tert-butyl-1-phenylmethanimine oxide	CC(C)(C)[N+](=CC1=CC=CC=C1)[O-]	0.05	0.0866396	-0.0366396	0.0366396	R27|R3|	B	Train
253	13	rifampicin	nan	O=C1C2=C(C(O)=C(/C=N/N3CCN(C)CC3)C(NC(C/C(C)=C\C=C\[C@@H](C)C4O)=O)=C5O)C5=C(O)C(C)=C2O[C@]1(C)O/C=C/[C@@H]([C@H]([C@H]([C@H]([C@H]([C@@H]4C)O)C)OC(C)=O)C)OC	-1.52	-1.47919	-0.0408076	0.0408076	R25|	A	Train
254	921	74188-86-6	n-[2-[[5-[(dimethylamino)methyl]furan-2-yl]methylsulfanyl]ethyl]-3-nitro-1h-pyrrol-2-amine	CN(C)CC1=CC=C(O1)CSCCNC2=C(C=CN2)[N+](=O)[O-]	-1.12	-1.0501	-0.0698998	0.0698998	R2|R2|R3|R8|R12|R18|R25|R26|R27|R38|R41|R46|R47|R48|R49|R49|R4|R40|R43|	D	Train
255	785	604-75-1	7-chloro-3-hydroxy-5-phenyl-1,3-dihydro-1,4-benzodiazepin-2-one	C1=CC=C(C=C1)C2=NC(C(=O)NC3=C2C=C(C=C3)Cl)O	0.6	0.458271	0.141729	0.141729	R3|R4|R40|R38|R41|R50|R21|R27|R8|R2|R2|R27|R3|R11|R12|R17|R20|R25|R35|R36|R42|R43|R44|R47|R49|R49|	B	Train
256	806	etoprine	5-(3,4-dichlorophenyl)-6-ethylpyrimidine-2,4-diamine	CCC1=C(C(=NC(=N1)N)N)C2=CC(=C(C=C2)Cl)Cl	0.65	0.652346	-0.00234563	0.00234563	R18|R26|R27|	B	Train
257	665	schembl10031243	12-methoxy-7-methyl-16-oxa-7-azatetracyclo[11.2.1.05,15.09,14]hexadeca-4,9(14),10,12-tetraen-3-ol	CN1CC2=C3C4C(CC(C=C4C1)O)OC3=C(C=C2)OC	0.2	0.149921	0.0500793	0.0500793	R2|R2|R25|R27|R46|	B	Train
258	566	zaltidine	2-[4-(2-methyl-1h-imidazol-5-yl)-1,3-thiazol-2-yl]guanidine	CC1=NC=C(N1)C2=CSC(=N2)N=C(N)N	-0.04	-0.216923	0.176923	0.176923	R2|R2|R20|R25|R27|R46|	B	Train
259	924	127779-20-8	n-[4-[3-(tert-butylcarbamoyl)-3,4,4a,5,6,7,8,8a-octahydro-1h-isoquinolin-2-yl]-3-hydroxy-1-phenylbutan-2-yl]-2-(quinoline-2-carbonylamino)butanediamide	CC(C)(C)NC(=O)C1CC2CCCCC2CN1CC(C(CC3=CC=CC=C3)NC(=O)C(CC(=O)N)NC(=O)C4=NC5=CC=CC=C5C=C4)O	-1.03	-0.982335	-0.0476647	0.0476647	R3|R25|R38|R41|R47|R40|R27|R2|R2|R4|	D	Train
260	709	494-97-3	3-[(2s)-pyrrolidin-2-yl]pyridine	C1C[C@H](NC1)C2=CN=CC=C2	0.32	0.306763	0.0132368	0.0132368	R2|R2|R25|R27|R46|	B	Train
261	493	schembl5488979	n-(cyclopropylmethyl)-7-(2,4-dichlorophenyl)-2-methyl-n-propyl-5,6-dihydropyrrolo[2,3-d]pyrimidin-4-amine	CCCN(CC1CC1)C2=NC(=NC3=C2CCN3C4=C(C=C(C=C4)Cl)Cl)C	-0.22	-0.0773441	-0.142656	0.142656	R18|R26|R27|	B	Train
262	977	carbamazepine	benzo[b][1]benzazepine-11-carboxamide	C1=CC=C2C(=C1)C=CC3=CC=CC=C3N2C(=O)N	-0.1	-0.128294	0.0282938	0.0282938	R11|R12|R25|R46|R48|R18|R26|R27|R20|R27|R2|R2|R40|R50|R21|R27|R8|R3|R5|R11|R36|R38|R39|R41|R43|R47|R49|R49|R44|	D	Train
263	322	lupitidine	2-[2-[[5-(2-aminopropan-2-yl)furan-2-yl]methylsulfanyl]ethylamino]-5-[(6-methylpyridin-3-yl)methyl]-1h-pyrimidin-6-one;trihydrochloride	CC1=NC=C(C=C1)CC2=CN=C(NC2=O)NCCSCC3=CC=C(O3)C(C)(C)N.Cl.Cl.Cl	-1.06	-1.10013	0.0401291	0.0401291	R21|R27|R21|R25|R27|R46|R8|R2|R2|	B	Train
264	75	isotretinoin (13-cis-retinoic acid)	(2z,4e,6e,8e)-3,7-dimethyl-9-(2,6,6-trimethylcyclohexen-1-yl)nona-2,4,6,8-tetraenoate	CC1=C(C(CCC1)(C)C)/C=C/C(=C/C=C/C(=C\C(=O)[O-])/C)/C	-0.49	-0.526924	0.036924	0.036924	R40|	A	Train
265	55	s120	nan	O=C2C/C=[N+](C1CC(F)C(CO)O1)\C(=O)N2	-0.69	-0.664006	-0.0259944	0.0259944	R45|	A	Train
266	412	zolpidem	nan	C1=CC(C)=CN(C12)C(CC(=O)N(C)C)=C(N2)c(cc3)ccc3C	-0.54	-0.385076	-0.154924	0.154924	R2|R2|R25|R46|	B	Train
267	284	atorvastatin	(3r,5r)-7-[2-(4-fluorophenyl)-3-phenyl-4-(phenylcarbamoyl)-5-propan-2-ylpyrrol-1-yl]-3,5-dihydroxyheptanoic acid	CC(C)C1=C(C(=C(N1CC[C@H](C[C@H](CC(=O)O)O)O)C2=CC=C(C=C2)F)C3=CC=CC=C3)C(=O)NC4=CC=CC=C4	-1.36	-1.34622	-0.0137826	0.0137826	R18|R26|R27|	B	Train
268	902	trifluopromazine	n,n-dimethyl-3-[2-(trifluoromethyl)phenothiazin-10-yl]propan-1-amine	CN(C)CCCN1C2=CC=CC=C2SC3=C1C=C(C=C3)C(F)(F)F	1.44	1.3951	0.0449008	0.0449008	R21|R25|R27|R43|R47|R2|R2|R8|R27|R40|	B	Train
269	178	(s)-hydroxyzine	2-[2-[4-[(s)-(4-chlorophenyl)-phenylmethyl]piperazin-1-yl]ethoxy]ethanol	C1CN(CCN1CCOCCO)[C@@H](C2=CC=CC=C2)C3=CC=C(C=C3)Cl	0.39	0.419606	-0.029606	0.029606	R48|	A	Train
270	764	mirtazapine	5-methyl-2,5,19-triazatetracyclo[13.4.0.02,7.08,13]nonadeca-1(15),8,10,12,16,18-hexaene	CN1CCN2C(C1)C3=CC=CC=C3CC4=C2N=CC=C4	0.5	0.563402	-0.0634023	0.0634023	R20|R5|R2|R2|R8|R27|R40|R3|R12|R18|R21|R25|R26|R27|R27|R35|R36|R38|R39|R41|R43|R44|R46|R47|R49|R50|R4|	B	Train
271	27	y12	[2-acetyloxy-4-[(e)-3-oxo-3-(2-phenylethylamino)prop-1-enyl]phenyl] acetate	CC(=O)OC1=C(C=C(C=C1)/C=C/C(=O)NCCC2=CC=CC=C2)OC(=O)C	-1.17	-1.07396	-0.0960423	0.0960423	R11|	A	Train
272	693	pergolide	(6ar,9r,10ar)-9-(methylsulfanylmethyl)-7-propyl-6,6a,8,9,10,10a-hexahydro-4h-indolo[4,3-fg]quinoline	CCCN1C[C@@H](C[C@H]2[C@H]1CC3=CNC4=CC=CC2=C34)CSC	0.3	0.321596	-0.0215959	0.0215959	R5|R21|R39|R50|R8|	B	Train
273	589	ethyl acetate	ethyl acetate	CCOC(=O)C	0	0.0814742	-0.0814742	0.0814742	R2|R2|R8|R21|R27|R27|R43|R46|R47|R40|R25|R41|R3|R38|	B	Train
274	498	abacavir	[(1r,4r)-4-[2-amino-6-(cyclopropylamino)purin-9-yl]cyclopent-2-en-1-yl]methanol	C1CC1NC2=C3C(=NC(=N2)N)N(C=N3)[C@@H]4C[C@H](C=C4)CO	-0.22	-0.2736	0.0535999	0.0535999	R2|R2|R25|R27|R46|	B	Train
275	757	pfizer compound 17	n-[(6-methoxy-2-methyl-1,3-benzothiazol-5-yl)methyl]-2-phenylpiperidin-3-amine	CC1=NC2=C(S1)C=C(C(=C2)CNC3CCCNC3C4=CC=CC=C4)OC	0.48	0.53066	-0.0506602	0.0506602	R2|R2|R8|R27|R40|R25|R46|R47|R4|	B	Train
276	416	sb-357134	n-(2,5-dibromo-3-fluorophenyl)-4-methoxy-3-piperazin-1-ylbenzenesulfonamide	COC1=C(C=C(C=C1)S(=O)(=O)NC2=C(C(=CC(=C2)Br)F)Br)N3CCNCC3	-0.52	-0.497618	-0.0223816	0.0223816	R18|R26|R27|	B	Train
277	318	ergotamine	nan	c1ccccc1CC(C(=O)N(C2C34O)CCC2)N3C(=O)C(O4)(C)NC(=O)C(C5)CN(C)C(C6)C5C7=CC=CC8NC=CC6=C78	-1.1	-1.05971	-0.0402851	0.0402851	R2|R2|R25|R46|	B	Train
278	426	phenothiazine	n,n-dimethyl-3-(5-oxophenothiazin-10-yl)propan-1-amine	CN(C)CCCN1C2=CC=CC=C2S(=O)C3=CC=CC=C31	-0.48	-0.247586	-0.232414	0.232414	R21|R25|R27|R43|R47|R4|R2|R2|R8|R27|R40|	B	Train
279	623	1-(4-amino-5-chloro-2-methoxyphenyl)-4-(diethylamino)butan-1-one	1-(4-amino-5-chloro-2-methoxyphenyl)-4-(diethylamino)butan-1-one	CCN(CC)CCCC(=O)C1=CC(=C(C=C1OC)N)Cl	0.09	0.179488	-0.0894879	0.0894879	R18|R26|R27|	B	Train
280	346	161105-56-2	2-[3-[[(2-benzhydryl-1-azabicyclo[2.2.2]octan-3-yl)amino]methyl]-4-methoxyphenyl]propan-2-ol	CC(C)(C1=CC(=C(C=C1)OC)CNC2C3CCN(C2C(C4=CC=CC=C4)C5=CC=CC=C5)CC3)O	-0.89	-0.740644	-0.149356	0.149356	R25|R46|R47|R4|R2|R2|R8|R40|	B	Train
281	832	butaperazine	1-[10-[3-(4-methylpiperazin-1-yl)propyl]phenothiazin-2-yl]butan-1-one	CCCC(=O)C1=CC2=C(C=C1)SC3=CC=CC=C3N2CCCN4CCN(CC4)C	0.83	0.721402	0.108598	0.108598	R2|R2|R8|R27|R40|R21|R25|R27|R43|R46|R47|R27|R21|R4|	B	Train
282	275	4-hydroxyalprazolam	8-chloro-1-methyl-6-phenyl-4h-[1,2,4]triazolo[4,3-a][1,4]benzodiazepin-4-ol	CC1=NN=C2N1C3=C(C=C(C=C3)Cl)C(=NC2O)C4=CC=CC=C4	-1.48	-1.31041	-0.169591	0.169591	R2|R2|R8|R12|R21|R25|R27|R40|R43|R46|R47|	B	Train
283	76	tretinoin	(2e,4e,6e,8e)-3,7-dimethyl-9-(2,6,6-trimethylcyclohexen-1-yl)nona-2,4,6,8-tetraenoic acid	CC1=C(C(CCC1)(C)C)/C=C/C(=C/C=C/C(=C/C(=O)O)/C)/C	-0.49	-0.526924	0.036924	0.036924	R43|	A	Train
284	782	nebivolol	1-(6-fluoro-3,4-dihydro-2h-chromen-2-yl)-2-[[2-(6-fluoro-3,4-dihydro-2h-chromen-2-yl)-2-hydroxyethyl]amino]ethanol	C1CC2=C(C=CC(=C2)F)OC1C(CNCC(C3CCC4=C(O3)C=CC(=C4)F)O)O	0.57	0.551221	0.0187794	0.0187794	R2|R2|R25|R27|R46|R47|	B	Train
285	591	levorphanol	(1r,9r,10r)-17-methyl-17-azatetracyclo[7.5.3.01,10.02,7]heptadeca-2(7),3,5-trien-4-ol	CN1CC[C@]23CCCC[C@H]2[C@H]1CC4=C3C=C(C=C4)O	0	0.0474375	-0.0474375	0.0474375	R8|R21|R39|	B	Train
286	826	loxapine	8-chloro-6-(4-methylpiperazin-1-yl)benzo[b][1,4]benzoxazepine	CN1CCN(CC1)C2=NC3=CC=CC=C3OC4=C2C=C(C=C4)Cl	0.8	0.768952	0.0310479	0.0310479	R2|R2|R25|R27|R46|	B	Train
287	869	acmc-20dhn6	(3,4,8b-trimethyl-2,3a-dihydro-1h-pyrrolo[2,3-b]indol-7-yl) n-phenylcarbamate	CC12CCN(C1N(C3=C2C=C(C=C3)OC(=O)NC4=CC=CC=C4)C)C	1	0.916138	0.0838624	0.0838624	R2|R2|R12|R25|R27|R27|R35|R36|R43|R47|R49|R40|	B	Train
288	1051	phenserine	[(3ar,8bs)-3,4,8b-trimethyl-2,3a-dihydro-1h-pyrrolo[2,3-b]indol-7-yl] n-phenylcarbamate	C[C@@]12CCN([C@@H]1N(C3=C2C=C(C=C3)OC(=O)NC4=CC=CC=C4)C)C	1	0.916138	0.0838624	0.0838624	R20|R8|R11|R11|R17|R21|R44|R48|	D	Train
289	721	compound-s16d	8-chloro-2-[3-(4-phenylpiperidin-1-yl)cyclopenten-1-yl]-3h-quinazolin-4-one	C1CC(=CC1N2CCC(CC2)C3=CC=CC=C3)C4=NC5=C(C=CC=C5Cl)C(=O)N4	0.36	0.347255	0.0127446	0.0127446	R18|R26|R27|	B	Train
290	829	( + )-4-fluorotranylcypromine	(1s,2r)-2-(4-fluorophenyl)cyclopropan-1-amine	C1[C@@H]([C@H]1N)C2=CC=C(C=C2)F	0.81	0.649515	0.160485	0.160485	R2|R2|R25|R27|R46|	B	Train
291	543	84379-13-5	tert-butyl 14-bromo-12-oxo-2,4,11-triazatetracyclo[11.4.0.02,6.07,11]heptadeca-1(17),3,5,13,15-pentaene-5-carboxylate	CC(C)(C)OC(=O)C1=C2C3CCCN3C(=O)C4=C(N2C=N1)C=CC=C4Br	-0.09	-0.116685	0.0266849	0.0266849	R40|R4|R18|R26|R27|R27|R36|R43|R47|	B	Train
292	147	cyanidin 3-o-glucoside	(2s,3r,4s,5s,6r)-2-[2-(3,4-dihydroxyphenyl)-5,7-dihydroxychromenylium-3-yl]oxy-6-(hydroxymethyl)oxane-3,4,5-triol	C1=CC(=C(C=C1C2=[O+]C3=CC(=CC(=C3C=C2O[C@H]4[C@@H]([C@H]([C@@H]([C@H](O4)CO)O)O)O)O)O)O)O	0.15	0.067745	0.082255	0.082255	R20|	A	Train
293	85	paclitaxel	[4,12-diacetyloxy-15-(3-benzamido-2-hydroxy-3-phenylpropanoyl)oxy-1,9-dihydroxy-10,14,17,17-tetramethyl-11-oxo-6-oxatetracyclo[11.3.1.03,10.04,7]heptadec-13-en-2-yl] benzoate	CC1=C2C(C(=O)C3(C(CC4C(C3C(C(C2(C)C)(CC1OC(=O)C(C(C5=CC=CC=C5)NC(=O)C6=CC=CC=C6)O)O)OC(=O)C7=CC=CC=C7)(CO4)OC(=O)C)O)C)OC(=O)C	-0.3	-0.428021	0.128021	0.128021	R47|	A	Train
294	547	primidone	5-ethyl-5-phenyl-1,3-diazinane-4,6-dione	CCC1(C(=O)NCNC1=O)C2=CC=CC=C2	-0.07	-0.156504	0.0865041	0.0865041	R2|R2|R8|R12|R20|R21|R25|R27|R27|R35|R39|R40|R43|R46|R47|	B	Train
295	927	saquinavir	(2s)-n-[(2s,3r)-4-[(3s,4as,8as)-3-(tert-butylcarbamoyl)-3,4,4a,5,6,7,8,8a-octahydro-1h-isoquinolin-2-yl]-3-hydroxy-1-phenylbutan-2-yl]-2-(quinoline-2-carbonylamino)butanediamide	CC(C)(C)NC(=O)[C@@H]1C[C@@H]2CCCC[C@@H]2CN1C[C@H]([C@H](CC3=CC=CC=C3)NC(=O)[C@H](CC(=O)N)NC(=O)C4=NC5=CC=CC=C5C=C4)O	-0.95	-0.982335	0.0323353	0.0323353	R21|R8|R20|	D	Train
296	14	mdl 63,246	(1s,2r,19r,22r,34s,37r,40r,52s)-5,32-dichloro-64-[(2s,3r,4r,5s,6r)-4,5-dihydroxy-6-(hydroxymethyl)-3-(10-methylundecanoylamino)oxan-2-yl]oxy-n-[3-(dimethylamino)propyl]-2,26,31,44,49-pentahydroxy-22-(methylamino)-21,35,38,54,56,59-hexaoxo-47-[(2r,3s,4s,5s,6r)-3,4,5-trihydroxy-6-(hydroxymethyl)oxan-2-yl]oxy-7,13,28-trioxa-20,36,39,53,55,58-hexazaundecacyclo[38.14.2.23,6.214,17.219,34.18,12.123,27.…	CC(C)CCCCCCCCC(=O)N[C@@H]1[C@H]([C@@H]([C@H](O[C@H]1OC2=C3C=C4C=C2OC5=C(C=C(C=C5)[C@H]([C@H]6C(=O)N[C@@H](C7=C(C(=CC(=C7)O)O[C@@H]8[C@H]([C@H]([C@@H]([C@H](O8)CO)O)O)O)C9=C(C=CC(=C9)[C@H](C(=O)N6)NC(=O)[C@@H]4NC(=O)[C@@H]1C2=C(C(=CC(=C2)OC2=C(C=CC(=C2)[C@H](C(=O)N[C@H](CC2=CC=C(O3)C=C2)C(=O)N1)NC)O)O)Cl)O)C(=O)NCCCN(C)C)O)Cl)CO)O)O	-1.48	-1.51267	0.0326708	0.0326708	R20|	A	Train
297	1013	benzene	benzene	C1=CC=CC=C1	0.4	0.323142	0.076858	0.076858	R3|R38|R41|R47|R40|R8|R21|R27|R2|R2|R27|R11|R12|R17|R18|R22|R25|R26|R27|R32|R33|R35|R36|R39|R43|R44|R46|R48|R49|	D	Train
298	482	alaptide	(8s)-8-methyl-6,9-diazaspiro[4.5]decane-7,10-dione	C[C@H]1C(=O)NC2(CCCC2)C(=O)N1	-0.26	-0.30298	0.0429799	0.0429799	R21|R8|	B	Train
299	776	sb-277011a	n-[4-[2-(6-cyano-3,4-dihydro-1h-isoquinolin-2-yl)ethyl]cyclohexyl]quinoline-4-carboxamide	C1CC(CCC1CCN2CCC3=C(C2)C=CC(=C3)C#N)NC(=O)C4=CC=NC5=CC=CC=C45	0.56	0.440277	0.119723	0.119723	R18|R26|R27|	B	Train
300	608	phenyl-n-tert-butylnitrone (cid 10313352)	n-tert-butyl-1-phenylmethanimine oxide	CC(C)(C)/[N+](=C\C1=CC=CC=C1)/[O-]	0.05	0.0866396	-0.0366396	0.0366396	R2|R2|R21|R25|R27|R38|R41|R46|R47|R8|R40|	B	Train
301	706	hydrocodone	(4r,4ar,7ar,12bs)-9-methoxy-3-methyl-1,2,4,4a,5,6,7a,13-octahydro-4,12-methanobenzofuro[3,2-e]isoquinolin-7-one	CN1CC[C@]23[C@@H]4[C@H]1CC5=C2C(=C(C=C5)OC)O[C@H]3C(=O)CC4	0.32	0.390242	-0.0702424	0.0702424	R18|R26|R27|	B	Train
302	702	357-70-0	9-methoxy-4-methyl-11-oxa-4-azatetracyclo[8.6.1.01,12.06,17]heptadeca-6(17),7,9,15-tetraen-14-ol	CN1CCC23C=CC(CC2OC4=C(C=CC(=C34)C1)OC)O	0.32	0.304521	0.0154793	0.0154793	R2|R2|R27|R40|R25|R27|R43|R46|R47|R4|	B	Train
303	497	schembl4036207	n-(2-chloro-6-methylphenyl)-12-(3-methylpiperazin-1-yl)-2,4,8,13-tetrazatricyclo[7.4.0.02,6]trideca-1(9),3,5,7,10,12-hexaen-7-amine	CC1CN(CCN1)C2=NC3=C(C=C2)N=C(C4=CN=CN43)NC5=C(C=CC=C5Cl)C	-0.22	-0.19024	-0.0297596	0.0297596	R18|R26|R27|	B	Train
304	572	1-butanol	butan-1-ol	CCCCO	-0.02	-0.0623616	0.0423616	0.0423616	R3|R38|R25|R41|R40|R2|R2|R8|R21|R27|R27|R43|R46|R47|	B	Train
305	620	1,1,1-trichloro-2-fluoroethane	1,1,1-trichloro-2-fluoroethane	C(C(Cl)(Cl)Cl)F	0.08	0.136696	-0.0566964	0.0566964	R18|R26|R27|	B	Train
306	744	148372-04-7	3-[5-[(2,4-dimethoxyphenyl)methylidene]-3,4-dihydro-2h-pyridin-6-yl]pyridine	COC1=CC(=C(C=C1)C=C2CCCN=C2C3=CN=CC=C3)OC	0.42	0.312154	0.107846	0.107846	R18|R26|R27|	B	Train
307	963	dexamethasone	(8s,9r,10s,11s,13s,14s,16r,17r)-9-fluoro-11,17-dihydroxy-17-(2-hydroxyacetyl)-10,13,16-trimethyl-6,7,8,11,12,14,15,16-octahydrocyclopenta[a]phenanthren-3-one	C[C@@H]1C[C@H]2[C@@H]3CCC4=CC(=O)C=C[C@@]4([C@]3([C@H](C[C@@]2([C@]1(C(=O)CO)O)C)O)F)C	-0.15	-0.134554	-0.0154463	0.0154463	R47|R20|R25|	D	Train
308	504	liv-21	benzyl 4-[(pyrimidin-4-ylamino)methyl]piperidine-1-carboxylate	C1CN(CCC1CNC2=NC=NC=C2)C(=O)OCC3=CC=CC=C3	-0.2	-0.235342	0.0353418	0.0353418	R18|R26|R27|	B	Train
309	25	nan	nan	CN\C(NCCSC1=CC=C(CN(C)C)O1)=C\[N+]([O-])=O	-1.23	-1.17541	-0.054595	0.054595	R48|	A	Train
310	90	compound 38	nan	CN(C)Cc1ccnc(c2cccc(NC3C([N+]([O-])=O)=CC=N3)c2)c1	-0.28	-0.266919	-0.013081	0.013081	R36|	A	Train
311	94	benzamide	benzamide	C1=CC=C(C=C1)C(=O)N	-0.24	-0.238544	-0.00145604	0.00145604	R11|	A	Train
312	507	felbamate	(3-carbamoyloxy-2-phenylpropyl) carbamate	C1=CC=C(C=C1)C(COC(=O)N)COC(=O)N	-0.19	-0.237536	0.0475357	0.0475357	R18|R26|R27|	B	Train
313	195	2-(aminomethyl)-6-methoxyphenol	2-(aminomethyl)-6-methoxyphenol	COC1=CC=CC(=C1O)CN	0.56	0.453662	0.106338	0.106338	R47|	A	Train
314	711	1.1.1.2-tetrachloroethane	1,1,1,2-tetrachloroethane	C(C(Cl)(Cl)Cl)Cl	0.33	0.367963	-0.0379629	0.0379629	R3|R21|R25|R27|R38|R41|R43|R46|R47|R2|R2|R8|R27|R40|	B	Train
315	916	yg19	2-(4-phenyl-1,3-thiazol-2-yl)ethanamine	C1=CC=C(C=C1)C2=CSC(=N2)CCN	-1.3	-1.09427	-0.20573	0.20573	R35|R36|R43|R48|R49|R4|R8|R21|R27|R2|R2|R12|R25|R46|R48|	D	Train
316	477	112598-49-9	n-[3-[4-[(dimethylamino)methyl]pyridin-2-yl]phenyl]-3-nitro-1h-pyrrol-2-amine	CN(C)CC1=CC(=NC=C1)C2=CC(=CC=C2)NC3=C(C=CN3)[N+](=O)[O-]	-0.28	-0.297986	0.0179856	0.0179856	R2|R2|R3|R3|R8|R18|R20|R25|R26|R27|R27|R38|R38|R41|R41|R43|R46|R47|R48|R49|R49|R4|R40|	B	Train
317	373	alfentanil, rapifen	nan	CCN1N=NN(CCN2CCC(COC)(N(C3=CC=CC=C3)C(CCC)=O)CC2)C1=O	-0.71	-0.749479	0.0394787	0.0394787	R18|R26|R27|	B	Train
318	48	chembl244000	6-(4-hydroxyphenyl)-5-[4-(2-piperidin-1-ylethoxy)phenoxy]naphthalen-2-ol	C1CCN(CC1)CCOC2=CC=C(C=C2)OC3=C(C=CC4=C3C=CC(=C4)O)C5=CC=C(C=C5)O	-0.77	-0.670278	-0.0997222	0.0997222	R47|	A	Train
319	231	cp-122721	(2r,3s)-n-[[2-methoxy-5-(trifluoromethoxy)phenyl]methyl]-2-phenylpiperidin-3-amine	COC1=C(C=C(C=C1)OC(F)(F)F)CN[C@H]2CCCN[C@@H]2C3=CC=CC=C3	1.11	0.913161	0.196839	0.196839	R25|	A	Train
320	491	222722-65-8	2-(2-hydroxy-2-methylpropyl)-6-(2-phenylpyrazolo[1,5-a]pyridin-3-yl)pyridazin-3-one	CC(C)(CN1C(=O)C=CC(=N1)C2=C3C=CC=CN3N=C2C4=CC=CC=C4)O	-0.23	-0.298303	0.0683034	0.0683034	R2|R2|R4|R8|R27|R40|R47|	B	Train
321	955	quinidine (quinine)	(5-ethenyl-1-azabicyclo[2.2.2]octan-2-yl)-(6-methoxyquinolin-4-yl)methanol	COC1=CC2=C(C=CN=C2C=C1)C(C3CC4CCN3CC4C=C)O	-0.2	-0.186679	-0.0133213	0.0133213	R12|R36|R47|R27|R2|R2|R27|R40|R3|R4|	D	Train
322	999	methoxyflurane	2,2-dichloro-1,1-difluoro-1-methoxyethane	COC(C(Cl)Cl)(F)F	0.2	0.228682	-0.0286822	0.0286822	R3|R38|R25|R41|R46|R47|R40|R2|R2|R27|R8|R21|R27|R12|R35|R36|R39|R43|R44|R49|R5|	D	Train
323	158	5d	(e)-n-[2-[2-(trifluoromethyl)indol-1-yl]ethyl]-3-(3,4,5-trimethoxyphenyl)prop-2-enamide	COC1=CC(=CC(=C1OC)OC)/C=C/C(=O)NCCN2C3=CC=CC=C3C=C2C(F)(F)F	0.23	0.0888881	0.141112	0.141112	R47|	A	Train
324	881	101-40-6	1-cyclohexyl-n-methylpropan-2-amine	CC(CC1CCCCC1)NC	1.08	1.08793	-0.00793414	0.00793414	R8|R21|R27|R43|R47|R4|R40|	B	Train
325	68	chembl390020	6-(3-hydroxyphenyl)-5-[4-(2-piperidin-1-ylethoxy)phenoxy]naphthalen-2-ol	C1CCN(CC1)CCOC2=CC=C(C=C2)OC3=C(C=CC4=C3C=CC(=C4)O)C5=CC(=CC=C5)O	-0.57	-0.610749	0.0407489	0.0407489	R47|	A	Train
326	670	talsupram	3-(3,3-dimethyl-1-phenyl-2-benzothiophen-1-yl)-n-methylpropan-1-amine	CC1(C2=CC=CC=C2C(S1)(CCCNC)C3=CC=CC=C3)C	0.22	0.335452	-0.115452	0.115452	R2|R2|R25|R27|R46|	B	Train
327	1012	hydroxyzine	2-[2-[4-[(4-chlorophenyl)-phenylmethyl]piperazin-1-yl]ethoxy]ethanol	OCCOCC[NH+]1CC[NH+](CC1)C(c2ccccc2)c3ccc(Cl)cc3	0.4	0.419606	-0.019606	0.019606	R4|R50|R40|R21|R27|R8|R2|R2|R27|R3|R11|R12|R17|R25|R35|R36|R38|R41|R43|R46|R49|R49|R5|R18|R26|R27|R47|R20|R42|	D	Train
328	431	chembl239975	4-(4-fluorobenzoyl)-1-[4-(3-piperidin-1-ylpropoxy)phenyl]piperazin-2-one	C1CCN(CC1)CCCOC2=CC=C(C=C2)N3CCN(CC3=O)C(=O)C4=CC=C(C=C4)F	-0.46	-0.458087	-0.00191272	0.00191272	R18|R26|R27|	B	Train
329	1054	2qju	3-(5,6-dihydrobenzo[b][1]benzazepin-11-yl)propyl-methylazanium	C[NH2+]CCCN1C2=CC=CC=C2CCC3=CC=CC=C31	1.2	1.11002	0.0899796	0.0899796	R4|R3|R38|R41|R43|R47|R49|R40|R8|R21|R27|R2|R2|R27|R12|R17|R18|R25|R26|R27|R35|R36|R42|R44|R46|R48|R49|R49|	D	Train
330	596	oxirane	oxirane	C1CO1	0.01	-0.0141971	0.0241971	0.0241971	R8|R40|R2|R2|R3|R21|R25|R27|R27|R38|R41|R46|R47|	B	Train
331	408	amprenavir	[(3s)-oxolan-3-yl] n-[(2s,3r)-4-[(4-aminophenyl)sulfonyl-(2-methylpropyl)amino]-3-hydroxy-1-phenylbutan-2-yl]carbamate	CC(C)CN(C[C@H]([C@H](CC1=CC=CC=C1)NC(=O)O[C@H]2CCOC2)O)S(=O)(=O)C3=CC=C(C=C3)N	-0.56	-0.578155	0.0181549	0.0181549	R8|R21|	B	Train
332	113	schembl7481790	7-(2-methylpyridin-4-yl)-2-pyridin-2-yl-[1,2,4]triazolo[1,5-a]pyridin-5-amine	CC1=NC=CC(=C1)C2=CC3=NC(=NN3C(=C2)N)C4=CC=CC=N4	-0.1	-0.213188	0.113188	0.113188	R47|	A	Train
333	727	141060-39-1	6-(2-phenylpyrazolo[1,5-a]pyridin-3-yl)-2-(2-piperidin-1-ylethyl)pyridazin-3-one	C1CCN(CC1)CCN2C(=O)C=CC(=N2)C3=C4C=CC=CN4N=C3C5=CC=CC=C5	0.38	0.314848	0.0651516	0.0651516	R2|R2|R8|R27|R4|R40|	B	Train
334	559	3-bromocytisine	(1r,9r)-12-bromo-7,11-diazatricyclo[7.3.1.02,7]trideca-2,4-dien-6-one	C1[C@@H]2CNC([C@H]1C3=CC=CC(=O)N3C2)Br	-0.05	-0.0614037	0.0114037	0.0114037	R8|R21|	B	Train
335	769	schembl12537969	(4r)-3-(1,3-benzodioxol-5-yloxymethyl)-4-(4-fluorophenyl)piperidine	C1CNCC([C@@H]1C2=CC=C(C=C2)F)COC3=CC4=C(C=C3)OCO4	0.52	0.597927	-0.077927	0.077927	R18|R26|R27|	B	Train
336	922	salicylic acid (2-hydroxybenzoic acid)	2-hydroxybenzoic acid	C1=CC=C(C(=C1)C(=O)O)O	-1.1	-1.06097	-0.0390288	0.0390288	R3|R41|R38|R40|R50|R8|R21|R27|R2|R2|R27|R3|R5|R11|R12|R17|R18|R25|R26|R27|R35|R36|R39|R43|R46|R47|R48|R49|R49|R4|R31|	D	Train
337	995	2pnc	n-(2,6-dichlorophenyl)-4,5-dihydro-1h-imidazol-2-amine	C1CN=C(N1)NC2=C(C=CC=C2Cl)Cl	0.1	0.110921	-0.0109213	0.0109213	R5|R2|R2|R3|R11|R11|R12|R18|R25|R26|R27|R27|R35|R36|R38|R39|R41|R42|R43|R44|R46|R47|R47|R49|R49|R49|R2|R2|R8|R21|R27|R27|R50|R40|R4|	D	Train
338	725	bunitrolol	2-[3-(tert-butylamino)-2-hydroxypropoxy]benzonitrile	CC(C)(C)NCC(COC1=CC=CC=C1C#N)O	0.38	0.243649	0.136351	0.136351	R2|R2|R8|R21|R25|R27|R27|R47|R40|	B	Train
339	197	lubeluzole	1-[4-[1,3-benzothiazol-2-yl(methyl)amino]piperidin-1-yl]-3-(3,4-difluorophenoxy)propan-2-ol	CN(C1CCN(CC1)CC(COC2=CC(=C(C=C2)F)F)O)C3=NC4=CC=CC=C4S3	0.59	0.436544	0.153456	0.153456	R25|	A	Train
340	802	4-iodo-n,n'-isopropyl-m- xylenediamine	nan	CCC(C)Nc1c(I)ccc(c1)NC(C)CC	0.64	0.688501	-0.048501	0.048501	R2|R2|R8|R27|R40|R3|R25|R38|R41|R43|R46|R47|	B	Train
341	939	skf 89124	4-[2-(dipropylamino)ethyl]-7-hydroxy-1,3-dihydroindol-2-one	CCCN(CCC)CCC1=C2CC(=O)NC2=C(C=C1)O	-0.43	-0.366808	-0.0631917	0.0631917	R2|R2|R8|R27|R3|R18|R21|R25|R26|R27|R27|R35|R36|R38|R39|R41|R43|R46|R47|R49|R4|R40|R12|R20|R48|	D	Train
342	819	olanzapine	2-methyl-4-(4-methylpiperazin-1-yl)-5h-thieno[3,2-c][1,5]benzodiazepine	CC1=CC2=C(NC3=CC=CC=C3N=C2S1)N4CCN(CC4)C	0.78	0.670736	0.109264	0.109264	R8|R21|	B	Train
343	690	364079-69-6	2-[3-[4-[2-tert-butyl-6-(trifluoromethyl)pyrimidin-4-yl]piperazin-1-yl]propylsulfanyl]-1h-pyrimidin-6-one	CC(C)(C)C1=NC(=CC(=N1)N2CCN(CC2)CCCSC3=NC=CC(=O)N3)C(F)(F)F	0.3	0.249599	0.0504009	0.0504009	R25|R47|R4|R2|R2|R8|R27|R40|	B	Train
344	1004	1-bromopropane (n- propylbromide)	1-bromopropane	CCCBr	0.27	0.208943	0.0610567	0.0610567	R3|R21|R25|R27|R38|R41|R43|R46|R47|R2|R2|R8|R27|R40|	D	Train
345	103	prednisolone	(8s,9s,10r,11s,13s,14s,17r)-11,17-dihydroxy-17-(2-hydroxyacetyl)-10,13-dimethyl-7,8,9,11,12,14,15,16-octahydro-6h-cyclopenta[a]phenanthren-3-one	C[C@]12C[C@@H]([C@H]3[C@H]([C@@H]1CC[C@@]2(C(=O)CO)O)CCC4=CC(=O)C=C[C@]34C)O	-0.18	-0.24524	0.0652397	0.0652397	R20|	A	Train
346	534	ffmz	nan	FC1=CC3=C(N2C=NC(C(OC(C)F)=O)=C2CN(C3=O)C)C=C1	-0.1	-0.170224	0.0702244	0.0702244	R46|R2|R2|R27|R25|R41|R3|R38|R40|R8|R43|R47|	B	Train
347	502	tz-3	n-(2,6-difluorophenyl)-4,5-dihydro-1h-imidazol-2-amine	Fc1cccc(F)c1[NH+]=C2NCCN2	-0.2	-0.168271	-0.0317291	0.0317291	R4|R2|R2|R2|R2|R8|R25|R27|R27|R46|R40|	B	Train
348	182	(r)-(-)-isoflurane	(2r)-2-chloro-2-(difluoromethoxy)-1,1,1-trifluoroethane	[C@@H](C(F)(F)F)(OC(F)F)Cl	0.42	0.347422	0.0725775	0.0725775	R48|	A	Train
349	929	alovudine	1-[(2r,4s,5r)-4-fluoro-5-(hydroxymethyl)oxolan-2-yl]-5-methylpyrimidine-2,4-dione	CC1=CN(C(=O)NC1=O)[C@H]2C[C@@H]([C@H](O2)CO)F	-0.85	-0.739247	-0.110753	0.110753	R18|R26|R27|R21|R8|	D	Train
350	112	nan	nan	CN(C)C1CCN(CC2=CC=C(C=C2)C(=O)NC2=C(N)C=CC(=C2)C2=CC=CC=C2)CC1	-0.11	-0.116667	0.00666697	0.00666697	R47|	A	Train
351	41	penicillic acid	(2z)-3-methoxy-5-methyl-4-oxohexa-2,5-dienoic acid	CC(=C)C(=O)/C(=C/C(=O)O)/OC	-0.8	-0.777952	-0.0220476	0.0220476	R20|	A	Train
352	45	cyclosporine a	nan	O=C1N([C@@H](C(N([C@@H](C(N[C@@H](C(N(C)CC(N([C@@H](C(N[C@@H](C(N([C@@H](C(N[C@@H](C(N[C@@H](C(N([C@@H](C(N([C@@H]1CC(C)C)C)=O)CC(C)C)C)=O)C)=O)C)=O)CC(C)C)C)=O)C(C)C)=O)CC(C)C)C)=O)=O)CC)=O)[C@@H]([C@H](C)/C=C/C)O)C)=O)CC(C)C)C	-0.78	-0.766212	-0.013788	0.013788	R25|	A	Train
353	33	dm-44	methyl (1s,6r)-6-methyl-4-(3-nitroanilino)-2-oxocyclohex-3-ene-1-carboxylate	C[C@@H]1CC(=CC(=O)[C@H]1C(=O)OC)NC2=CC(=CC=C2)[N+](=O)[O-]	-1	-0.993325	-0.00667496	0.00667496	R8|	A	Train
354	28	acrivastine	(e)-3-[6-[(e)-1-(4-methylphenyl)-3-pyrrolidin-1-ylprop-1-enyl]pyridin-2-yl]prop-2-enoic acid	CC1=CC=C(C=C1)/C(=C\CN2CCCC2)/C3=CC=CC(=N3)/C=C/C(=O)O	-1.14	-0.993742	-0.146258	0.146258	R47|	A	Train
355	780	chembl382773	1-[4-[4-[2-tert-butyl-6-(trifluoromethyl)pyrimidin-4-yl]piperazin-1-yl]butyl]-4-methylpyridin-2-one	CC1=CC(=O)N(C=C1)CCCCN2CCN(CC2)C3=NC(=NC(=C3)C(F)(F)F)C(C)(C)C	0.57	0.54341	0.0265897	0.0265897	R18|R26|R27|	B	Train
356	245	clioquinol	5-chloro-7-iodoquinolin-8-ol	C1=CC2=C(C(=C(C=C2Cl)I)O)N=C1	-2.4	-2.28209	-0.117907	0.117907	R18|R26|R27|	B	Train
357	886	i-4 (44cyanophenoxymethylpiperidineniodoallyl)	4-[[1-(3-iodoprop-2-enyl)piperidin-4-yl]methoxy]benzonitrile	C1CN(CCC1COC2=CC=C(C=C2)C#N)CC=CI	1.13	1.062	0.0680021	0.0680021	R27|R3|	B	Train
358	309	y-g12 (bbcpd10)	4-(3-amino-1h-1,2,4-triazol-5-yl)-n,n-dimethylpyridin-2-amine	CN(C)C1=[NH+]C=CC(=C1)C2=N[NH]C(=N2)N	-1.17	-1.0649	-0.105104	0.105104	R40|R2|R2|R3|R4|R8|R12|R18|R20|R21|R25|R26|R27|R27|R35|R36|R38|R41|R43|R46|R47|R48|R49|R49|	B	Train
359	1010	methylchloroform	1,1,1-trichloroethane	CC(Cl)(Cl)Cl	0.4	0.313733	0.0862673	0.0862673	R36|R8|R21|R27|R41|R3|R38|R47|R2|R2|R27|R40|R11|R5|R11|R12|R17|R18|R22|R25|R26|R27|R32|R39|R43|R44|R46|R48|R49|	D	Train
360	260	raloxifene	[6-hydroxy-2-(4-hydroxyphenyl)-1-benzothiophen-3-yl]-[4-(2-piperidin-1-ylethoxy)phenyl]methanone	C1CCN(CC1)CCOC2=CC=C(C=C2)C(=O)C3=C(SC4=C3C=CC(=C4)O)C5=CC=C(C=C5)O	-1.81	-1.70028	-0.109715	0.109715	R18|R26|R27|	B	Train
361	626	paraxanthine	1,7-dimethyl-3h-purine-2,6-dione	CN1C=NC2=C1C(=O)N(C(=O)N2)C	0.1	-0.0631319	0.163132	0.163132	R40|R3|R12|R35|R36|R38|R39|R41|R43|R44|R47|R2|R2|R8|R21|R27|R27|R5|	B	Train
362	77	y30	3-[(2s,3r)-2-(tert-butylcarbamoyl)-3-[4-[(4-chlorophenyl)methoxy]phenyl]-4-oxo-1-azabicyclo[1.1.0]butan-2-yl]-6-chloro-1h-indole-2-carboxylic acid	CC(C)(C)NC(=O)[C@@]1([C@]2(N1C2=O)C3=CC=C(C=C3)OCC4=CC=C(C=C4)Cl)C5=C(NC6=C5C=CC(=C6)Cl)C(=O)O	-0.46	-0.550148	0.0901477	0.0901477	R11|	A	Train
363	724	tetrachloroethylene	1,1,2,2-tetrachloroethene	C(=C(Cl)Cl)(Cl)Cl	0.37	0.37006	-5.96108e-05	5.96108e-05	R2|R2|R3|R8|R21|R25|R27|R27|R38|R40|R41|R43|R46|R47|	B	Train
364	865	2,2-dimethylbutane	2,2-dimethylbutane	CCC(C)(C)C	1	0.946509	0.0534909	0.0534909	R5|R8|R21|R27|R2|R2|R27|R41|R3|R38|R40|R11|R12|R17|R18|R22|R25|R26|R27|R32|R33|R36|R39|R44|R46|R47|R48|R49|	B	Train
365	824	(z) fluvoxamine	2-[[5-methoxy-1-[4-(trifluoromethyl)phenyl]pentylidene]amino]oxyethanamine	COCCCCC(=NOCCN)C1=CC=C(C=C1)C(F)(F)F	0.79	0.758835	0.0311648	0.0311648	R27|R2|R2|R27|	B	Train
366	959	ethanol	ethanol	CCO	-0.2	-0.128866	-0.0711343	0.0711343	R5|R2|R2|R8|R11|R12|R17|R18|R21|R22|R25|R26|R27|R27|R32|R33|R35|R36|R39|R43|R46|R48|R49|R40|R3|R38|R41|R47|R44|	D	Train
367	656	minozac free base	4-methyl-6-phenyl-3-(4-pyrimidin-2-ylpiperazin-1-yl)pyridazine	CC1=CC(=NN=C1N2CCN(CC2)C3=NC=CC=N3)C4=CC=CC=C4	0.18	0.157403	0.0225973	0.0225973	R18|R26|R27|	B	Train
368	415	eletriptan	5-[2-(benzenesulfonyl)ethyl]-3-[[(2s)-1-methylpyrrolidin-2-yl]methyl]-1h-indole	CN1CCC[C@H]1CC2=CNC3=C2C=C(C=C3)CCS(=O)(=O)C4=CC=CC=C4	-0.52	-0.451758	-0.068242	0.068242	R18|R26|R27|	B	Train
369	444	acrylonitrile	prop-2-enenitrile	C=CC#N	-0.4	-0.315659	-0.0843407	0.0843407	R2|R2|R8|R27|R40|R3|R21|R25|R27|R38|R41|R43|R46|R47|	B	Train
370	968	cis-1,2-dichloroethylene	(z)-1,2-dichloroethene	C(=C\Cl)\Cl	-0.13	-0.0199222	-0.110078	0.110078	R21|R38|R40|R41|R47|R43|	D	Train
371	809	chembl142149	n-[3-[3-(piperidin-1-ylmethyl)phenoxy]propyl]pyridin-2-amine	C1CCN(CC1)CC2=CC(=CC=C2)OCCCNC3=CC=CC=N3	0.69	0.588511	0.101489	0.101489	R2|R2|R3|R3|R8|R12|R18|R20|R21|R25|R26|R27|R27|R27|R35|R36|R38|R38|R41|R41|R43|R46|R47|R48|R49|R49|R4|R40|	B	Train
372	256	1848-75-5	n-phenyl-4,5-dihydro-1h-imidazol-2-amine	C1CN=C(N1)NC2=CC=CC=C2	-1.89	-1.69524	-0.194759	0.194759	R2|R2|R8|R25|R46|R47|R4|R40|	B	Train
373	767	nonane	nonane	CCCCCCCCC	0.52	0.679283	-0.159283	0.159283	R2|R2|R8|R27|R40|R3|R21|R25|R27|R38|R41|R43|R46|R47|	B	Train
374	669	ethyl t-butyl ether	2-ethoxy-2-methylpropane	CCOC(C)(C)C	0.22	0.420885	-0.200885	0.200885	R2|R2|R3|R8|R21|R25|R27|R27|R38|R40|R41|R43|R46|R47|	B	Train
375	272	methotrexate	(2s)-2-[[4-[(2,4-diaminopteridin-6-yl)methyl-methylamino]benzoyl]amino]pentanedioic acid	CN(CC1=CN=C2C(=N1)C(=NC(=N2)N)N)C3=CC=C(C=C3)C(=O)N[C@@H](CCC(=O)O)C(=O)O	-1.5	-1.48635	-0.013653	0.013653	R39|R43|R5|	B	Train
376	947	dichloromethane	dichloromethane	C(Cl)Cl	-0.3	-0.198419	-0.101581	0.101581	R25|R41|R3|R38|R46|R47|R40|R2|R2|R27|R8|R21|R27|R12|R18|R26|R27|R35|R39|R43|R5|	D	Train
377	280	chembl12325	methyl n-[6-(4-pyridin-2-ylpiperazine-1-carbonyl)-1h-benzimidazol-2-yl]carbamate	COC(=O)NC1=NC2=C(N1)C=C(C=C2)C(=O)N3CCN(CC3)C4=CC=CC=N4	-1.4	-1.31263	-0.0873703	0.0873703	R2|R2|R8|	B	Train
378	722	chembl515025	2-cyano-n-methyl-4-[(1-methylpiperidin-4-yl)methoxy]-6-(spiro[3.5]nonan-7-ylmethylamino)pyrimidine-5-carboxamide	CNC(=O)C1=C(N=C(N=C1OCC2CCN(CC2)C)C#N)NCC3CCC4(CCC4)CC3	0.37	0.258152	0.111848	0.111848	R18|R26|R27|	B	Train
379	784	(s)-flurocarazolol	(2s)-1-(9h-carbazol-4-yloxy)-3-(1-fluoropropan-2-ylamino)propan-2-ol	CC(CF)NC[C@@H](COC1=CC=CC2=C1C3=CC=CC=C3N2)O	0.58	0.457951	0.122049	0.122049	R2|R2|R20|R25|R27|R46|	B	Train
380	573	1-chloro-2,2-difluoroethylene	2-chloro-1,1-difluoroethene	C(=C(F)F)Cl	-0.02	0.0112342	-0.0312342	0.0312342	R2|R2|R3|R8|R21|R25|R27|R27|R38|R41|R46|R47|	B	Train
381	639	chembl246597	4-methyl-6-[[1-[2-(2-methylquinolin-5-yl)oxyethyl]piperidin-4-yl]methyl]-1,4-benzoxazin-3-one	CC1=NC2=C(C=C1)C(=CC=C2)OCCN3CCC(CC3)CC4=CC5=C(C=C4)OCC(=O)N5C	0.11	0.0269833	0.0830167	0.0830167	R18|R26|R27|	B	Train
382	16	vardenafil	2-[2-ethoxy-5-(4-ethylpiperazin-1-yl)sulfonylphenyl]-5-methyl-7-propyl-3h-imidazo[5,1-f][1,2,4]triazin-4-one	CCCC1=NC(=C2N1N=C(NC2=O)C3=C(C=CC(=C3)S(=O)(=O)N4CCN(CC4)CC)OCC)C	-1.4	-1.29792	-0.102078	0.102078	R47|	A	Train
383	79	compound 3a [pmid: 16099654]	n-(5-methyl-1,2,4-oxadiazol-3-yl)-9h-xanthene-9-carboxamide	CC1=NC(=NO1)NC(=O)C2C3=CC=CC=C3OC4=CC=CC=C24	-0.4	-0.361861	-0.038139	0.038139	R47|	A	Train
384	614	amylene-hydrate (tertiary-amyl alcohol)	2-methylbutan-2-ol	CCC(C)(C)O	0.07	0.0879184	-0.0179184	0.0179184	R2|R2|R8|R21|R25|R27|R27|R40|R41|R43|R46|R47|R3|R38|	B	Train
385	71	minocycline	(4s,4as,5ar,12ar)-4,7-bis(dimethylamino)-1,10,11,12a-tetrahydroxy-3,12-dioxo-4a,5,5a,6-tetrahydro-4h-tetracene-2-carboxamide	CN(C)[C@H]1[C@@H]2C[C@@H]3CC4=C(C=CC(=C4C(=C3C(=O)[C@@]2(C(=C(C1=O)C(=O)N)O)O)O)O)N(C)C	-0.52	-0.603507	0.0835073	0.0835073	R20|	A	Train
386	720	compound-4fi	7-(2,4-dichlorophenyl)-2-methyl-4-[3-(trifluoromethyl)pyrazol-1-yl]-5,6-dihydropyrrolo[2,3-d]pyrimidine	CC1=NC(=C2CCN(C2=N1)C3=C(C=C(C=C3)Cl)Cl)N4C=CC(=N4)C(F)(F)F	0.36	0.312049	0.0479511	0.0479511	R18|R26|R27|	B	Train
387	314	bbcpd17	nan	CN(C)Cc1ccc(o1)SCCNc2c(N(=O)=O)cc[nH]2	-1.12	-1.01574	-0.104258	0.104258	R3|R38|R41|R43|	B	Train
388	942	mesoridazine	10-[2-(1-methylpiperidin-2-yl)ethyl]-2-methylsulfinylphenothiazine	CN1CCCCC1CCN2C3=CC=CC=C3SC4=C2C=C(C=C4)S(=O)C	-0.4	-0.265912	-0.134088	0.134088	R5|R11|R12|R20|R25|R35|R36|R39|R43|R47|R2|R2|R27|R8|R21|R27|R40|R4|	D	Train
389	818	9b	(2r)-2-[1-[(4-fluorophenyl)methyl]benzimidazol-2-yl]morpholine	C1CO[C@H](CN1)C2=NC3=CC=CC=C3N2CC4=CC=C(C=C4)F	0.77	0.596086	0.173914	0.173914	R2|R2|R25|R27|R46|	B	Train
390	177	org-30526	nan	CC1=C2OC3=C(C=CC=C3)C3(O)CNCC3C2=CC=C1	0.39	0.446442	-0.0564419	0.0564419	R47|	A	Train
391	858	2095-17-2	3-(2-chlorophenothiazin-10-yl)propan-1-amine	C1=CC=C2C(=C1)N(C3=C(S2)C=CC(=C3)Cl)CCCN	0.97	0.898144	0.0718564	0.0718564	R12|R21|R25|R27|R35|R36|R39|R43|R46|R47|R4|R2|R2|R8|R27|R40|	B	Train
392	910	d-mannitol	(2r,3r,4r,5r)-hexane-1,2,3,4,5,6-hexol	C([C@H]([C@H]([C@@H]([C@@H](CO)O)O)O)O)O	-1.6	-1.58286	-0.0171398	0.0171398	R31|R8|R21|	D	Train
393	193	morpholinyl oxaunomycin	(7s,9r,10r)-9-ethyl-4,6,9,10,11-pentahydroxy-7-[(2r,4s,5s,6s)-5-hydroxy-6-methyl-4-morpholin-4-yloxan-2-yl]oxy-8,10-dihydro-7h-tetracene-5,12-dione	CC[C@]1(C[C@@H](C2=C([C@H]1O)C(=C3C(=C2O)C(=O)C4=C(C3=O)C=CC=C4O)O)O[C@H]5C[C@@H]([C@@H]([C@@H](O5)C)O)N6CCOCC6)O	0.56	0.454792	0.105208	0.105208	R20|	A	Train
394	390	prazosin	[4-(6,7-dimethoxy-4-methylquinazolin-2-yl)piperazin-1-yl]-(furan-2-yl)methanone	CC1=NC(=NC2=CC(=C(C=C12)OC)OC)N3CCN(CC3)C(=O)C4=CC=CO4	-0.66	-0.567846	-0.0921545	0.0921545	R18|R26|R27|	B	Train
395	167	ritanserin	6-[2-[4-[bis(4-fluorophenyl)methylidene]piperidin-1-yl]ethyl]-7-methyl-[1,3]thiazolo[3,2-a]pyrimidin-5-one	CC1=C(C(=O)N2C=CSC2=N1)CCN3CCC(=C(C4=CC=C(C=C4)F)C5=CC=C(C=C5)F)CC3	0.3	0.272945	0.0270545	0.0270545	R47|	A	Train
396	36	chembl243790	6-(4-ethylsulfonylphenyl)-5-[4-(2-piperidin-1-ylethoxy)phenoxy]naphthalen-2-ol	CCS(=O)(=O)C1=CC=C(C=C1)C2=C(C3=C(C=C2)C=C(C=C3)O)OC4=CC=C(C=C4)OCCN5CCCCC5	-0.92	-0.848549	-0.0714507	0.0714507	R47|	A	Train
397	137	195055-03-9	3-[6-(dimethylamino)-4-methylpyridin-3-yl]-2,5-dimethyl-n,n-dipropylpyrazolo[1,5-a]pyrimidin-7-amine	CCCN(CCC)C1=CC(=NC2=C(C(=NN12)C)C3=CN=C(C=C3C)N(C)C)C	0.07	0.0869905	-0.0169905	0.0169905	R47|	A	Train
398	164	nan	nan	c1(C(NC(c2c3c(cccc3)cc(c4ccccc4)c2C)=O)CC)ccccc1	0.3	0.360337	-0.0603367	0.0603367	R35|	A	Train
399	152	4-fluoropaclitaxel	nan	[C@]23([C@]1([C@H](OC1)C[C@@H]([C@@]2(C([C@H](OC(C)=O)C=2C([C@]([C@@H]3OC(c1ccccc1)=O)(C[C@H](OC([C@H]([C@@H](c1ccccc1)NC(c1ccc(cc1)F)=O)O)=O)C2C)O)(C)C)=O)C)O)OC(C)=O)[H]	0.19	0.118541	0.0714594	0.0714594	R25|	A	Train
400	345	prednisone	nan	OC1(C(CO)=O)CC[C@@]([C@]1(C)C2)([H])[C@]3([H])CCC4=CC(C=C[C@]4(C)[C@@]3([H])C2=O)=O	-0.9	-0.808394	-0.0916058	0.0916058	R18|R26|R27|	B	Train
401	647	mchr antagonist 2'	6-chloro-4-[[1-[(e)-3-phenylprop-2-enyl]piperidin-4-yl]amino]chromen-2-one	C1CN(CCC1NC2=CC(=O)OC3=C2C=C(C=C3)Cl)C/C=C/C4=CC=CC=C4	0.13	0.164777	-0.0347767	0.0347767	R2|R2|R20|R25|R27|R46|	B	Train
402	393	norverapamil	2-(3,4-dimethoxyphenyl)-5-[2-(3,4-dimethoxyphenyl)ethylamino]-2-propan-2-ylpentanenitrile	CC(C)C(CCCNCCC1=CC(=C(C=C1)OC)OC)(C#N)C2=CC(=C(C=C2)OC)OC	-0.64	-0.656446	0.016446	0.016446	R12|R21|R25|R27|R43|R46|R47|R2|R2|R8|R40|	B	Train
403	748	ica-27243	n-(6-chloropyridin-3-yl)-3,4-difluorobenzamide	C1=CC(=C(C=C1C(=O)NC2=CN=C(C=C2)Cl)F)F	0.44	0.431776	0.00822403	0.00822403	R18|R26|R27|	B	Train
404	791	benzoylmethylecgonine	methyl (2r,3s)-3-benzoyloxy-8-methyl-8-azabicyclo[3.2.1]octane-2-carboxylate	CN1C2CCC1[C@H]([C@H](C2)OC(=O)C3=CC=CC=C3)C(=O)OC	0.6	0.485326	0.114674	0.114674	R21|R8|	B	Train
405	710	4205-93-0	n-(2,6-dibromophenyl)-4,5-dihydro-1h-imidazol-2-amine	C1CN=C(N1)NC2=C(C=CC=C2Br)Br	0.33	0.265761	0.0642389	0.0642389	R2|R2|R25|R27|R46|R47|R4|R2|R2|R8|R27|R40|	B	Train
406	726	tz-11	n-(2,5-dichlorophenyl)-4,5-dihydro-1h-imidazol-2-amine	Clc1ccc(Cl)c(c1)[NH+]=C2NCCN2	0.38	0.284875	0.0951247	0.0951247	R4|R2|R2|R2|R2|R8|R25|R27|R27|R46|R47|R40|	B	Train
407	104	pac-1	2-(4-benzylpiperazin-1-yl)-n-[(z)-(2-hydroxy-3-prop-2-enylphenyl)methylideneamino]acetamide	C=CCC1=C(C(=CC=C1)/C=N\NC(=O)CN2CCN(CC2)CC3=CC=CC=C3)O	-0.17	-0.196084	0.0260838	0.0260838	R47|	A	Train
408	18	4-aminobenzoic acid	4-aminobenzoic acid	C1=CC(=CC=C1C(=O)O)N	-1.4	-1.33532	-0.0646753	0.0646753	R47|	A	Train
409	315	sulpiride	n-[(1-ethylpyrrolidin-2-yl)methyl]-2-methoxy-5-sulfamoylbenzamide	CCN1CCCC1CNC(=O)C2=C(C=CC(=C2)S(=O)(=O)N)OC	-1.11	-1.02446	-0.0855397	0.0855397	R18|R26|R27|	B	Train
410	567	water	oxidane	O	-0.04	-0.0195081	-0.0204919	0.0204919	R3|R21|R27|R38|R41|R40|	B	Train
411	1040	imipramine	3-(5,6-dihydrobenzo[b][1]benzazepin-11-yl)-n,n-dimethylpropan-1-amine	CN(C)CCCN1C2=CC=CC=C2CCC3=CC=CC=C31	0.8	0.835899	-0.0358988	0.0358988	R3|R11|R20|R25|R31|R36|R38|R41|R43|R46|R47|R48|R49|R2|R2|R27|R21|R27|R8|R40|R49|R12|R18|R26|R27|R39|R42|R44|R48|R4|R48|R49|	D	Train
412	420	phenylbutazone	4-butyl-1,2-diphenylpyrazolidine-3,5-dione	CCCCC1C(=O)N(N(C1=O)C2=CC=CC=C2)C3=CC=CC=C3	-0.5	-0.350734	-0.149266	0.149266	R2|R2|R3|R11|R12|R18|R21|R25|R26|R27|R27|R27|R35|R36|R38|R39|R41|R43|R46|R47|R50|R8|R40|R5|R44|	B	Train
413	368	chembl344991	4-benzyl-n-[2-[[5-[(dimethylamino)methyl]furan-2-yl]methylsulfanyl]ethyl]-3-nitro-1h-pyrrol-2-amine	CN(C)CC1=CC=C(O1)CSCCNC2=C(C(=CN2)CC3=CC=CC=C3)[N+](=O)[O-]	-0.73	-0.771938	0.0419376	0.0419376	R2|R2|R8|R40|R3|R12|R21|R25|R27|R36|R38|R41|R43|R46|R47|R48|R49|R49|R4|	B	Train
414	1	moxalactam	7-[[2-carboxy-2-(4-hydroxyphenyl)acetyl]amino]-7-methoxy-3-[(1-methyltetrazol-5-yl)sulfanylmethyl]-8-oxo-5-oxa-1-azabicyclo[4.2.0]oct-2-ene-2-carboxylic acid	CN1C(=NN=N1)SCC2=C(N3C(C(C3=O)(NC(=O)C(C4=CC=C(C=C4)O)C(=O)O)OC)OC2)C(=O)O	-2.52	-2.43522	-0.0847828	0.0847828	R25|	A	Train
415	584	alprazolam	8-chloro-1-methyl-6-phenyl-4h-[1,2,4]triazolo[4,3-a][1,4]benzodiazepine	CC1=NN=C2N1C3=C(C=C(C=C3)Cl)C(=NC2)C4=CC=CC=C4	0	0.0760525	-0.0760525	0.0760525	R3|R4|R47|R5|R38|R41|R50|R40|R8|R21|R27|R31|R2|R2|R27|R3|R11|R17|R18|R26|R27|R39|R42|R46|R48|R12|R25|R35|R36|R43|R44|R49|R49|	B	Train
416	696	chembl481689	n-[1-[[5-chloro-2-(2-methylpropoxy)phenyl]methyl]-5-methylpyrazol-3-yl]-4-(pyrrolidin-1-ylmethyl)benzamide	CC1=CC(=NN1CC2=C(C=CC(=C2)Cl)OCC(C)C)NC(=O)C3=CC=C(C=C3)CN4CCCC4	0.3	0.276837	0.0231629	0.0231629	R18|R26|R27|	B	Train
417	896	1-isobutyl-4-(4-iodophenyl)piperazine	1-butan-2-yl-4-(4-iodophenyl)piperazine	CCC(C)N1CCN(CC1)C2=CC=C(C=C2)I	1.38	1.36603	0.0139749	0.0139749	R2|R2|R3|R27|R38|R41|R43|R47|R40|	B	Train
418	854	methamphetamine	(2s)-n-methyl-1-phenylpropan-2-amine	C[C@@H](CC1=CC=CC=C1)NC	0.96	0.87553	0.0844698	0.0844698	R21|R20|R39|	B	Train
419	694	sb222200	3-methyl-2-phenyl-n-[(1s)-1-phenylpropyl]quinoline-4-carboxamide	CC[C@@H](C1=CC=CC=C1)NC(=O)C2=C(C(=NC3=CC=CC=C32)C4=CC=CC=C4)C	0.3	0.289533	0.0104666	0.0104666	R11|R17|R48|	B	Train
420	66	chembl2096766	2-(4-phenylmethoxyphenyl)-n-[1-(2-pyrrolidin-1-ylethyl)indol-6-yl]acetamide	C1CCN(C1)CCN2C=CC3=C2C=C(C=C3)NC(=O)CC4=CC=C(C=C4)OCC5=CC=CC=C5	-0.59	-0.493703	-0.0962971	0.0962971	R25|	A	Train
421	360	2',3'-dideoxy-3'-hydroxymethylcytidine	4-amino-1-[4,5-bis(hydroxymethyl)oxolan-2-yl]pyrimidin-2-one	C1C(C(OC1N2C=CC(=NC2=O)N)CO)CO	-0.79	-0.760621	-0.0293787	0.0293787	R2|R2|R8|R40|R4|R47|	B	Train
422	1037	heptane	heptane	CCCCCCC	0.8	0.854292	-0.0542923	0.0542923	R3|R38|R41|R40|R8|R21|R27|R2|R2|R27|R5|R11|R12|R17|R20|R22|R25|R32|R33|R35|R36|R39|R43|R44|R44|R46|R47|R48|R49|	D	Train
423	73	besonprodil	6-[2-[4-[(4-fluorophenyl)methyl]piperidin-1-yl]ethylsulfinyl]-3h-1,3-benzoxazol-2-one	C1CN(CCC1CC2=CC=C(C=C2)F)CCS(=O)C3=CC4=C(C=C3)NC(=O)O4	-0.52	-0.399946	-0.120054	0.120054	R47|	A	Train
424	1052	50-53-3	3-(2-chlorophenothiazin-10-yl)propyl-dimethylazanium	C[NH+](C)CCCN1C2=CC=CC=C2SC3=C1C=C(C=C3)Cl	1.06	1.1035	-0.0434963	0.0434963	R4|R40|R50|R8|R21|R27|R2|R2|R27|R3|R3|R11|R12|R17|R25|R31|R35|R36|R38|R41|R43|R44|R46|R47|R48|R49|R49|R3|R18|R26|R27|R42|	D	Train
425	1014	toluene	toluene	CC1=CC=CC=C1	0.4	0.362139	0.0378611	0.0378611	R47|R3|R38|R41|R40|R21|R27|R8|R2|R2|R27|R11|R12|R17|R20|R22|R25|R32|R33|R35|R36|R39|R43|R44|R46|R48|R49|R5|	D	Train
426	269	cube-10	nan	Oc1cc(OCCCCOc2ccc3c(OC(C=C3)=O)c2)ccc1C(CC(C)C)=O	-1.52	-1.39092	-0.12908	0.12908	R18|R26|R27|	B	Train
427	822	fluvoxamine	2-[(z)-[5-methoxy-1-[4-(trifluoromethyl)phenyl]pentylidene]amino]oxyethanamine	COCCCC/C(=N/OCCN)/C1=CC=C(C=C1)C(F)(F)F	0.79	0.758835	0.0311648	0.0311648	R18|R25|R26|R27|	B	Train
428	1058	sertraline	(1s,4s)-4-(3,4-dichlorophenyl)-n-methyl-1,2,3,4-tetrahydronaphthalen-1-amine	CN[C@H]1CC[C@H](C2=CC=CC=C12)C3=CC(=C(C=C3)Cl)Cl	1.6	1.5691	0.0308954	0.0308954	R18|R26|R27|R2|R2|R8|R21|R25|R27|R42|R46|	D	Train
429	174	ml	4-(dimethylamino)-2-[[[2-(hydroxymethyl)quinolin-8-yl]amino]methyl]phenol	CN(C)C1=CC(=C(C=C1)O)CNC2=CC=CC3=C2N=C(C=C3)CO	0.38	0.294066	0.0859339	0.0859339	R47|	A	Train
430	570	zinc13282290	(4r)-8-chloro-6-(2-fluorophenyl)-1-methyl-4h-imidazo[1,5-a][1,4]benzodiazepin-4-ol	CC1=NC=C2N1C3=C(C=C(C=C3)Cl)C(=N[C@@H]2O)C4=CC=CC=C4F	-0.03	-0.156141	0.126141	0.126141	R2|R2|R25|R27|R46|	B	Train
431	803	doxylamine	n,n-dimethyl-2-(1-phenyl-1-pyridin-2-ylethoxy)ethanamine	CC(C1=CC=CC=C1)(C2=CC=CC=N2)OCCN(C)C	0.64	0.624265	0.0157353	0.0157353	R8|R40|R3|R18|R20|R21|R26|R27|R27|R38|R41|R43|R47|	B	Train
432	430	skb30 (npropylacetamide33npiperidinylmethylphenoxy)	n-[3-[3-(piperidin-1-ylmethyl)phenoxy]propyl]acetamide	CC(=O)NCCCOC1=CC=CC(=C1)CN2CCCCC2	-0.46	-0.35211	-0.10789	0.10789	R2|R2|R8|R27|R40|R3|R3|R18|R21|R25|R26|R27|R27|R35|R36|R38|R38|R41|R41|R43|R46|R47|R48|R49|R49|R4|	B	Train
433	1008	trichloromethane (chloroform)	chloroform	C(Cl)(Cl)Cl	0.3	0.221237	0.0787635	0.0787635	R47|R41|R3|R38|R40|R8|R21|R27|R2|R2|R27|R12|R18|R25|R26|R27|R35|R36|R39|R39|R43|R44|R46|R49|R5|	D	Train
434	734	xylene	1,2-xylene	CC1=CC=CC=C1C	0.4	0.426698	-0.0266977	0.0266977	R12|R35|R39|R20|R43|R44|R8|R21|R27|R40|R2|R2|R27|R5|R3|R25|R38|R41|R46|R47|	B	Train
435	816	climazolam	8-chloro-6-(2-chlorophenyl)-1-methyl-4h-imidazo[1,5-a][1,4]benzodiazepine	CC1=NC=C2N1C3=C(C=C(C=C3)Cl)C(=NC2)C4=CC=CC=C4Cl	0.74	0.685747	0.0542527	0.0542527	R18|R26|R27|	B	Train
436	387	b-049	nan	Brc1cccnc1CSCCNC2=C([N+]([O-])=O)NC=C2	-0.67	-0.676857	0.00685732	0.00685732	R18|R26|R27|	B	Train
437	463	cyclobarbital	5-(cyclohexen-1-yl)-5-ethyl-1,3-diazinane-2,4,6-trione	CCC1(C(=O)NC(=O)NC1=O)C2=CCCCC2	-0.3	-0.13277	-0.16723	0.16723	R25|R2|R2|R27|R46|	B	Train
438	853	amphetamine	1-phenylpropan-2-amine	CC(CC1=CC=CC=C1)N	0.93	0.85401	0.0759902	0.0759902	R12|R21|R25|R27|R35|R39|R43|R46|R47|R2|R2|R8|R27|R40|	B	Train
439	447	chembl1190347	4-(4-chlorobenzoyl)-1-[4-(1-cyclobutylpiperidin-4-yl)oxyphenyl]piperazin-2-one	C1CC(C1)N2CCC(CC2)OC3=CC=C(C=C3)N4CCN(CC4=O)C(=O)C5=CC=C(C=C5)Cl	-0.4	-0.347569	-0.0524306	0.0524306	R18|R26|R27|	B	Train
440	124	chembl136942	3-ethyl-8-[4-(4-fluorophenyl)-4-oxobutyl]-1-phenyl-1,3,8-triazaspiro[4.5]decan-4-one	CCN1CN(C2(C1=O)CCN(CC2)CCCC(=O)C3=CC=C(C=C3)F)C4=CC=CC=C4	-0.01	-0.0847517	0.0747517	0.0747517	R8|	A	Train
441	636	pfizer compound 20	n-[[5-(3,5-dimethylpyrazol-1-yl)-2-methoxyphenyl]methyl]-2-phenylpiperidin-3-amine	CC1=CC(=NN1C2=CC(=C(C=C2)OC)CNC3CCCNC3C4=CC=CC=C4)C	0.11	0.214561	-0.104561	0.104561	R2|R2|R8|R25|R27|R46|R47|R4|R40|	B	Train
442	604	2-methyl-1-butanol	2-methylbutan-1-ol	CCC(C)CO	0.04	0.0458395	-0.00583953	0.00583953	R41|R3|R38|R2|R2|R8|R27|R21|R25|R27|R43|R46|	B	Train
443	1045	50-48-6	n,n-dimethyl-3-(2-tricyclo[9.4.0.03,8]pentadeca-1(15),3,5,7,11,13-hexaenylidene)propan-1-amine	CN(C)CCC=C1C2=CC=CC=C2CCC3=CC=CC=C31	0.9	0.927662	-0.0276624	0.0276624	R12|R25|R44|R40|R3|R18|R26|R27|R35|R36|R38|R41|R43|R46|R47|R48|R49|R4|R27|R2|R2|R8|R5|R21|R27|R39|R49|	D	Train
444	439	dibudipine	ditert-butyl 2,6-dimethyl-4-(3-nitrophenyl)-1,4-dihydropyridine-3,5-dicarboxylate	CC1=C(C(C(=C(N1)C)C(=O)OC(C)(C)C)C2=CC(=CC=C2)[N+](=O)[O-])C(=O)OC(C)(C)C	-0.42	-0.413206	-0.0067939	0.0067939	R18|R26|R27|	B	Train
445	1024	pentazocine	1,13-dimethyl-10-(3-methylbut-2-enyl)-10-azatricyclo[7.3.1.02,7]trideca-2(7),3,5-trien-4-ol	CC1C2CC3=C(C1(CCN2CC=C(C)C)C)C=C(C=C3)O	0.54	0.489099	0.0509011	0.0509011	R3|R8|R21|R27|R2|R2|R27|R41|R46|R38|R25|R41|R40|R3|R47|R18|R26|R27|	D	Train
446	827	mchr antagonist 23c	4-(4-ethylphenyl)-n-methyl-n-[1-(3-piperidin-1-ylpyrrolidine-1-carbonyl)pyrrolidin-3-yl]benzamide	CCC1=CC=C(C=C1)C2=CC=C(C=C2)C(=O)N(C)C3CCN(C3)C(=O)N4CCC(C4)N5CCCCC5	0.81	0.675816	0.134184	0.134184	R2|R2|R20|R25|R27|R46|	B	Train
447	592	dm5	nan	COC(=O)[C@H]1[C@@H](C)CC(=CC1=O)Nc2ccc(Cl)cc2	0	-0.44699	0.44699	0.44699	R2|R2|R25|R27|R46|	B	Train
448	196	oxycodone	(4r,4ar,7ar,12bs)-9-methoxy-3-methyl-1,2,4,4a,7a,11a,12a,13-octahydro-4,12-methanobenzofuro[3,2-e]isoquinolin-7-one	CN1CC[C@]23[C@@H]4[C@H]1CC5C2C(=C(C=C5)OC)O[C@H]3C(=O)C=C4	0.57	0.475373	0.0946273	0.0946273	R25|	A	Train
449	610	procaine	2-(diethylamino)ethyl 4-aminobenzoate	CCN(CC)CCOC(=O)C1=CC=C(C=C1)N	0.05	0.146972	-0.096972	0.096972	R3|R18|R21|R25|R26|R27|R27|R38|R41|R43|R46|R47|R2|R2|R8|R27|R40|	B	Train
450	634	zolantidine; 41	n-[3-[3-(piperidin-1-ylmethyl)phenoxy]propyl]-1,3-benzothiazol-2-amine	C1CCN(CC1)CC2=CC(=CC=C2)OCCCNC3=NC4=CC=CC=C4S3	0.1	0.166066	-0.0660664	0.0660664	R5|R2|R2|R3|R8|R11|R12|R18|R20|R21|R25|R26|R27|R27|R27|R35|R36|R38|R39|R41|R43|R46|R47|R48|R49|R49|R4|R40|	B	Train
451	474	camptothecin	nan	O=C1N2C(c3nc4ccccc4cc3C2)=CC5=C1COC([S@]5(O)CC)=O	-0.29	-0.320017	0.0300174	0.0300174	R18|R26|R27|	B	Train
452	578	2-pentanone	pentan-2-one	CCCC(=O)C	-0.01	0.0364921	-0.0464921	0.0464921	R2|R2|R3|R21|R25|R27|R27|R38|R41|R43|R46|R47|R8|R40|	B	Train
453	363	2´,3´-dideoxy-3´-hydroxymethylcytidine	nan	OCC1C(CO)O[C@@H](C1)n(c(n2)=O)ccc2N	-0.79	-0.760621	-0.0293787	0.0293787	R2|R2|R25|R46|	B	Train
454	532	151-83-7	5-hex-3-yn-2-yl-1-methyl-5-prop-2-enyl-1,3-diazinane-2,4,6-trione	CCC#CC(C)C1(C(=O)NC(=O)N(C1=O)C)CC=C	-0.1	-0.0527153	-0.0472847	0.0472847	R5|R8|R21|R27|R2|R2|R27|R3|R4|R11|R12|R20|R25|R35|R36|R38|R39|R41|R43|R46|R47|R40|R44|	B	Train
455	407	ncgc00159461-02	[(3r)-oxolan-3-yl] n-[(2s,3r)-4-[(4-aminophenyl)sulfonyl-(2-methylpropyl)amino]-3-hydroxy-1-phenylbutan-2-yl]carbamate	CC(C)CN(C[C@H]([C@H](CC1=CC=CC=C1)NC(=O)O[C@@H]2CCOC2)O)S(=O)(=O)C3=CC=C(C=C3)N	-0.56	-0.578155	0.0181549	0.0181549	R2|R2|R25|R46|	B	Train
456	975	2-butanone	butan-2-one	CCC(=O)C	-0.1	-0.100613	0.000613243	0.000613243	R3|R38|R41|R47|R40|R5|R11|R12|R17|R22|R25|R32|R33|R35|R36|R39|R43|R46|R48|R49|R2|R2|R27|R8|R21|R27|R44|R44|	D	Train
457	521	daidzein ok	7-hydroxy-3-(4-hydroxyphenyl)chromen-4-one	C1=CC(=CC=C1C2=COC3=C(C2=O)C=CC(=C3)O)O	-0.15	-0.17487	0.0248701	0.0248701	R2|R2|R8|R27|R40|R3|R18|R21|R25|R26|R27|R27|R38|R41|R43|R46|R47|	B	Train
458	641	desflurane (suprane)	2-(difluoromethoxy)-1,1,1,2-tetrafluoroethane	C(C(F)(F)F)(OC(F)F)F	0.11	0.188781	-0.0787807	0.0787807	R2|R2|R8|R12|R20|R21|R25|R27|R27|R35|R39|R40|R43|R47|	B	Train
459	852	pfizer compound 8	n-[(2-methoxy-5-propan-2-ylphenyl)methyl]-2-phenylpiperidin-3-amine	CC(C)C1=CC(=C(C=C1)OC)CNC2CCCNC2C3=CC=CC=C3	0.92	0.906026	0.0139739	0.0139739	R25|R46|R47|R4|R2|R2|R8|R27|R40|	B	Train
460	645	s111	(e)-1-fluoro-2-[(e)-2-fluoroethenoxy]ethene	C(=C/F)\O/C=C/F	0.13	0.1139	0.0161001	0.0161001	R2|R2|R25|R27|R46|R47|	B	Train
461	996	2-(3'-iodo-4'-aminophenyl)-6-hydroxybenzothiazole	2-(4-amino-3-iodophenyl)-1,3-benzothiazol-6-ol	C1=CC(=C(C=C1C2=NC3=C(S2)C=C(C=C3)O)I)N	0.2	0.106954	0.093046	0.093046	R45|R36|R21|R25|R27|R43|R46|R47|R2|R2|R8|R27|	D	Train
462	4	2-[4-(5-bromo-3-methylpyridin-2-yl)butylamino]-5-[(6-methylpyridin-3-yl)methyl]-1,3-diazinan-4-one	2-[4-(5-bromo-3-methylpyridin-2-yl)butylamino]-5-[(6-methylpyridin-3-yl)methyl]-1,3-diazinan-4-one	CC1=NC=C(C=C1)CC2CNC(NC2=O)NCCCCC3=NC=C(C=C3C)Br	-1.88	-1.80819	-0.0718082	0.0718082	R35|	A	Train
463	933	zidovudine	1-[(2r,4s,5s)-4-azido-5-(hydroxymethyl)oxolan-2-yl]-5-methylpyrimidine-2,4-dione	CC1=CN(C(=O)NC1=O)[C@H]2C[C@@H]([C@H](O2)CO)N=[N+]=[N-]	-0.7	-0.787093	0.0870929	0.0870929	R18|R26|R27|R11|R11|R17|R49|R5|R42|	D	Train
464	794	1-(2-pyrimidinyl)-piperazine	2-piperazin-1-ylpyrimidine	C1CN(CCN1)C2=NC=CC=N2	0.6	0.468793	0.131207	0.131207	R18|R26|R27|	B	Train
465	695	minaprine	4-methyl-n-(2-morpholin-4-ylethyl)-6-phenylpyridazin-3-amine	CC1=CC(=NN=C1NCCN2CCOCC2)C3=CC=CC=C3	0.3	0.27137	0.0286304	0.0286304	R18|R26|R27|	B	Train
466	165	34933-06-7	[5-[2-(dimethylamino)ethyl]-2-(4-methoxyphenyl)-4-oxo-2,3-dihydro-1,5-benzothiazepin-3-yl] acetate	CC(=O)OC1C(SC2=CC=CC=C2N(C1=O)CCN(C)C)C3=CC=C(C=C3)OC	0.3	0.12723	0.17277	0.17277	R25|	A	Train
467	188	cyclosporin a	(3s,6s,9s,12r,15s,18s,21s,24s,30s,33s)-30-ethyl-33-[(e,1r,2r)-1-hydroxy-2-methylhex-4-enyl]-1,4,7,10,12,15,19,25,28-nonamethyl-6,9,18,24-tetrakis(2-methylpropyl)-3,21-di(propan-2-yl)-1,4,7,10,13,16,19,22,25,28,31-undecazacyclotritriacontane-2,5,8,11,14,17,20,23,26,29,32-undecone	CC[C@H]1C(=O)N(CC(=O)N([C@H](C(=O)N[C@H](C(=O)N([C@H](C(=O)N[C@H](C(=O)N[C@@H](C(=O)N([C@H](C(=O)N([C@H](C(=O)N([C@H](C(=O)N([C@H](C(=O)N1)[C@@H]([C@H](C)C/C=C/C)O)C)C(C)C)C)CC(C)C)C)CC(C)C)C)C)C)CC(C)C)C)C(C)C)CC(C)C)C)C	0.52	-0.339928	0.859928	0.859928	R20|	A	Train
468	246	bbcpd11 (cimetidine analog) (y-g13)	2-[2-[(3-bromopyridin-2-yl)methylsulfanyl]ethyl]-1-cyano-3-ethylguanidine	CCNC(=NCCSCC1=C(C=CC=N1)Br)NC#N	-2.15	-2.0258	-0.1242	0.1242	R2|R2|R8|R40|R2|R2|R2|R2|R18|R21|R25|R25|R26|R27|R27|R35|R36|R43|R46|R46|R47|R49|R4|	B	Train
469	823	fluvoxamine	2-[(e)-[5-methoxy-1-[4-(trifluoromethyl)phenyl]pentylidene]amino]oxyethanamine	COCCCC/C(=N\OCCN)/C1=CC=C(C=C1)C(F)(F)F	0.79	0.758835	0.0311648	0.0311648	R4|R21|R43|R47|R40|R8|	B	Train
470	585	methane	methane	C	0	0.0632629	-0.0632629	0.0632629	R5|R3|R21|R27|R38|R41|R40|R2|R2|R11|R12|R18|R22|R25|R26|R27|R32|R33|R35|R39|R44|R46|R48|R49|	B	Train
471	859	pfizer compound 6	n-[(5-tert-butyl-2-methoxyphenyl)methyl]-2-phenylpiperidin-3-amine	CC(C)(C)C1=CC(=C(C=C1)OC)CNC2CCCNC2C3=CC=CC=C3	0.98	0.96817	0.0118304	0.0118304	R25|R46|R47|R4|R2|R2|R27|R40|	B	Train
472	632	schembl15974503	5-(cyclohexen-1-yl)-1,5-dimethyl-1,3-diazinane-2,4-dione	CC1(CN(C(=O)NC1=O)C)C2=CCCCC2	0.1	0.0379186	0.0620814	0.0620814	R18|R26|R27|	B	Train
473	746	869802-58-4	5-(azepan-1-yl)-13-(dimethylamino)-8-thia-3,5,10-triazatricyclo[7.4.0.02,7]trideca-1(13),2(7),3,9,11-pentaen-6-one	CN(C)C1=C2C3=C(C(=O)N(C=N3)N4CCCCCC4)SC2=NC=C1	0.43	0.348961	0.0810393	0.0810393	R2|R2|R25|R27|R46|	B	Train
474	394	ketoconazole	1-[4-[4-[[(2s)-2-(2,4-dichlorophenyl)-2-(imidazol-1-ylmethyl)-1,3-dioxolan-4-yl]methoxy]phenyl]piperazin-1-yl]ethanone	CC(=O)N1CCN(CC1)C2=CC=C(C=C2)OCC3CO[C@@](O3)(CN4C=CN=C4)C5=C(C=C(C=C5)Cl)Cl	-0.63	-0.620203	-0.00979711	0.00979711	R2|R2|R25|	B	Train
475	403	bromocriptine	nan	O=C1C(CC(C)C)N(C2=O)C(O[C@@]2(C(C)C)NC([C@@H]3C=C(C(C=CC=C4N5)=C4C(C6)=C5Br)[C@]6([H])N(C)C3)=O)[C@@]7([H])N1CCC7	-0.59	-0.682815	0.0928155	0.0928155	R18|R26|R27|	B	Train
476	810	1,2,3,4-tetrahydroquinoline	1,2,3,4-tetrahydroquinoline	C1CC2=CC=CC=C2NC1	0.7	0.659628	0.0403724	0.0403724	R40|R12|R25|R35|R39|R46|R47|R27|R2|R2|R21|R27|R43|R8|R5|	B	Train
477	226	chembl2024515	n-[4-[2-[4-(2,3-dichlorophenyl)piperazin-1-yl]ethyl]cyclohexyl]methanesulfonamide	CS(=O)(=O)NC1CCC(CC1)CCN2CCN(CC2)C3=C(C(=CC=C3)Cl)Cl	1	0.915856	0.0841442	0.0841442	R47|	A	Train
478	872	tripropylphosphine	1,2,4-trimethylcyclohexane	CC1CCC(C(C1)C)C	1.02	0.944011	0.0759888	0.0759888	R2|R2|R3|R8|R21|R25|R27|R27|R38|R40|R41|R46|R47|	B	Train
479	648	declopramide	4-amino-3-chloro-n-[2-(diethylamino)ethyl]benzamide	CCN(CC)CCNC(=O)C1=CC(=C(C=C1)N)Cl	0.14	0.0983644	0.0416356	0.0416356	R18|R26|R27|	B	Train
480	35	nelfinavir	nan	O=[C@@](CNC(C)(C)C)[C@H](CC(CCCC3)C3C2)N2C[C@H](O)[C@@H](NC(C4=C(C)C(O)=CC=C4)=O)CSC1=CC=CC=C1	-0.93	-0.850778	-0.0792218	0.0792218	R25|	A	Train
481	3	morphine-6-glucuronide	(2s,3s,4s,5r)-6-[[(4r,4ar,7s,7ar,12bs)-9-hydroxy-3-methyl-2,4,4a,7,7a,13-hexahydro-1h-4,12-methanobenzofuro[3,2-e]isoquinolin-7-yl]oxy]-3,4,5-trihydroxyoxane-2-carboxylic acid	CN1CC[C@]23[C@@H]4[C@H]1CC5=C2C(=C(C=C5)O)O[C@H]3[C@H](C=C4)OC6[C@@H]([C@H]([C@@H]([C@H](O6)C(=O)O)O)O)O	-2.09	-2.02207	-0.0679258	0.0679258	R25|	A	Train
482	904	fluphenazine	2-[4-[3-[2-(trifluoromethyl)phenothiazin-10-yl]propyl]piperazin-1-yl]ethanol	C1CN(CCN1CCCN2C3=CC=CC=C3SC4=C2C=C(C=C4)C(F)(F)F)CCO	1.5	1.38086	0.119139	0.119139	R5|R2|R2|R8|R11|R12|R18|R21|R25|R26|R27|R27|R27|R35|R36|R39|R42|R43|R44|R47|R50|R40|R4|	B	Train
483	877	2-methylnonane	2-methylnonane	CCCCCCCC(C)C	1.05	0.94122	0.10878	0.10878	R2|R2|R8|R21|R25|R27|R27|R40|R46|R47|	B	Train
484	637	oxycodone	(4r,4as,7ar,12bs)-4a-hydroxy-9-methoxy-3-methyl-2,4,5,6,7a,13-hexahydro-1h-4,12-methanobenzofuro[3,2-e]isoquinolin-7-one	CN1CC[C@]23[C@@H]4C(=O)CC[C@]2([C@H]1CC5=C3C(=C(C=C5)OC)O4)O	0.11	0.148988	-0.038988	0.038988	R18|R26|R27|	B	Train
485	676	pyrene	pyrene	C1=CC2=C3C(=C1)C=CC4=CC=CC(=C43)C=C2	0.23	0.211352	0.0186485	0.0186485	R2|R2|R3|R8|R18|R21|R25|R26|R27|R27|R27|R38|R40|R41|R43|R46|R47|	B	Train
486	285	benzoylecgonine	nan	CN1[C@H]2CC[C@H]1[C@@H](CC(O)=O)[C@@H](OC(C3=CC=CC=C3)=O)C2	-1.35	-1.19122	-0.15878	0.15878	R18|R26|R27|	B	Train
487	385	nan	nan	c1c[nH]c(c1C(=O)O)NCCSCc2c(Br)cccn2	-0.67	-0.708467	0.0384669	0.0384669	R2|R2|R8|R48|	B	Train
488	258	ritonavir	nan	O=C(N[C@@H](CC1=CC=CC=C1)[C@H](C[C@H](CC2=CC=CC=C2)CC([C@@H](NC(N(C)CC3=CSC(C(C)C)=N3)=O)C)=O)O)OCC4=CN=CS4	-1.82	-1.74234	-0.0776604	0.0776604	R18|R26|R27|	B	Train
489	512	2-oxo-4-[3-(trifluoromethoxy)anilino]-6-methyl-3-cyclohexene-1-carboxylic acid methyl ester	methyl 6-methyl-2-oxo-4-[3-(trifluoromethoxy)anilino]cyclohex-3-ene-1-carboxylate	CC1CC(=CC(=O)C1C(=O)OC)NC2=CC(=CC=C2)OC(F)(F)F	-0.17	-0.223765	0.0537645	0.0537645	R2|R2|R4|R25|R27|R40|R46|R47|	B	Train
490	366	ofloxacin	7-fluoro-2-methyl-6-(4-methylpiperazin-1-yl)-10-oxo-4-oxa-1-azatricyclo[7.3.1.05,13]trideca-5(13),6,8,11-tetraene-11-carboxylic acid	CC1COC2=C3N1C=C(C(=O)C3=CC(=C2N4CCN(CC4)C)F)C(=O)O	-0.76	-0.726906	-0.0330943	0.0330943	R2|R2|R25|R46|	B	Train
491	723	135095-42-0	2-benzhydryl-n-[(2-methoxyphenyl)methyl]-1-azabicyclo[2.2.2]octan-3-amine	COC1=CC=CC=C1CNC2C3CCN(C2C(C4=CC=CC=C4)C5=CC=CC=C5)CC3	0.37	0.412552	-0.0425522	0.0425522	R2|R2|R8|R25|R27|R46|R47|R4|R40|	B	Train
492	243	nan	nan	CC(C)C1=CC=C(SCCCC2CCN2C)C=C1	1.7	1.5552	0.144797	0.144797	R47|	A	Train
493	200	schembl6947600	2-methyl-6-oxo-4-(1,2,4,5-tetrahydro-3-benzazepin-3-yl)-1-(2,2,2-trifluoroethyl)pyrimidine-5-carbonitrile	CC1=NC(=C(C(=O)N1CC(F)(F)F)C#N)N2CCC3=CC=CC=C3CC2	0.6	0.522977	0.0770227	0.0770227	R47|	A	Train
494	218	schembl5966350	n-[[3,5-bis(trifluoromethyl)phenyl]methyl]-4-(2-chlorophenyl)-n-methylpyridine-3-carboxamide	CN(CC1=CC(=CC(=C1)C(F)(F)F)C(F)(F)F)C(=O)C2=C(C=CN=C2)C3=CC=CC=C3Cl	0.89	0.883516	0.00648441	0.00648441	R47|	A	Train
495	109	nan	nan	CC(C)NCCCOC1=CC(CN2CCCCC2)=CC=C1	-0.13	-0.0321254	-0.0978746	0.0978746	R43|	A	Train
496	340	156154-42-6	methyl 4-(4-chloroanilino)-6-methyl-2-oxocyclohex-3-ene-1-carboxylate	CC1CC(=CC(=O)C1C(=O)OC)NC2=CC=C(C=C2)Cl	-0.95	-0.44699	-0.50301	0.50301	R4|R47|R2|R2|R8|R40|	B	Train
497	500	quinidine	(s)-[(2r,5r)-5-ethenyl-1-azabicyclo[2.2.2]octan-2-yl]-(6-methoxyquinolin-4-yl)methanol	COC1=CC2=C(C=CN=C2C=C1)[C@@H]([C@H]3CC4CCN3C[C@@H]4C=C)O	-0.21	-0.186679	-0.0233213	0.0233213	R21|R8|	B	Train
498	594	129618-40-2	2-cyclopropyl-7-methyl-2,4,9,15-tetrazatricyclo[9.4.0.03,8]pentadeca-1(11),3,5,7,12,14-hexaen-10-one	CC1=C2C(=NC=C1)N(C3=C(C=CC=N3)C(=O)N2)C4CC4	0	-0.0288368	0.0288368	0.0288368	R2|R2|R3|R4|R5|R8|R11|R12|R17|R21|R25|R27|R27|R35|R36|R38|R40|R41|R43|R47|R48|R49|	B	Train
499	209	jhw-007	(1r,5s)-3-[bis(4-fluorophenyl)methoxy]-8-butyl-8-azabicyclo[3.2.1]octane	CCCCN1[C@@H]2CC[C@H]1CC(C2)OC(C3=CC=C(C=C3)F)C4=CC=C(C=C4)F	0.75	0.802105	-0.052105	0.052105	R20|	A	Train
500	971	phenytoin	5,5-diphenylimidazolidine-2,4-dione	C1=CC=C(C=C1)C2(C(=O)NC(=O)N2)C3=CC=CC=C3	-0.1	-0.157868	0.0578681	0.0578681	R18|R26|R27|R3|R25|R38|R41|R46|R40|R50|R27|R2|R2|R8|R21|R27|R3|R11|R12|R35|R36|R39|R43|R47|R5|R44|	D	Train
501	1025	3-methoxy-17-methyl-7,8-didehydro-4,5-epoxymorphinan-6-ol	9-methoxy-3-methyl-2,4,4a,7,7a,13-hexahydro-1h-4,12-methanobenzofuro[3,2-e]isoquinolin-7-ol	CN1CCC23C4C1CC5=C2C(=C(C=C5)OC)OC3C(C=C4)O	0.6	0.523294	0.0767058	0.0767058	R3|R38|R41|R27|R2|R2|R27|R4|R12|R25|R35|R36|R46|R49|R47|	D	Train
502	131	compound d	4-[3-methyl-2-piperidin-4-yl-5-[3-(trifluoromethyl)phenyl]imidazol-4-yl]-n-[(1s)-1-phenylethyl]pyridin-2-amine	C[C@@H](C1=CC=CC=C1)NC2=NC=CC(=C2)C3=C(N=C(N3C)C4CCNCC4)C5=CC(=CC=C5)C(F)(F)F	0.01	0.0421932	-0.0321932	0.0321932	R25|	A	Train
503	362	irie-16c	4-[(1-acetylpiperidin-4-yl)methoxy]-2-cyano-n-methyl-6-(spiro[3.5]nonan-7-ylmethylamino)pyrimidine-5-carboxamide	CC(=O)N1CCC(CC1)COC2=NC(=NC(=C2C(=O)NC)NCC3CCC4(CCC4)CC3)C#N	-0.79	-0.736664	-0.0533362	0.0533362	R27|R18|R26|	B	Train
504	550	propene	prop-1-ene	CC=C	-0.06	-0.0248006	-0.0351994	0.0351994	R3|R21|R25|R27|R38|R41|R43|R46|R47|R2|R2|R8|R27|R40|	B	Train
505	805	fauc-113	3-[[4-(4-chlorophenyl)piperazin-1-yl]methyl]pyrazolo[1,5-a]pyridine	C1CN(CCN1CC2=C3C=CC=CN3N=C2)C4=CC=C(C=C4)Cl	0.64	0.700405	-0.0604055	0.0604055	R2|R2|R20|R25|R27|R46|	B	Train
506	402	s 18986	(3as)-2,3,3a,4-tetrahydro-1h-pyrrolo[2,1-c][1,2,4]benzothiadiazine 5,5-dioxide	C1C[C@@H]2NS(=O)(=O)C3=CC=CC=C3N2C1	-0.6	-0.500504	-0.0994963	0.0994963	R18|R26|R27|	B	Train
507	965	propan-2-one (acetone)	propan-2-one	CC(=O)C	-0.15	-0.0835595	-0.0664405	0.0664405	R3|R38|R41|R47|R40|R2|R2|R8|R27|R11|R12|R17|R21|R22|R25|R27|R32|R33|R35|R36|R39|R43|R46|R48|R49|R44|	D	Train
508	895	1-isobutyl-4-(4-iodophenyl)piperazine	1-(4-iodophenyl)-4-(2-methylpropyl)piperazine	CC(C)CN1CCN(CC1)C2=CC=C(C=C2)I	1.38	1.33762	0.0423794	0.0423794	R2|R2|R25|R27|R46|	B	Train
509	466	dpdpe	nan	c1cc(O)ccc1CC(N)C(=O)N[C@H](C(C)(C)SS2)C(=O)NCC(=O)NC(C(=O)N[C@H](C(=O)O)C2(C)C)Cc3ccccc3	-0.3	-0.351555	0.0515554	0.0515554	R2|R2|R27|R46|	B	Train
510	998	thioridazine	10-[2-(1-methylpiperidin-2-yl)ethyl]-2-methylsulfanylphenothiazine	CN1CCCCC1CCN2C3=CC=CC=C3SC4=C2C=C(C=C4)SC	0.2	0.208245	-0.00824451	0.00824451	R18|R26|R27|R3|R5|R3|R11|R12|R17|R25|R35|R36|R43|R46|R47|R49|R49|R2|R2|R27|R8|R21|R27|R41|R38|R50|R40|R4|R3|	D	Train
511	862	24219-97-4	5-methyl-2,5-diazatetracyclo[13.4.0.02,7.08,13]nonadeca-1(19),8,10,12,15,17-hexaene	CN1CCN2C(C1)C3=CC=CC=C3CC4=CC=CC=C42	0.99	0.878358	0.111642	0.111642	R3|R12|R18|R21|R25|R26|R27|R27|R35|R36|R38|R39|R41|R42|R43|R44|R46|R47|R49|R50|R4|R2|R2|R8|R27|R40|	B	Train
512	294	compound-9	3-[[1-(aminomethyl)cyclohexyl]methyl]-4h-1,2,4-oxadiazol-5-one	C1CCC(CC1)(CC2=NOC(=O)N2)CN	-1.3	-1.25682	-0.0431814	0.0431814	R18|R26|R27|	B	Train
513	849	am-36	2,6-ditert-butyl-4-[[4-[2-(4-chlorophenyl)-2-hydroxyethyl]piperazin-1-yl]methyl]phenol	CC(C)(C)C1=CC(=CC(=C1O)C(C)(C)C)CN2CCN(CC2)CC(C3=CC=C(C=C3)Cl)O	0.91	0.843461	0.0665393	0.0665393	R18|R26|R27|	B	Train
514	800	145877-52-7	n-[[2-methoxy-5-(trifluoromethoxy)phenyl]methyl]-2-phenylpiperidin-3-amine	COC1=C(C=C(C=C1)OC(F)(F)F)CNC2CCCNC2C3=CC=CC=C3	0.63	0.913161	-0.283161	0.283161	R2|R2|R8|R27|R47|R4|R40|	B	Train
515	1021	diazepam	7-chloro-1-methyl-5-phenyl-3h-1,4-benzodiazepin-2-one	CN1C(=O)CN=C(C2=C1C=CC(=C2)Cl)C3=CC=CC=C3	0.5	0.51508	-0.0150799	0.0150799	R3|R38|R25|R41|R46|R18|R26|R27|R50|R40|R20|R2|R2|R27|R8|R21|R27|R5|R3|R11|R12|R35|R36|R39|R42|R43|R44|R47|R4|	D	Train
516	92	compound 37	nan	CN(C)Cc1ccc(c2cccc(NC3C([N+]([O-])=O)=CC=N3)c2)o1	-0.27	-0.313117	0.0431171	0.0431171	R36|	A	Train
517	288	sb-271406	5-chloro-n-(4-methoxy-3-piperazin-1-ylphenyl)-3-methyl-1-benzothiophene-2-sulfonamide	CC1=C(SC2=C1C=C(C=C2)Cl)S(=O)(=O)NC3=CC(=C(C=C3)OC)N4CCNCC4	-1.3	-1.2294	-0.0705971	0.0705971	R18|R26|R27|	B	Train
518	1023	1088-11-5	7-chloro-5-phenyl-1,3-dihydro-1,4-benzodiazepin-2-one	C1C(=O)NC2=C(C=C(C=C2)Cl)C(=N1)C3=CC=CC=C3	0.5	0.410465	0.0895348	0.0895348	R3|R5|R11|R12|R18|R25|R26|R27|R31|R35|R36|R38|R39|R41|R43|R47|R2|R2|R8|R27|R21|R27|R40|R4|	D	Train
519	240	schembl6578579	1-[3-[2-(methoxymethyl)-5-(4-methoxyphenyl)-1,2,4-triazol-3-yl]phenyl]-n,n-dimethylmethanamine	CN(C)CC1=CC(=CC=C1)C2=NC(=NN2COC)C3=CC=C(C=C3)OC	1.38	1.227	0.153002	0.153002	R47|	A	Train
520	633	naproxen	(2s)-2-(6-methoxynaphthalen-2-yl)propanoic acid	C[C@@H](C1=CC2=C(C=C1)C=C(C=C2)OC)C(=O)O	0.1	-0.0772169	0.177217	0.177217	R2|R2|R25|R27|R46|	B	Train
521	436	besp	1-(4-bromophenyl)-3-ethyl-8-[4-(4-fluorophenyl)-4-oxobutyl]-1,3,8-triazaspiro[4.5]decan-4-one	CCN1CN(C2(C1=O)CCN(CC2)CCCC(=O)C3=CC=C(C=C3)F)C4=CC=C(C=C4)Br	-0.43	-0.344005	-0.0859952	0.0859952	R2|R2|R8|R27|R40|R3|R25|R38|R41|R43|R47|	B	Train
522	88	theophylline	1,3-dimethyl-5h-purine-2,6-dione	CN1C2=NC=NC2C(=O)N(C1=O)C	-0.29	-0.232208	-0.0577921	0.0577921	R36|	A	Train
523	12	chembl151192	n-[2-[4-[3-(ethylamino)pyridin-2-yl]piperazine-1-carbonyl]-1h-indol-5-yl]methanesulfonamide	CCNC1=C(N=CC=C1)N2CCN(CC2)C(=O)C3=CC4=C(N3)C=CC(=C4)NS(=O)(=O)C	-1.52	-1.49394	-0.0260592	0.0260592	R46|	A	Train
524	864	tertbutylchlorambucil	tert-butyl 4-[4-[bis(2-chloroethyl)amino]phenyl]butanoate	CC(C)(C)OC(=O)CCCC1=CC=C(C=C1)N(CCCl)CCCl	1	0.905732	0.0942684	0.0942684	R2|R2|R3|R8|R12|R17|R21|R25|R27|R27|R35|R36|R38|R40|R41|R43|R46|R47|R48|R49|	B	Train
525	807	decane	decane	CCCCCCCCCC	0.67	0.713928	-0.0439278	0.0439278	R3|R25|R38|R41|R40|R21|R27|R43|R46|R47|R2|R2|R8|R27|	B	Train
526	136	4-boronophenylalanine	(2s)-2-amino-3-(4-boronophenyl)propanoic acid	B(C1=CC=C(C=C1)C[C@@H](C(=O)O)N)(O)O	0.05	-0.106225	0.156225	0.156225	R20|	A	Train
527	1022	buspirone	8-[4-(4-pyrimidin-2-ylpiperazin-1-yl)butyl]-8-azaspiro[4.5]decane-7,9-dione	C1CCC2(C1)CC(=O)N(C(=O)C2)CCCCN3CCN(CC3)C4=NC=CC=N4	0.5	0.485142	0.0148582	0.0148582	R18|R26|R27|R40|R12|R25|R35|R39|R47|R50|R21|R27|R43|R2|R2|R8|R27|R5|	D	Train
528	1056	diphenhydramine	2-benzhydryloxy-n,n-dimethylethanamine	CN(C)CCOC(C1=CC=CC=C1)C2=CC=CC=C2	1.3	1.15081	0.149188	0.149188	R42|R2|R2|R3|R8|R18|R21|R25|R26|R27|R27|R27|R38|R41|R43|R46|R47|R40|	D	Train
529	473	camptothecin	(19s)-19-ethyl-19-hydroxy-17-oxa-3,13-diazapentacyclo[11.8.0.02,11.04,9.015,20]henicosa-1(21),2,4,6,8,10,15(20)-heptaene-14,18-dione	CC[C@@]1(C2=C(COC1=O)C(=O)N3CC4=CC5=CC=CC=C5N=C4C3=C2)O	-0.29	-0.340218	0.0502175	0.0502175	R2|R2|R20|R25|R27|R46|	B	Train
530	891	haloperidol	4-[4-(4-chlorophenyl)-4-hydroxypiperidin-1-yl]-1-(4-fluorophenyl)butan-1-one	C1CN(CCC1(C2=CC=C(C=C2)Cl)O)CCCC(=O)C3=CC=C(C=C3)F	1.3	1.17885	0.121147	0.121147	R18|R26|R27|R5|R2|R2|R8|R21|R27|R27|R12|R25|R35|R36|R39|R42|R43|R44|R47|R50|R4|R40|	B	Train
531	655	4-chlorobenzotrifluoride	1-chloro-4-(trifluoromethyl)benzene	C1=CC(=CC=C1C(F)(F)F)Cl	0.17	0.233455	-0.0634548	0.0634548	R2|R2|R3|R8|R21|R25|R27|R27|R38|R40|R41|R43|R46|R47|	B	Train
532	414	acetazolamide	n-(5-sulfamoyl-1,3,4-thiadiazol-2-yl)acetamide	CC(=O)NC1=NN=C(S1)S(=O)(=O)N	-0.52	-0.512653	-0.00734737	0.00734737	R18|R26|R27|	B	Train
533	142	(2r)-n-(2,6-dichlorophenyl)-2,5-dihydro-1h-imidazol-2-amine	(2r)-n-(2,6-dichlorophenyl)-2,5-dihydro-1h-imidazol-2-amine	C1C=N[C@H](N1)NC2=C(C=CC=C2Cl)Cl	0.11	0.125259	-0.0152593	0.0152593	R48|	A	Train
534	286	monohydroxy l-663,581 metabolite	7-chloro-3-[5-(2-hydroxypropan-2-yl)-1,2,4-oxadiazol-3-yl]-5-methyl-4h-imidazo[1,5-a][1,4]benzodiazepin-6-one	CC(C)(C1=NC(=NO1)C2=C3CN(C(=O)C4=C(N3C=N2)C=CC=C4Cl)C)O	-1.34	-1.29916	-0.0408426	0.0408426	R2|R2|R3|R4|R8|R12|R21|R25|R27|R35|R36|R38|R40|R41|R43|R46|R47|R48|R49|R49|	B	Train
535	149	7-k08	nan	FC(F)(F)C1=CC(=NC(Cl)=C1)N1CCN(CCCCN2CCCC2=O)CC1	0.16	0.285144	-0.125144	0.125144	R43|	A	Train
536	1018	isoflurane	2-chloro-2-(difluoromethoxy)-1,1,1-trifluoroethane	C(C(F)(F)F)(OC(F)F)Cl	0.42	0.347422	0.0725775	0.0725775	R3|R38|R41|R47|R40|R2|R2|R8|R21|R27|R27|R11|R12|R17|R20|R22|R25|R32|R33|R35|R36|R39|R43|R44|R49|	D	Train
537	605	hepp (beta-ethyl-beta-hydroxybenzenepropanamide) (3-hydroxy-3-phenylpentamide)	3-hydroxy-3-phenylpentanamide	CCC(CC(=O)N)(C1=CC=CC=C1)O	0.04	-0.0581468	0.0981468	0.0981468	R2|R2|R8|R27|R40|R3|R21|R25|R27|R38|R41|R43|R46|R47|	B	Train
538	892	promethazine	n,n-dimethyl-1-phenothiazin-10-ylpropan-2-amine	CC(CN1C2=CC=CC=C2SC3=CC=CC=C31)N(C)C	1.3	1.30043	-0.000426215	0.000426215	R42|R47|	B	Train
539	530	bisphenol a	4-[2-(4-hydroxyphenyl)propan-2-yl]phenol	CC(C)(C1=CC=C(C=C1)O)C2=CC=C(C=C2)O	-0.12	-0.0346382	-0.0853618	0.0853618	R2|R2|R3|R8|R21|R25|R27|R27|R38|R40|R41|R43|R47|	B	Train
540	52	cyclosporin a	30-ethyl-33-[(e)-1-hydroxy-2-methylhex-4-enyl]-1,4,7,10,12,15,19,25,28-nonamethyl-6,9,18,24-tetrakis(2-methylpropyl)-3,21-di(propan-2-yl)-1,4,7,10,13,16,19,22,25,28,31-undecazacyclotritriacontane-2,5,8,11,14,17,20,23,26,29,32-undecone	CCC1C(=O)N(CC(=O)N(C(C(=O)NC(C(=O)N(C(C(=O)NC(C(=O)NC(C(=O)N(C(C(=O)N(C(C(=O)N(C(C(=O)N(C(C(=O)N1)C(C(C)C/C=C/C)O)C)C(C)C)C)CC(C)C)C)CC(C)C)C)C)C)CC(C)C)C)C(C)C)CC(C)C)C)C	-0.7	-0.339928	-0.360072	0.360072	R47|	A	Train
541	67	tacedinaline	4-acetamido-n-(2-aminophenyl)benzamide	CC(=O)NC1=CC=C(C=C1)C(=O)NC2=CC=CC=C2N	-0.58	-0.561012	-0.018988	0.018988	R47|	A	Train
542	684	ethyl 4-aminobenzoate (benzocaine)	ethyl 4-aminobenzoate	CCOC(=O)C1=CC=C(C=C1)N	0.27	0.195725	0.0742745	0.0742745	R3|R21|R25|R27|R38|R41|R42|R43|R46|R47|R2|R2|R8|R27|R40|	B	Train
543	321	amiodarone	(2-butyl-1-benzofuran-3-yl)-[4-[2-(diethylamino)ethoxy]-3,5-diiodophenyl]methanone	CCCCC1=C(C2=CC=CC=C2O1)C(=O)C3=CC(=C(C(=C3)I)OCCN(CC)CC)I	-1.08	-1.03848	-0.0415221	0.0415221	R18|R26|R27|	B	Train
544	438	cycloleucine	1-aminocyclopentane-1-carboxylic acid	C1CCC(C1)(C(=O)O)N	-0.43	-0.340287	-0.0897135	0.0897135	R2|R2|R20|R25|R27|R46|	B	Train
545	686	butyl acetate	butyl acetate	CCCCOC(=O)C	0.28	0.266382	0.0136182	0.0136182	R25|R41|R3|R38|R40|R2|R2|R8|R21|R27|R27|R43|R46|R47|	B	Train
546	87	schembl5869149	4-[8-(2-fluorophenyl)-2-oxo-1,3-dihydro-1,5-benzodiazepin-4-yl]pyridine-2-carbonitrile	C1C(=NC2=C(C=C(C=C2)C3=CC=CC=C3F)NC1=O)C4=CC(=NC=C4)C#N	-0.3	-0.2311	-0.0689004	0.0689004	R47|	A	Train
547	1006	trichloroethene	1,1,2-trichloroethene	C(=C(Cl)Cl)Cl	0.3	0.238836	0.061164	0.061164	R3|R38|R41|R47|R40|R5|R21|R27|R8|R2|R2|R27|R12|R17|R18|R22|R25|R26|R27|R32|R33|R35|R36|R39|R44|R44|R46|R48|R49|	D	Train
548	668	7440-01-9	neon	[Ne]	0.2	0.106137	0.0938634	0.0938634	R3|R12|R21|R27|R40|R44|R49|	B	Train
549	1049	2-methyl nonane	2-methyloctane	CCCCCCC(C)C	0.98	0.899895	0.0801046	0.0801046	R21|R25|R27|R46|R47|R2|R2|R8|R27|R40|R3|R38|R41|	D	Train
550	266	compound 34	n-[3-[2-(diaminomethylideneamino)-1,3-thiazol-4-yl]phenyl]acetamide	CC(=O)NC1=CC=CC(=C1)C2=CSC(=N2)N=C(N)N	-1.57	-1.44432	-0.125676	0.125676	R2|R2|R8|R40|R3|R3|R12|R18|R25|R26|R27|R35|R36|R38|R38|R41|R41|R43|R46|R47|R48|R49|R49|R4|	B	Train
551	419	schembl8717354	n-[2-(3-hydroxypyrrolidin-1-yl)-1-phenylethyl]-n-methyl-2,2-diphenylacetamide	CN(C(CN1CCC(C1)O)C2=CC=CC=C2)C(=O)C(C3=CC=CC=C3)C4=CC=CC=C4	-0.51	-0.395169	-0.114831	0.114831	R18|R26|R27|	B	Train
552	287	sk&f 93319	2-[2-[[5-[(dimethylamino)methyl]furan-2-yl]methylsulfanyl]ethylamino]-5-(naphthalen-2-ylmethyl)-1h-pyrimidin-6-one	C[NH+](C)CC1=CC=C(CSCCNC2=NC(=O)C(=CN2)CC3=CC=C4C=CC=CC4=C3)O1	-1.3	-1.23074	-0.0692622	0.0692622	R40|R2|R2|R2|R2|R8|R12|R18|R25|R26|R27|R35|R36|R43|R46|R47|R48|R49|R49|R4|	B	Train
553	514	1-(8-fluorooctyl)-2-nitroimidazole (fon)	1-(8-fluorooctyl)-2-nitroimidazole	C1=CN(C(=N1)[N+](=O)[O-])CCCCCCCCF	-0.17	-0.176865	0.00686504	0.00686504	R2|R2|R3|R8|R21|R25|R27|R27|R38|R40|R41|R43|R46|R47|	B	Train
554	327	oseltamivir	nan	O=C(OCC)C1=C[C@@H](OC(CC)CC)[C@@H](NCOC)[C@@H](N)C1	-1	-0.980799	-0.0192011	0.0192011	R18|R26|R27|	B	Train
555	316	bromocriptine	5-bromo-n-[2-hydroxy-7-(2-methylpropyl)-5,8-dioxo-4-propan-2-yl-3-oxa-6,9-diazatricyclo[7.3.0.02,6]dodecan-4-yl]-7-methyl-6,6a,8,9-tetrahydro-4h-indolo[4,3-fg]quinoline-9-carboxamide	CC(C)CC1C(=O)N2CCCC2C3(N1C(=O)C(O3)(C(C)C)NC(=O)C4CN(C5CC6=C(NC7=CC=CC(=C67)C5=C4)Br)C)O	-1.1	-1.06791	-0.0320922	0.0320922	R2|R2|R8|R12|R21|R25|R27|R27|R35|R47|R40|	B	Train
556	697	fr260010	n-[3-(4-methylimidazol-1-yl)phenyl]-5,6-dihydrobenzo[h]quinazolin-4-amine	CC1=CN(C=N1)C2=CC=CC(=C2)NC3=NC=NC4=C3CCC5=CC=CC=C54	0.3	0.249537	0.0504634	0.0504634	R18|R26|R27|	B	Train
557	774	dihydrocodeine	(4r,4ar,7s,7ar,12bs)-9-methoxy-3-methyl-2,4,4a,5,6,7,7a,13-octahydro-1h-4,12-methanobenzofuro[3,2-e]isoquinolin-7-ol	CN1CC[C@]23[C@@H]4[C@H]1CC5=C2C(=C(C=C5)OC)O[C@H]3[C@H](CC4)O	0.55	0.510103	0.0398973	0.0398973	R2|R2|R20|R25|R27|R46|	B	Train
558	215	zinc1677753	3-(9h-acridin-10-yl)-n,n-dimethylpropan-1-amine	CN(C)CCCN1C2=CC=CC=C2CC3=CC=CC=C31	0.83	0.975996	-0.145996	0.145996	R35|	A	Train
559	1026	fentanyl	n-phenyl-n-[1-(2-phenylethyl)piperidin-4-yl]propanamide	CCC(=O)N(C1CCN(CC1)CCC2=CC=CC=C2)C3=CC=CC=C3	0.6	0.651268	-0.0512685	0.0512685	R18|R26|R27|R47|R3|R25|R41|R38|R40|R46|R27|R2|R2|R8|R21|R27|R43|R3|	D	Train
560	940	sumatriptan	1-[3-[2-(dimethylamino)ethyl]-1h-indol-5-yl]-n-methylmethanesulfonamide	CNS(=O)(=O)CC1=CC2=C(C=C1)NC=C2CCN(C)C	-0.4	-0.45913	0.0591304	0.0591304	R18|R26|R27|R47|R2|R2|R25|R27|R46|	D	Train
561	1017	phencyclidine	1-(1-phenylcyclohexyl)piperidine	C1CCC(CC1)(C2=CC=CC=C2)N3CCCCC3	0.4	0.495301	-0.0953006	0.0953006	R3|R18|R25|R26|R27|R38|R41|R46|R47|R2|R2|R27|R40|R8|R21|R27|R43|R12|R35|R39|R5|	D	Train
562	26	n-[3-[5-[(dimethylamino)methyl]furan-2-yl]sulfanylpropyl]-n'-methyl-2-nitroethanimidamide	n-[3-[5-[(dimethylamino)methyl]furan-2-yl]sulfanylpropyl]-n'-methyl-2-nitroethanimidamide	CN=C(C[N+](=O)[O-])NCCCSC1=CC=C(O1)CN(C)C	-1.23	-1.16752	-0.0624825	0.0624825	R8|	A	Train
563	905	79559-97-0	4-(3,4-dichlorophenyl)-n-methyl-1,2,3,4-tetrahydronaphthalen-1-amine	CNC1CCC(C2=CC=CC=C12)C3=CC(=C(C=C3)Cl)Cl	1.6	1.5691	0.0308954	0.0308954	R27|R43|R47|R4|R40|	B	Train
564	661	secobarbital	5-pentan-2-yl-5-prop-2-enyl-1,3-diazinane-2,4,6-trione	CCCC(C)C1(C(=O)NC(=O)NC1=O)CC=C	0.2	0.132992	0.0670078	0.0670078	R4|R8|R21|R27|R40|R43|R47|	B	Train
565	1029	budipine	1-tert-butyl-4,4-diphenylpiperidine	CC(C)(C)N1CCC(CC1)(C2=CC=CC=C2)C3=CC=CC=C3	0.66	0.696516	-0.0365164	0.0365164	R18|R26|R27|R2|R2|R20|R25|R27|R46|	D	Train
566	675	compound 14b	n-(2,6-dimethylphenyl)-5-[4-(2-pyrrolidin-1-ylethoxy)phenyl]imidazo[1,5-a]pyrazin-8-amine	CC1=C(C(=CC=C1)C)NC2=NC=C(N3C2=CN=C3)C4=CC=C(C=C4)OCCN5CCCC5	0.23	0.130853	0.0991469	0.0991469	R18|R26|R27|	B	Train
567	1030	revaprazan	n-(4-fluorophenyl)-4,5-dimethyl-6-(1-methyl-3,4-dihydro-1h-isoquinolin-2-yl)pyrimidin-2-amine	CC1C2=CC=CC=C2CCN1C3=NC(=NC(=C3C)C)NC4=CC=C(C=C4)F	0.68	0.6018	0.0781999	0.0781999	R25|R38|R41|R46|R47|R3|R38|R41|R21|R27|R43|R8|	D	Train
568	121	nan	nan	CNCC1=CC=C(C=C1)C(=O)NC1=C(N)C=CC(=C1)C1=CC=CC=C1	-0.05	-0.00941038	-0.0405896	0.0405896	R47|	A	Train
569	718	161499-49-6	n-[[2-methoxy-5-(1,3-thiazol-2-yl)phenyl]methyl]-2-phenylpiperidin-3-amine	COC1=C(C=C(C=C1)C2=NC=CS2)CNC3CCCNC3C4=CC=CC=C4	0.36	0.48017	-0.12017	0.12017	R25|R46|R47|R4|R2|R2|R8|R27|R40|	B	Train
570	307	ftc; emtricitabine	4-amino-5-fluoro-1-[(2r,5s)-2-(hydroxymethyl)-1,3-oxathiolan-5-yl]pyrimidin-2-one	C1[C@H](O[C@H](S1)CO)N2C=C(C(=NC2=O)N)F	-1.22	-1.13649	-0.0835102	0.0835102	R18|R26|R27|	B	Train
571	834	mchr antagonist 19	n-[1-(1,3-benzodioxol-5-ylmethyl)piperidin-4-yl]-5-chloro-1h-indazol-3-amine	C1CN(CCC1NC2=NNC3=C2C=C(C=C3)Cl)CC4=CC5=C(C=C4)OCO5	0.83	0.742897	0.0871031	0.0871031	R2|R2|R18|R20|R25|R26|R27|R27|R46|	B	Train
572	1001	m-xylene	1,3-xylene	CC1=CC(=CC=C1)C	0.2	0.338013	-0.138013	0.138013	R3|R25|R38|R41|R46|R47|R40|R2|R2|R27|R8|R21|R27|R44|R12|R35|R5|R39|	D	Train
573	779	chembl371222	n-[1-(1,3-benzodioxol-5-ylmethyl)piperidin-4-yl]-5-methoxy-1h-indazol-3-amine	COC1=CC2=C(C=C1)NN=C2NC3CCN(CC3)CC4=CC5=C(C=C4)OCO5	0.57	0.455032	0.114968	0.114968	R2|R2|R20|R25|R27|R46|	B	Train
574	384	ribavirin	1-[3,4-dihydroxy-5-(hydroxymethyl)oxolan-2-yl]-1,2,4-triazole-3-carboxamide	C1=NC(=NN1C2C(C(C(O2)CO)O)O)C(=O)N	-0.67	-0.753727	0.0837273	0.0837273	R2|R2|R8|R21|R25|R27|R46|R47|R40|	B	Train
575	833	melperone	1-(4-fluorophenyl)-4-(4-methylpiperidin-1-yl)butan-1-one	CC1CCN(CC1)CCCC(=O)C2=CC=C(C=C2)F	0.83	0.841096	-0.0110956	0.0110956	R18|R26|R27|	B	Train
576	185	piperidinederivatives 3	n-[4-[4-[3-(trifluoromethyl)phenoxy]piperidin-1-yl]butyl]quinoline-4-carboxamide	C1CN(CCC1OC2=CC=CC(=C2)C(F)(F)F)CCCCNC(=O)C3=CC=NC4=CC=CC=C34	0.48	0.435889	0.0441108	0.0441108	R47|	A	Train
577	46	cyclosporin a	(3s,6s,9s,12r,15s,18s,21s,24s,30s,33s)-30-ethyl-33-[(e,1r,2r)-1-hydroxy-2-methylpent-3-enyl]-1,4,7,10,12,15,19,25,28-nonamethyl-3,6,9,18,24-pentakis(2-methylpropyl)-21-propan-2-yl-1,4,7,10,13,16,19,22,25,28,31-undecazacyclotritriacontane-2,5,8,11,14,17,20,23,26,29,32-undecone	CC[C@H]1C(=O)N(CC(=O)N([C@H](C(=O)N[C@H](C(=O)N([C@H](C(=O)N[C@H](C(=O)N[C@@H](C(=O)N([C@H](C(=O)N([C@H](C(=O)N([C@H](C(=O)N([C@H](C(=O)N1)[C@@H]([C@H](C)/C=C/C)O)C)CC(C)C)C)CC(C)C)C)CC(C)C)C)C)C)CC(C)C)C)C(C)C)CC(C)C)C)C	-0.78	-0.766212	-0.013788	0.013788	R21|	A	Train
578	536	prucalopride	4-amino-5-chloro-n-[1-(3-methoxypropyl)piperidin-4-yl]-2,3-dihydro-1-benzofuran-7-carboxamide	COCCCN1CCC(CC1)NC(=O)C2=CC(=C(C3=C2OCC3)N)Cl	-0.1	-0.0850839	-0.0149161	0.0149161	R2|R2|R25|R27|R46|R47|	B	Train
579	389	112598-30-8	3-nitro-n-[2-(pyridin-2-ylmethylsulfanyl)ethyl]-1h-pyrrol-2-amine	C1=CC=NC(=C1)CSCCNC2=C(C=CN2)[N+](=O)[O-]	-0.66	-0.717199	0.0571992	0.0571992	R2|R2|R8|R40|R3|R3|R4|R12|R18|R21|R25|R26|R27|R27|R38|R38|R41|R41|R43|R46|R47|R48|R49|R49|	B	Train
580	325	proc-19m	nan	O=C(N1CCN(c2ccc(OCCCN3CCCCC3)cc2)C(C1)=O)c4ccc(C(C)(C)C)cc4	-1	-0.939432	-0.060568	0.060568	R18|R26|R27|	B	Train
581	773	isopentylacetate	3-methylbutyl acetate	CC(C)CCOC(=O)C	0.55	0.412924	0.137076	0.137076	R21|R27|R43|R46|R47|R2|R2|R8|R27|R40|R25|R41|R3|R38|	B	Train
582	868	doxepin	3-(6h-benzo[c][1]benzoxepin-11-ylidene)-n,n-dimethylpropan-1-amine	CN(C)CCC=C1C2=CC=CC=C2COC3=CC=CC=C31	1	0.891768	0.108232	0.108232	R25|R46|	B	Train
583	199	schembl12684742	n-(2-aminophenyl)-4-[(dimethylamino)methyl]benzamide	CN(C)CC1=CC=C(C=C1)C(=O)NC2=CC=CC=C2N	0.6	0.391996	0.208004	0.208004	R47|	A	Train
584	176	nan	nan	COC1=CC2=C(OCC2)C(CN[C@H]2CCCN[C@@H]2C2=CC=CC=C2)=C1	0.39	0.379836	0.0101641	0.0101641	R48|	A	Train
585	976	pindolol	1-(1h-indol-4-yloxy)-3-(propan-2-ylamino)propan-2-ol	CC(C)NCC(COC1=CC=CC2=C1C=CN2)O	-0.1	-0.00565155	-0.0943484	0.0943484	R3|R18|R26|R27|R47|R2|R2|R8|R21|R27|R27|R43|R46|R40|R25|R38|R41|R3|R42|	D	Train
586	599	nitrogen	molecular nitrogen	N#N	0.03	0.025257	0.00474299	0.00474299	R40|R11|R12|R21|R22|R27|R32|R33|R44|R48|R49|	B	Train
587	919	nsc606170	4-amino-1-[5-(hydroxymethyl)oxolan-2-yl]pyrimidin-2-one	C1CC(OC1CO)N2C=CC(=NC2=O)N	-1.2	-1.09666	-0.10334	0.10334	R4|R27|R43|R40|	D	Train
588	450	alpha-(4-pyridyl-1-oxide)-n-tert-butylnitrone	tert-butyl-[(1-oxidopyridin-4-ylidene)methyl]-oxoazanium	CC(C)(C)[N+](=O)C=C1C=CN(C=C1)[O-]	-0.38	-0.372465	-0.00753478	0.00753478	R8|R21|R27|R3|	B	Train
589	729	l015600	n-[(5-methoxy-2,3-dihydro-1-benzofuran-7-yl)methyl]-2-phenylpiperidin-3-amine	COC1=CC2=C(C(=C1)CNC3CCCNC3C4=CC=CC=C4)OCC2	0.39	0.379836	0.0101641	0.0101641	R2|R2|R8|R27|R43|R47|	B	Train
590	95	ticalopride	4-amino-5-chloro-2-methoxy-n-[(3s,4r)-3-methoxypiperidin-4-yl]benzamide	CO[C@H]1CNCC[C@H]1NC(=O)C2=CC(=C(C=C2OC)N)Cl	-0.22	-0.275969	0.0559693	0.0559693	R47|	A	Train
591	356	colchicine	n-(1,2,3,10-tetramethoxy-9-oxo-6,7-dihydro-5h-benzo[a]heptalen-7-yl)acetamide	CC(=O)NC1CCC2=CC(=C(C(=C2C3=CC=C(C(=O)C=C13)OC)OC)OC)OC	-0.8	-0.762821	-0.0371791	0.0371791	R2|R2|R25|R46|	B	Train
592	429	chembl148058	4-[1-[2-(2,4-difluorophenyl)ethyl]piperidin-4-yl]sulfonylbenzamide	C1CN(CCC1S(=O)(=O)C2=CC=C(C=C2)C(=O)N)CCC3=C(C=C(C=C3)F)F	-0.47	-0.478246	0.00824612	0.00824612	R18|R26|R27|	B	Train
593	703	galanthamine	(1s,12s,14r)-9-methoxy-4-methyl-11-oxa-4-azatetracyclo[8.6.1.01,12.06,17]heptadeca-6(17),7,9,15-tetraen-14-ol	CN1CC[C@@]23C=C[C@@H](C[C@@H]2OC4=C(C=CC(=C34)C1)OC)O	0.32	0.304521	0.0154793	0.0154793	R8|R21|	B	Train
594	790	77-lh-28-1	1-[3-(4-butylpiperidin-1-yl)propyl]-3,4-dihydroquinolin-2-one	CCCCC1CCN(CC1)CCCN2C(=O)CCC3=CC=CC=C32	0.6	0.678551	-0.0785509	0.0785509	R18|R26|R27|	B	Train
595	372	zidovudine	[2-(hydroxymethyl)-5-(5-methyl-2,4-dioxopyrimidin-1-yl)oxolan-3-yl]imino-iminoazanium	CC1=CN(C(=O)NC1=O)C2CC(C(O2)CO)N=[N+]=N	-0.72	-0.733781	0.0137806	0.0137806	R2|R2|R12|R25|R46|	B	Train
596	31	ivermectin	6'-butan-2-yl-21,24-dihydroxy-12-[5-(5-hydroxy-4-methoxy-6-methyloxan-2-yl)oxy-4-methoxy-6-methyloxan-2-yl]oxy-5',11,13,22-tetramethylspiro[3,7,19-trioxatetracyclo[15.6.1.14,8.020,24]pentacosa-10,14,16,22-tetraene-6,2'-oxane]-2-one	CCC(C)C1C(CCC2(O1)CC3CC(O2)CC=C(C(C(C=CC=C4COC5C4(C(C=C(C5O)C)C(=O)O3)O)C)OC6CC(C(C(O6)C)OC7CC(C(C(O7)C)O)OC)OC)C)C	-1	-0.2436	-0.7564	0.7564	R47|	A	Train
597	505	thioperamide	n-cyclohexyl-4-(1h-imidazol-5-yl)piperidine-1-carbothioamide	C1CCC(CC1)NC(=S)N2CCC(CC2)C3=CN=CN3	-0.2	-0.213556	0.0135565	0.0135565	R5|R8|R21|R27|R2|R2|R27|R35|R36|R39|R49|R3|R11|R12|R18|R20|R25|R26|R27|R38|R40|R41|R43|R46|R47|R48|	B	Train
598	664	chembl190860	2-[2-[(dimethylamino)methyl]phenyl]sulfanyl-5-fluoroaniline	CN(C)CC1=CC=CC=C1SC2=C(C=C(C=C2)F)N	0.2	0.325631	-0.125631	0.125631	R2|R2|R25|R27|R46|	B	Train
599	528	methyl acetate	methyl acetate	CC(=O)OC	-0.13	-0.0987041	-0.0312959	0.0312959	R3|R38|R25|R41|R40|R2|R2|R8|R21|R27|R27|R43|R46|R47|	B	Train
600	515	pefloxacin	1-ethyl-6-fluoro-7-(4-methylpiperazin-1-yl)-4-oxoquinoline-3-carboxylic acid	CCN1C=C(C(=O)C2=CC(=C(C=C21)N3CCN(CC3)C)F)C(=O)O	-0.16	-0.244466	0.0844657	0.0844657	R2|R2|R20|R25|R46|	B	Train
601	917	α-hydroxyalprazolam (alpha-hydroxyalprazolam)	(8-chloro-6-phenyl-4h-[1,2,4]triazolo[4,3-a][1,4]benzodiazepin-1-yl)methanol	C1C2=NN=C(N2C3=C(C=C(C=C3)Cl)C(=N1)C4=CC=CC=C4)CO	-1.3	-1.17546	-0.124538	0.124538	R5|R8|R21|R27|R2|R2|R12|R25|R35|R40|R46|R47|R43|	D	Train
602	190	codeine	(4ar,7s,7ar)-9-methoxy-3-methyl-2,4,4a,7,7a,13-hexahydro-1h-4,12-methanobenzofuro[3,2-e]isoquinolin-7-ol	CN1CCC23[C@@H]4C1CC5=C2C(=C(C=C5)OC)O[C@H]3[C@H](C=C4)O	0.55	0.523294	0.0267058	0.0267058	R43|	A	Train
603	1011	desmethylclobazam; norclobazam; nordiazepam	7-chloro-5-phenyl-1h-1,5-benzodiazepine-2,4-dione	C1C(=O)NC2=C(C=C(C=C2)Cl)N(C1=O)C3=CC=CC=C3	0.4	0.43236	-0.0323605	0.0323605	R5|R12|R40|R8|R21|R27|R43|R2|R2|R27|R3|R4|R11|R12|R25|R35|R36|R38|R39|R41|R46|R47|R5|	D	Train
604	713	lin_train_45	3-bromo-3-chloro-1,1,1-trifluoropropane	C(C(Cl)Br)C(F)(F)F	0.35	0.334699	0.0153007	0.0153007	R2|R2|R8|R27|R40|R12|R21|R25|R27|R43|R46|R47|	B	Train
605	172	oxymorphone	(4r,4as,7ar,12bs)-4a,9-dihydroxy-3-methyl-2,4,5,6,7a,13-hexahydro-1h-4,12-methanobenzofuro[3,2-e]isoquinolin-7-one	CN1CC[C@]23[C@@H]4C(=O)CC[C@]2([C@H]1CC5=C3C(=C(C=C5)O)O4)O	0.35	0.230962	0.119038	0.119038	R25|	A	Train
606	413	515134-70-0	n-cyclopropyl-3-[4-(cyclopropylmethylcarbamoyl)phenyl]-4-methylbenzamide	CC1=C(C=C(C=C1)C(=O)NC2CC2)C3=CC=C(C=C3)C(=O)NCC4CC4	-0.52	-0.416838	-0.103162	0.103162	R18|R26|R27|	B	Train
607	484	loperamide	nan	ClC1=CC=C(C2(O)CCN(CCCC(C3=CC=CC=C3)(C(N(C)C)=O)C4=CC=CC=C4)CC2)C=C1	-0.25	-0.160128	-0.0898719	0.0898719	R18|R26|R27|	B	Train
608	141	dehydroevodiamine	21-methyl-3,13,21-triazapentacyclo[11.8.0.02,10.04,9.015,20]henicosa-1,3,5,7,9,15,17,19-octaen-14-one	CN1C2=CC=CC=C2C(=O)N3C1=C4C(=C5C=CC=CC5=N4)CC3	0.11	0.108173	0.00182737	0.00182737	R20|	A	Train
609	945	betahistine (y-g 14)	n-methyl-2-pyridin-2-ylethanamine	CNCCC1=CC=CC=N1	-0.3	-0.136865	-0.163135	0.163135	R12|R20|R25|R46|R48|R2|R2|R27|R50|R40|R8|R21|R27|R3|R35|R36|R38|R41|R43|R47|R48|R49|R4|R42|	D	Train
610	863	2-methylpentane (isohexane)	2-methylpentane	CCCC(C)C	1	0.929268	0.070732	0.070732	R3|R38|R11|R12|R17|R18|R22|R25|R26|R27|R32|R33|R35|R36|R39|R41|R44|R46|R47|R48|R49|R40|R2|R2|R27|R21|R27|R8|R5|	B	Train
611	804	doxylamine	n,n-dimethyl-2-[(1s)-1-phenyl-1-pyridin-2-ylethoxy]ethanamine	C[C@](C1=CC=CC=C1)(C2=CC=CC=N2)OCCN(C)C	0.64	0.624265	0.0157353	0.0157353	R2|R2|R25|R27|R46|	B	Train
612	966	minokine, mw01-2-069srm	3-phenyl-4-pyridin-4-yl-6-(4-pyrimidin-2-ylpiperazin-1-yl)pyridazine	C1CN(CCN1C2=NN=C(C(=C2)C3=CC=NC=C3)C4=CC=CC=C4)C5=NC=CC=N5	-0.15	-0.182317	0.0323166	0.0323166	R27|R18|R26|	D	Train
613	170	jnj-16567083	(3-ethyl-2-methylquinolin-6-yl)-(4-methoxycyclohexyl)methanone	CCC1=C(N=C2C=CC(=CC2=C1)C(=O)C3CCC(CC3)OC)C	0.33	0.213864	0.116136	0.116136	R47|	A	Train
614	518	7439-90-9	krypton	[Kr]	-0.16	-0.0888272	-0.0711728	0.0711728	R3|R12|R21|R27|R40|	B	Train
615	640	184886-95-1	n-(2,6-dichlorophenyl)-2,5-dihydro-1h-imidazol-2-amine	C1C=NC(N1)NC2=C(C=CC=C2Cl)Cl	0.11	0.125259	-0.0152593	0.0152593	R2|R2|R8|R27|	B	Train
616	151	norgalanthamine	(1s,12s,14r)-9-methoxy-11-oxa-4-azatetracyclo[8.6.1.01,12.06,17]heptadeca-6(17),7,9,15-tetraen-14-ol	COC1=C2C3=C(CNCC[C@]34C=C[C@@H](C[C@@H]4O2)O)C=C1	0.18	0.139532	0.0404684	0.0404684	R47|	A	Train
617	423	melphalan	2-amino-3-[4-[bis(2-chloroethyl)amino]phenyl]propanoic acid	C1=CC(=CC=C1CC(C(=O)O)N)N(CCCl)CCCl	-0.5	-0.590825	0.0908252	0.0908252	R2|R2|R25|R27|R46|	B	Train
618	646	chembl219060	benzyl 4-[(pyridin-4-ylamino)methyl]piperidine-1-carboxylate	C1CN(CCC1CNC2=CC=NC=C2)C(=O)OCC3=CC=CC=C3	0.13	-0.0112908	0.141291	0.141291	R18|R26|R27|	B	Train
619	257	m2l-663581	7-chloro-3-[5-(1,2-dihydroxypropan-2-yl)-1,2,4-oxadiazol-3-yl]-5-methyl-4h-imidazo[1,5-a][1,4]benzodiazepin-6-one	CC(CO)(C1=NC(=NO1)C2=C3CN(C(=O)C4=C(N3C=N2)C=CC=C4Cl)C)O	-1.82	-1.81369	-0.00631242	0.00631242	R2|R2|R8|R40|R3|R4|R12|R21|R25|R27|R36|R38|R41|R43|R46|R47|R49|R49|	B	Train
620	434	salicyluric acid (salicylurate)	2-[(2-hydroxybenzoyl)amino]acetic acid	C1=CC=C(C(=C1)C(=O)NCC(=O)O)O	-0.44	-0.493709	0.0537091	0.0537091	R2|R2|R8|R11|R12|R18|R21|R25|R26|R27|R27|R27|R35|R36|R39|R43|R46|R47|R40|	B	Train
621	86	nan	nan	c1(C(C)C)onc(c4ncn2c4CNC(c3c2cccc3Cl)=O)n1	-0.3	-0.38761	0.0876104	0.0876104	R35|	A	Train
622	417	bis(chloroethyl)nitrosourea (carmustine) (bcnu)	1,3-bis(2-chloroethyl)-1-nitrosourea	C(CCl)NC(=O)N(CCCl)N=O	-0.52	-0.41643	-0.10357	0.10357	R3|R11|R12|R17|R21|R25|R27|R35|R36|R38|R41|R43|R46|R47|R48|R49|R2|R2|R8|R27|R40|	B	Train
623	80	alpha-(4-pyridyl-1-oxide)-n-tert-butylnitrone	n-tert-butyl-1-(1-oxidopyridin-1-ium-4-yl)methanimine oxide	CC(C)(C)/[N+](=C/C1=CC=[N+](C=C1)[O-])/[O-]	-0.38	-0.277423	-0.102577	0.102577	R20|	A	Train
624	54	dexverapamil	(2r)-2-(3,4-dimethoxyphenyl)-5-[2-(3,4-dimethoxyphenyl)ethyl-methylamino]-2-propan-2-ylpentanenitrile	CC(C)[C@@](CCCN(C)CCC1=CC(=C(C=C1)OC)OC)(C#N)C2=CC(=C(C=C2)OC)OC	-0.7	-0.611484	-0.0885162	0.0885162	R48|	A	Train
625	361	penicillic acid	(2e)-3-methoxy-5-methyl-4-oxohexa-2,5-dienoic acid	CC(=C)C(=O)/C(=C\C(=O)O)/OC	-0.79	-0.777952	-0.0120476	0.0120476	R2|R2|R25|R46|	B	Train
626	878	cyclobenzaprine	n,n-dimethyl-3-(2-tricyclo[9.4.0.03,8]pentadeca-1(15),3,5,7,9,11,13-heptaenylidene)propan-1-amine	CN(C)CCC=C1C2=CC=CC=C2C=CC3=CC=CC=C31	1.06	1.06837	-0.00836593	0.00836593	R18|R26|R27|	B	Train
627	499	fluconazole	2-(2,4-difluorophenyl)-1,3-bis(1,2,4-triazol-1-yl)propan-2-ol	C1=CC(=C(C=C1F)F)C(CN2C=NC=N2)(CN3C=NC=N3)O	-0.22	-0.232595	0.0125952	0.0125952	R2|R2|R25|R27|R46|	B	Train
628	552	l-hyoscyamine	(8-methyl-8-azabicyclo[3.2.1]octan-3-yl) 3-hydroxy-2-phenylpropanoate	CN1C2CCC1CC(C2)OC(=O)C(CO)C3=CC=CC=C3	-0.06	-0.0975224	0.0375224	0.0375224	R12|R25|R27|R35|R43|R46|R47|R2|R2|R27|R40|	B	Train
629	650	2,4-dichlorophenoxyacetic acid	2-(2,4-dichlorophenoxy)acetic acid	C1=CC(=C(C=C1Cl)Cl)OCC(=O)O	0.15	0.0312876	0.118712	0.118712	R2|R2|R8|R27|	B	Train
630	597	5-ethyl-5-heptyl-1,3- diazinane-2,4,6-trione	5-ethyl-5-heptyl-1,3-diazinane-2,4,6-trione	CCCCCCCC1(C(=O)NC(=O)NC1=O)CC	0.02	0.0109567	0.00904332	0.00904332	R25|R41|R3|R38|R40|R2|R2|R21|R27|R27|R43|R46|R47|	B	Train
631	914	didanosine	9-[5-(hydroxymethyl)oxolan-2-yl]-1h-purin-6-one	C1CC(OC1CO)N2C=NC3=C2N=CNC3=O	-1.3	-1.2582	-0.0417955	0.0417955	R25|R35|R49|R2|R2|R2|R2|R3|R12|R27|R36|R38|R41|R43|R46|R47|R8|R21|R4|R20|	D	Train
632	217	schembl18653512	n-(2-amino-5-phenylphenyl)-4-[(dimethylamino)methyl]benzamide	CN(C)CC1=CC=C(C=C1)C(=O)NC2=C(C=CC(=C2)C3=CC=CC=C3)N	0.88	0.745324	0.134676	0.134676	R47|	A	Train
633	40	ly2066948	6-(4-methylsulfonylphenyl)-5-[4-(2-piperidin-1-ylethoxy)phenoxy]naphthalen-2-ol	CS(=O)(=O)C1=CC=C(C=C1)C2=C(C3=C(C=C2)C=C(C=C3)O)OC4=CC=C(C=C4)OCCN5CCCCC5	-0.81	-0.788047	-0.0219531	0.0219531	R47|	A	Train
634	323	zolmitriptan	(4s)-4-[[3-[2-(dimethylamino)ethyl]-1h-indol-5-yl]methyl]-1,3-oxazolidin-2-one	CN(C)CCC1=CNC2=C1C=C(C=C2)C[C@H]3COC(=O)N3	-1.04	-0.916662	-0.123338	0.123338	R18|R26|R27|	B	Train
635	32	ac1nfq3w	2-(1,3-benzodioxol-5-yl)-6-methyl-3,6,17-triazatetracyclo[8.7.0.03,8.011,16]heptadeca-1(10),11,13,15-tetraene-4,7-dione	CN1CC(=O)N2C(C1=O)CC3=C(C2C4=CC5=C(C=C4)OCO5)NC6=CC=CC=C36	-1	-0.940298	-0.0597017	0.0597017	R47|	A	Train
636	262	chlorambucil	4-[4-[bis(2-chloroethyl)amino]phenyl]butanoic acid	C1=CC(=CC=C1CCCC(=O)O)N(CCCl)CCCl	-1.7	-1.59085	-0.109154	0.109154	R18|R26|R27|R2|R2|R5|R8|R17|R21|R25|R27|R27|R35|R36|R39|R43|R46|R47|R49|R40|	B	Train
637	755	21571-08-4	n-(2,4,6-trichlorophenyl)-4,5-dihydro-1h-imidazol-2-amine	C1CN=C(N1)NC2=C(C=C(C=C2Cl)Cl)Cl	0.47	0.3734	0.0966003	0.0966003	R2|R2|R2|R2|R8|R25|R27|R27|R46|R47|R4|R40|	B	Train
638	20	dcka	5,7-dichloro-4-oxo-1h-quinoline-2-carboxylic acid	C1=C(C=C(C2=C1NC(=CC2=O)C(=O)O)Cl)Cl	-1.33	-1.27387	-0.056128	0.056128	R20|	A	Train
639	97	abacavir	[(1s,4r)-4-[2-amino-6-(cyclopropylamino)purin-9-yl]cyclopent-2-en-1-yl]methanol	C1CC1NC2=C3C(=NC(=N2)N)N(C=N3)[C@@H]4C[C@@H](C=C4)CO	-0.22	-0.2736	0.0535999	0.0535999	R20|	A	Train
640	205	chembl390021	6-(3-fluorophenyl)-5-[4-(2-piperidin-1-ylethoxy)phenoxy]naphthalen-2-ol	C1CCN(CC1)CCOC2=CC=C(C=C2)OC3=C(C=CC4=C3C=CC(=C4)O)C5=CC(=CC=C5)F	0.73	0.875581	-0.145581	0.145581	R47|	A	Train
641	84	cotinine	(5s)-1-methyl-5-pyridin-3-ylpyrrolidin-2-one	CN1[C@@H](CCC1=O)C2=CN=CC=C2	-0.32	-0.282137	-0.0378627	0.0378627	R11|	A	Train
642	380	chembl239099	4-[4-[4-(1-cyclobutylpiperidin-4-yl)oxyphenyl]-3-oxopiperazine-1-carbonyl]benzonitrile	C1CC(C1)N2CCC(CC2)OC3=CC=C(C=C3)N4CCN(CC4=O)C(=O)C5=CC=C(C=C5)C#N	-0.7	-0.675402	-0.0245977	0.0245977	R18|R26|R27|	B	Train
643	509	prednisolone	(8s,9s,10r,13s,14s,17r)-11,17-dihydroxy-17-(2-hydroxyacetyl)-10,13-dimethyl-7,8,9,11,12,14,15,16-octahydro-6h-cyclopenta[a]phenanthren-3-one	C[C@]12CC([C@H]3[C@H]([C@@H]1CC[C@@]2(C(=O)CO)O)CCC4=CC(=O)C=C[C@]34C)O	-0.18	-0.24524	0.0652397	0.0652397	R2|R2|R25|R27|R46|	B	Train
644	175	128915-56-0	(2s,6s)-9-chloro-13-oxa-4-azatetracyclo[12.4.0.02,6.07,12]octadeca-1(18),7(12),8,10,14,16-hexaene	C1[C@H]2[C@H](CN1)C3=C(C=CC(=C3)Cl)OC4=CC=CC=C24	0.39	0.491044	-0.101044	0.101044	R8|	A	Train
645	739	pentyl acetate	pentyl acetate	CCCCCOC(=O)C	0.4	0.387636	0.0123638	0.0123638	R21|R25|R27|R41|R43|R46|R47|R2|R2|R8|R27|R40|R3|R38|	B	Train
646	542	59468-90-5	[8-chloro-6-(2-fluorophenyl)-4h-imidazo[1,5-a][1,4]benzodiazepin-1-yl]methanol	C1C2=CN=C(N2C3=C(C=C(C=C3)Cl)C(=N1)C4=CC=CC=C4F)CO	-0.1	-0.124389	0.0243887	0.0243887	R5|R21|R27|R2|R2|R8|R27|R3|R4|R11|R18|R26|R27|R36|R38|R39|R40|R41|R43|R47|R44|	B	Train
647	19	1,3-dimethyl-2-(2-methylphenylimino)imidazolidine	1,3-dimethyl-n-(2-methylphenyl)imidazolidin-2-imine	CC1=CC=CC=C1N=C2N(CCN2C)C	-1.39	-1.22623	-0.163772	0.163772	R8|	A	Train
648	29	compound 35	nan	CN(C)Cc1oc(CSCCNC2C([N+]([O-])=O)=CC=N2)cc1	-1.12	-1.11196	-0.00803615	0.00803615	R36|	A	Train
649	263	quercetin	nan	Oc1cc(O)cc(c12)CC(C(C2=O)O)c(c3)ccc(O)c3O	-1.7	-1.58179	-0.118208	0.118208	R2|R2|R25|R46|	B	Train
650	538	iodoantipyrine	4-iodo-1,5-dimethyl-2-phenylpyrazol-3-one	CC1=C(C(=O)N(N1C)C2=CC=CC=C2)I	-0.1	-0.0387565	-0.0612435	0.0612435	R2|R2|R3|R8|R21|R25|R27|R27|R38|R40|R41|R43|R46|R47|	B	Train
651	120	1,3,7-trimethylxanthine, tms	1,3,7-trimethyl-4,5-dihydropurine-2,6-dione	CN1C=NC2C1C(=O)N(C(=O)N2C)C	-0.06	-0.0754517	0.0154517	0.0154517	R35|	A	Train
652	846	3-methylhexane	nan	CC[CH]C(=C)CC	0.9	0.770997	0.129003	0.129003	R8|R21|	B	Train
653	700	ethylene	ethene	C=C	0.3	0.197979	0.102021	0.102021	R3|R25|R38|R41|R40|R2|R2|R8|R27|R43|R46|	B	Train
654	856	145742-01-4	n-[[5-tert-butyl-2-(trifluoromethoxy)phenyl]methyl]-2-phenylpiperidin-3-amine	CC(C)(C)C1=CC(=C(C=C1)OC(F)(F)F)CNC2CCCNC2C3=CC=CC=C3	0.96	0.944829	0.0151715	0.0151715	R2|R2|R8|R27|R40|R25|R47|R4|	B	Train
655	931	aciclovir	2-amino-9-(2-hydroxyethoxymethyl)-3h-purin-6-one	C1=NC2=C(N1COCCO)NC(=NC2=O)N	-0.8	-0.862553	0.0625529	0.0625529	R21|R25|R27|R43|R46|R47|R8|R2|R2|R27|R40|R50|R18|R26|R27|	D	Train
656	458	cbz-epo	11-azatetracyclo[10.4.0.02,4.05,10]hexadeca-1(16),5,7,9,12,14-hexaene-11-carboxamide	C1C2C1C3=CC=CC=C3N(C4=CC=CC=C24)C(=O)N	-0.34	-0.286973	-0.0530269	0.0530269	R3|R38|R41|R43|	B	Train
657	351	nsc169534	7-(4-amino-5-hydroxy-6-methyloxan-2-yl)oxy-6,9,11-trihydroxy-9-(2-hydroxyacetyl)-4-methoxy-8,10-dihydro-7h-tetracene-5,12-dione	CC1C(C(CC(O1)OC2CC(CC3=C2C(=C4C(=C3O)C(=O)C5=C(C4=O)C(=CC=C5)OC)O)(C(=O)CO)O)N)O	-0.83	-0.821608	-0.00839201	0.00839201	R25|R27|R47|R40|R2|R2|	B	Train
658	653	org13011	1-[4-[4-[4-(trifluoromethyl)pyridin-2-yl]piperazin-1-yl]butyl]pyrrolidin-2-one	C1CC(=O)N(C1)CCCCN2CCN(CC2)C3=NC=CC(=C3)C(F)(F)F	0.16	0.208044	-0.0480441	0.0480441	R2|R2|R3|R8|R18|R21|R25|R26|R27|R27|R27|R36|R38|R41|R43|R46|R47|R49|R4|R40|	B	Train
659	642	2-(5,6-dichloroindazol-1-yl)ethanamine	2-(5,6-dichloroindazol-1-yl)ethanamine	C1=C2C=NN(C2=CC(=C1Cl)Cl)CCN	0.11	0.13179	-0.0217903	0.0217903	R2|R2|R8|R27|R43|R47|R48|	B	Train
660	925	vincristine	methyl 11-acetyloxy-12-ethyl-4-(17-ethyl-17-hydroxy-13-methoxycarbonyl-11-aza-1-azoniatetracyclo[13.3.1.04,12.05,10]nonadeca-4(12),5,7,9-tetraen-13-yl)-8-formyl-10-hydroxy-5-methoxy-8-aza-16-azoniapentacyclo[10.6.1.01,9.02,7.016,19]nonadeca-2,4,6,13-tetraene-10-carboxylate	CCC1(CC2CC(C3=C(CC[NH+](C2)C1)C4=CC=CC=C4N3)(C5=C(C=C6C(=C5)C78CC[NH+]9C7C(C=CC9)(C(C(C8N6C=O)(C(=O)OC)O)OC(=O)C)CC)OC)C(=O)OC)O	-1.03	-0.901338	-0.128662	0.128662	R40|R2|R2|R25|R47|	D	Train
661	563	thalidomide	2-(2,6-dioxopiperidin-3-yl)isoindole-1,3-dione	C1CC(=O)NC(=O)C1N2C(=O)C3=CC=CC=C3C2=O	-0.05	-0.122708	0.072708	0.072708	R18|R26|R27|	B	Train
662	454	liv-20a	benzyl 4-[(pyrimidin-2-ylamino)methyl]piperidine-1-carboxylate	C1CN(CCC1CNC2=NC=CC=N2)C(=O)OCC3=CC=CC=C3	-0.37	-0.235342	-0.134658	0.134658	R18|R26|R27|	B	Train
663	222	1-[2-(3,4-dimethoxyphenyl)ethyl]-4-[3-(2-iodophenyl)propyl]piperazine	1-[2-(3,4-dimethoxyphenyl)ethyl]-4-[3-(2-iodophenyl)propyl]piperazine	COC1=C(C=C(C=C1)CCN2CCN(CC2)CCCC3=CC=CC=C3I)OC	0.9	0.919414	-0.0194144	0.0194144	R20|	A	Train
664	882	(r)-propylhexedrine	(2r)-1-cyclohexyl-n-methylpropan-2-amine	C[C@H](CC1CCCCC1)NC	1.08	1.08793	-0.00793414	0.00793414	R2|R2|R25|R27|R46|	B	Train
665	123	nan	nan	CN1CCCC11CCN(CC2=CC=C(C=C2)C(=O)NC2=C(N)C=CC(=C2)C2=CC=CC=C2)CC1	-0.03	-0.0301879	0.000187896	0.000187896	R47|	A	Train
666	330	156154-71-1	methyl 6-methyl-4-(3-nitroanilino)-2-oxocyclohex-3-ene-1-carboxylate	CC1CC(=CC(=O)C1C(=O)OC)NC2=CC(=CC=C2)[N+](=O)[O-]	-1	-0.993325	-0.00667496	0.00667496	R2|R2|R4|R25|R40|R46|R47|	B	Train
667	586	198968-25-1	1-[2-(1,2-benzoxazol-3-yl)phenyl]but-3-en-1-amine	C=CCC(C1=CC=CC=C1C2=NOC3=CC=CC=C32)N	0	0.0359915	-0.0359915	0.0359915	R2|R2|R3|R8|R21|R25|R27|R27|R36|R38|R41|R43|R46|R47|R49|R4|R40|	B	Train
668	127	nan	nan	NC1=NC(COC2=NC=CC=C2)=C(C#N)C(=N1)C1=CC=CO1	0	-0.0624984	0.0624984	0.0624984	R47|	A	Train
669	813	quetiapine	2-[2-(4-benzo[b][1,4]benzothiazepin-6-ylpiperazin-1-yl)ethoxy]ethanol	C1CN(CCN1CCOCCO)C2=NC3=CC=CC=C3SC4=CC=CC=C42	0.7	0.575523	0.124477	0.124477	R2|R2|R25|R27|R46|	B	Train
670	628	2,5-dihydroxybenzoic acid	2-carboxy-4-hydroxyphenolate	C1=CC(=C(C=C1O)C(=O)O)[O-]	0.1	-0.0188361	0.118836	0.118836	R40|R12|R25|R35|R47|R2|R2|R27|R21|R27|R43|R8|R5|R39|	B	Train
671	342	miloxacin	5-methoxy-8-oxo-[1,3]dioxolo[4,5-g]quinoline-7-carboxylic acid	CON1C=C(C(=O)C2=CC3=C(C=C21)OCO3)C(=O)O	-0.92	-0.858662	-0.0613377	0.0613377	R18|R25|R26|R41|R3|R38|R40|R2|R2|R8|R21|R27|R27|R46|R47|	B	Train
672	808	octane	octane	CCCCCCCC	0.69	0.72636	-0.0363603	0.0363603	R3|R38|R25|R41|R40|R2|R2|R8|R21|R27|R27|R43|R46|R47|	B	Train
673	525	fluoroethylflumazenil f-18	ethyl 5-(2-(18f)fluoranylethyl)-8-fluoro-6-oxo-4h-imidazo[1,5-a][1,4]benzodiazepine-3-carboxylate	CCOC(=O)C1=C2CN(C(=O)C3=C(N2C=N1)C=CC(=C3)F)CC[18F]	-0.14	-0.150903	0.0109034	0.0109034	R8|R21|R2|R2|R3|R25|R27|R27|R38|R40|R41|R43|R46|R47|	B	Train
674	39	chembl357268	benzyl n-[[4-[(2-aminophenyl)carbamoyl]phenyl]methyl]carbamate	C1=CC=C(C=C1)COC(=O)NCC2=CC=C(C=C2)C(=O)NC3=CC=CC=C3N	-0.85	-0.887543	0.037543	0.037543	R47|	A	Train
675	451	nolpitantium	1-[(3s)-3-(3,4-dichlorophenyl)-3-[2-(4-phenyl-1-azoniabicyclo[2.2.2]octan-1-yl)ethyl]piperidin-1-yl]-2-(3-propan-2-yloxyphenyl)ethanone;chloride	CC(C)OC1=CC=CC(=C1)CC(=O)N2CCC[C@](C2)(CC[N+]34CCC(CC3)(CC4)C5=CC=CC=C5)C6=CC(=C(C=C6)Cl)Cl.[Cl-]	-0.37	-0.302664	-0.0673364	0.0673364	R18|R27|R26|	B	Train
676	717	tert-butylmethylether	2-methoxy-2-methylpropane	CC(C)(C)OC	0.36	0.294484	0.0655161	0.0655161	R3|R21|R25|R27|R38|R41|R46|R47|R2|R2|R8|R27|R40|	B	Train
677	1048	s123	2-[4-[(z)-1,2-diphenylbut-1-enyl]phenoxy]-n,n-dimethylethanamine	CC/C(=C(\C1=CC=CC=C1)/C2=CC=C(C=C2)OCCN(C)C)/C3=CC=CC=C3	0.92	0.922166	-0.00216647	0.00216647	R45|R21|R8|	D	Train
678	786	desmonomethylpromazine	n-methyl-3-phenothiazin-10-ylpropan-1-amine	CNCCCN1C2=CC=CC=C2SC3=CC=CC=C31	0.6	0.818783	-0.218783	0.218783	R2|R2|R8|R27|R40|R3|R11|R12|R18|R21|R25|R26|R27|R27|R35|R36|R38|R39|R41|R46|R47|R4|R5|	B	Train
679	930	domperidone	6-chloro-3-[1-[3-(2-oxo-3h-benzimidazol-1-yl)propyl]piperidin-4-yl]-1h-benzimidazol-2-one	C1CN(CCC1N2C3=C(C=C(C=C3)Cl)NC2=O)CCCN4C5=CC=CC=C5NC4=O	-0.8	-0.78188	-0.0181201	0.0181201	R27|R47|R3|R18|R26|R38|R41|R40|R8|R21|R27|R2|R2|R5|R25|R36|R39|R46|R49|	D	Train
680	989	amobarbital	5-ethyl-5-(3-methylbutyl)-1,3-diazinane-2,4,6-trione	CCC1(C(=O)NC(=O)NC1=O)CCC(C)C	0.04	0.0896735	-0.0496735	0.0496735	R40|R3|R11|R12|R20|R25|R35|R36|R38|R39|R41|R43|R44|R46|R47|R2|R2|R27|R8|R21|R27|	D	Train
681	621	5-propyl-5-ethyl barbituric acid (5-ethyl-5-propyl-1,3-diazinane-2,4,6-trione)	5-ethyl-5-propyl-1,3-diazinane-2,4,6-trione	CCCC1(C(=O)NC(=O)NC1=O)CC	0.09	0.0375158	0.0524842	0.0524842	R25|R41|R3|R38|R40|R21|R27|R43|R46|R47|R2|R2|R27|	B	Train
682	134	nitrous oxide, 99%	nan	N#[N+]O	0.03	0.0135109	0.0164891	0.0164891	R12|	A	Train
683	353	omeprazole	6-methoxy-2-[(4-methoxy-3,5-dimethylpyridin-2-yl)methylsulfinyl]-1h-benzimidazole	CC1=CN=C(C(=C1OC)C)CS(=O)C2=NC3=C(N2)C=C(C=C3)OC	-0.82	-0.691117	-0.128883	0.128883	R4|R11|R21|R25|R27|R43|R46|R47|R2|R2|R8|R40|	B	Train
684	866	3-methylpentane	3-methylpentane	CCC(C)CC	1	0.949502	0.0504984	0.0504984	R5|R2|R2|R8|R11|R12|R17|R18|R20|R21|R22|R25|R26|R27|R27|R32|R33|R35|R36|R39|R43|R44|R46|R47|R48|R49|R40|R41|R3|R38|	B	Train
685	242	chlorpheniramine	3-(4-chlorophenyl)-n,n-dimethyl-3-pyridin-2-ylpropan-1-amine	CN(C)CCC(C1=CC=C(C=C1)Cl)C2=CC=CC=N2	1.53	1.37306	0.15694	0.15694	R47|	A	Train
686	991	56-29-1	5-(cyclohexen-1-yl)-1,5-dimethyl-1,3-diazinane-2,4,6-trione	CC1(C(=O)NC(=O)N(C1=O)C)C2=CCCCC2	0.1	0.0372008	0.0627992	0.0627992	R4|R40|R8|R21|R27|R3|R2|R2|R27|R46|R38|R25|R41|R3|R5|R11|R12|R20|R35|R36|R39|R43|R44|R47|	D	Train
687	851	2-[4-(1,2-diphenylbut-1-enyl)phenoxy]-n,n-dimethylethanamine	2-[4-(1,2-diphenylbut-1-enyl)phenoxy]-n,n-dimethylethanamine	CCC(=C(C1=CC=CC=C1)C2=CC=C(C=C2)OCCN(C)C)C3=CC=CC=C3	0.92	0.922166	-0.00216647	0.00216647	R25|R27|R46|R2|R2|R27|R36|	B	Train
688	313	miltefosine	hexadecyl 2-(trimethylazaniumyl)ethyl phosphate	CCCCCCCCCCCCCCCCOP(=O)([O-])OCC[N+](C)(C)C	-1.14	-1.11063	-0.0293678	0.0293678	R20|R2|R2|R25|R46|	B	Train
689	98	glycerol	propane-1,2,3-triol	C(C(CO)O)O	-0.21	-0.233046	0.0230461	0.0230461	R47|	A	Train
690	5	nan	nan	c1(c2c3n(c4c(C(N(C)C3)=O)c(Cl)ccc4)cn2)noc(C(O)(O)C)n1	-1.82	-1.78046	-0.039536	0.039536	R35|	A	Train
691	682	teflurane	2-bromo-1,1,1,2-tetrafluoroethane	C(C(F)(F)F)(F)Br	0.27	0.214786	0.0552139	0.0552139	R41|R3|R38|R40|R11|R11|R12|R17|R21|R22|R25|R27|R32|R33|R35|R36|R39|R43|R44|R46|R47|R49|R2|R2|R8|R27|	B	Train
692	81	chembl243571	4-[6-hydroxy-1-[4-(2-piperidin-1-ylethoxy)phenoxy]naphthalen-2-yl]-n,n-dimethylbenzenesulfonamide	CN(C)S(=O)(=O)C1=CC=C(C=C1)C2=C(C3=C(C=C2)C=C(C=C3)O)OC4=CC=C(C=C4)OCCN5CCCCC5	-0.37	-0.504157	0.134157	0.134157	R47|	A	Train
693	160	ropinirole hydrochloride	(5ar,9ar)-6-propyl-5a,7,8,9,9a,10-hexahydro-5h-pyrido[2,3-g]quinazolin-2-amine;dihydrochloride	CCCN1CCC[C@H]2[C@H]1CC3=CN=C(N=C3C2)N.Cl.Cl	0.25	0.192889	0.0571114	0.0571114	R39|	A	Train
694	59	y16	(4e)-4-[[3-[(3-methylphenyl)methoxy]phenyl]methylidene]-1-phenylpyrazolidine-3,5-dione	CC1=CC(=CC=C1)COC2=CC=CC(=C2)/C=C/3\C(=O)NN(C3=O)C4=CC=CC=C4	-0.66	-0.597984	-0.0620156	0.0620156	R11|	A	Train
695	519	acebutolol	n-[3-acetyl-4-[2-hydroxy-3-(propan-2-ylamino)propoxy]phenyl]butanamide	CCCC(=O)NC1=CC(=C(C=C1)OCC(CNC(C)C)O)C(=O)C	-0.15	-0.244376	0.0943762	0.0943762	R2|R2|R8|R27|R40|R21|R25|R27|R43|R46|R47|R4|R42|	B	Train
696	1028	upcmld-dp067	1-naphthalen-1-yloxy-3-(propan-2-ylamino)propan-2-ol	CC(C)NCC(COC1=CC=CC2=CC=CC=C21)O	0.64	0.536571	0.103429	0.103429	R3|R11|R12|R18|R25|R26|R27|R35|R36|R38|R39|R41|R42|R43|R44|R46|R47|R27|R2|R2|R8|R21|R27|R50|R40|R4|	D	Train
697	338	takle-2; l-779,450	2-chloro-5-(2-phenyl-5-pyridin-4-yl-1h-imidazol-4-yl)phenol	C1=CC=C(C=C1)C2=NC(=C(N2)C3=CC=NC=C3)C4=CC(=C(C=C4)Cl)O	-1	-0.978392	-0.0216083	0.0216083	R18|R26|R27|	B	Train
698	74	faha	6-[(2-fluoroacetyl)amino]-n-phenylhexanamide	C1=CC=C(C=C1)NC(=O)CCCCCNC(=O)CF	-0.51	-0.503112	-0.00688836	0.00688836	R47|	A	Train
699	171	schembl6867748	n-[5-amino-2-(2-methylphenyl)phenyl]-2-[3,5-bis(trifluoromethyl)phenyl]-n,2-dimethylpropanamide	CC1=CC=CC=C1C2=C(C=C(C=C2)N)N(C)C(=O)C(C)(C)C3=CC(=CC(=C3)C(F)(F)F)C(F)(F)F	0.34	0.340267	-0.000266869	0.000266869	R47|	A	Train
700	553	atropine	[(1s,5r)-8-methyl-8-azabicyclo[3.2.1]octan-3-yl] 3-hydroxy-2-phenylpropanoate	CN1[C@@H]2CC[C@H]1CC(C2)OC(=O)C(CO)C3=CC=CC=C3	-0.06	-0.0975224	0.0375224	0.0375224	R21|R39|R50|R8|R44|	B	Train
701	381	granisetron	1-methyl-n-(9-methyl-9-azabicyclo[3.3.1]nonan-3-yl)indazole-3-carboxamide	CN1C2CCCC1CC(C2)NC(=O)C3=NN(C4=CC=CC=C43)C	-0.69	-0.56291	-0.12709	0.12709	R2|R2|R8|R21|R25|R27|R43|R46|R47|R36|	B	Train
702	549	tetrahydropalmatine	(13as)-2,3,9,10-tetramethoxy-6,8,13,13a-tetrahydro-5h-isoquinolino[2,1-b]isoquinoline	COC1=C(C2=C(C[C@H]3C4=CC(=C(C=C4CCN3C2)OC)OC)C=C1)OC	-0.07	-0.00102417	-0.0689758	0.0689758	R2|R2|R25|R27|R46|	B	Train
703	811	irie-13b	2-cyano-4-(2-hydroxyethoxy)-n-methyl-6-(spiro[3.5]nonan-7-ylmethylamino)pyrimidine-5-carboxamide	CNC(=O)C1=C(N=C(N=C1OCCO)C#N)NCC2CCC3(CCC3)CC2	0.7	0.594009	0.105991	0.105991	R18|R26|R27|	B	Train
704	352	doxorubicin	(7s,9s)-7-[(2r,4s,5s,6s)-4-amino-5-hydroxy-6-methyloxan-2-yl]oxy-6,9,11-trihydroxy-9-(2-hydroxyacetyl)-4-methoxy-8,10-dihydro-7h-tetracene-5,12-dione	C[C@H]1[C@H]([C@H](C[C@@H](O1)O[C@H]2C[C@@](CC3=C2C(=C4C(=C3O)C(=O)C5=C(C4=O)C(=CC=C5)OC)O)(C(=O)CO)O)N)O	-0.83	-0.821608	-0.00839201	0.00839201	R21|R8|	B	Train
705	558	3-bromocytisine	12-bromo-7,11-diazatricyclo[7.3.1.02,7]trideca-2,4-dien-6-one	C1C2CNC(C1C3=CC=CC(=O)N3C2)Br	-0.05	-0.0614037	0.0114037	0.0114037	R2|R2|R27|R25|R27|R46|	B	Train
706	251	icotidine	2-[4-(3-methoxypyridin-2-yl)butylamino]-5-[(6-methylpyridin-3-yl)methyl]-1h-pyrimidin-6-one	CC1=NC=C(C=C1)CC2=CN=C(NC2=O)NCCCCC3=C(C=CC=N3)OC	-2	-1.83501	-0.164993	0.164993	R2|R2|R2|R2|R5|R8|R11|R12|R18|R21|R25|R26|R27|R27|R35|R36|R39|R40|R43|R46|R47|R48|R49|R49|R4|	B	Train
707	63	nan	nan	CC(=O)CC1=CC=C(C=C1)C(=O)NC1=C(N)C=CC(=C1)C1=CC=CS1	-0.62	-0.638173	0.018173	0.018173	R47|	A	Train
708	1055	promazine	n,n-dimethyl-3-phenothiazin-10-ylpropan-1-amine	CN(C)CCCN1C2=CC=CC=C2SC3=CC=CC=C31	1.23	1.2049	0.0250998	0.0250998	R3|R4|R50|R40|R38|R41|R8|R21|R27|R2|R2|R27|R3|R11|R12|R17|R18|R25|R26|R27|R31|R35|R36|R42|R43|R46|R47|R48|R49|R49|	D	Train
709	944	acetaminophen (p-acetamidophenol)	n-(4-hydroxyphenyl)acetamide	CC(=O)NC1=CC=C(C=C1)O	-0.3	-0.277559	-0.0224414	0.0224414	R4|R40|R50|R18|R26|R27|R8|R21|R27|R2|R2|R3|R27|R38|R41|R47|R12|R17|R25|R35|R36|R39|R43|R46|R48|R49|R49|R5|R42|R44|	D	Train
710	587	testosterone	17-hydroxy-10,13-dimethyl-1,2,6,7,8,9,11,12,14,15,16,17-dodecahydrocyclopenta[a]phenanthren-3-one	CC12CCC3C(C1CCC2O)CCC4=CC(=O)CCC34C	0	0.00795917	-0.00795917	0.00795917	R2|R2|R25|R27|R46|	B	Train
711	531	chebi: 337303	4-benzyl-3-nitro-n-[2-(pyridin-2-ylmethylsulfanyl)ethyl]-1h-pyrrol-2-amine	C1=CC=C(C=C1)CC2=CNC(=C2[N+](=O)[O-])NCCSCC3=CC=CC=N3	-0.12	-0.24428	0.12428	0.12428	R2|R2|R3|R3|R4|R7|R8|R12|R18|R21|R25|R26|R27|R27|R27|R38|R38|R40|R41|R41|R43|R46|R47|R48|R49|	B	Train
712	304	nan	nan	[O-][N+](=O)CC(NC)=NCCSc(o1)ccc1CN(C)C	-1.23	-1.22462	-0.00537818	0.00537818	R2|R2|	B	Train
713	787	cocaine	methyl 3-benzoyloxy-8-methyl-8-azabicyclo[3.2.1]octane-2-carboxylate	CN1C2CCC1C(C(C2)OC(=O)C3=CC=CC=C3)C(=O)OC	0.6	0.485326	0.114674	0.114674	R3|R38|R18|R25|R26|R27|R27|R41|R43|R46|R47|R2|R2|R27|R40|	B	Train
714	520	145741-95-3	n-[(2-methoxy-5-methylsulfonylphenyl)methyl]-2-phenylpiperidin-3-amine	COC1=C(C=C(C=C1)S(=O)(=O)C)CNC2CCCNC2C3=CC=CC=C3	-0.15	-0.0357704	-0.11423	0.11423	R2|R2|R8|R27|R40|R25|R46|R47|R4|	B	Train
715	861	trimipramine	3-(5,6-dihydrobenzo[b][1]benzazepin-11-yl)-n,n,2-trimethylpropan-1-amine	CC(CN1C2=CC=CC=C2CCC3=CC=CC=C31)CN(C)C	0.99	0.923477	0.0665231	0.0665231	R2|R2|R20|R25|R27|R46|	B	Train
716	82	[(2r,9s)-2-carbamoyl-9-tricyclo[9.4.0.03,8]pentadeca-1(15),3,5,7,11,13-hexaenyl] acetate	[(2r,9s)-2-carbamoyl-9-tricyclo[9.4.0.03,8]pentadeca-1(15),3,5,7,11,13-hexaenyl] acetate	CC(=O)O[C@H]1CC2=CC=CC=C2[C@H](C3=CC=CC=C13)C(=O)N	-0.34	-0.333492	-0.00650807	0.00650807	R8|	A	Train
717	1036	olanzapine	2-methyl-4-(4-methylpiperazin-1-yl)-10h-thieno[2,3-b][1,5]benzodiazepine	CC1=CC2=C(S1)NC3=CC=CC=C3N=C2N4CCN(CC4)C	0.8	0.726246	0.0737536	0.0737536	R18|R26|R27|R8|R2|R2|R2|R2|R27|R40|R3|R25|R27|R38|R41|R43|R46|R47|R42|	D	Train
718	391	tolonidine	n-(2-chloro-4-methylphenyl)-4,5-dihydro-1h-imidazol-2-amine	CC1=CC(=C(C=C1)NC2=NCCN2)Cl	-0.65	-0.628521	-0.0214793	0.0214793	R25|R47|R4|R2|R2|R8|R40|	B	Train
719	516	vorozole	6-[(4-chlorophenyl)-(1,2,4-triazol-1-yl)methyl]-1-methylbenzotriazole	CN1C2=C(C=CC(=C2)C(C3=CC=C(C=C3)Cl)N4C=NC=N4)N=N1	-0.16	-0.199143	0.039143	0.039143	R2|R2|R25|R27|R46|	B	Train
720	828	metoprine	5-(3,4-dichlorophenyl)-6-methylpyrimidine-2,4-diamine	CC1=C(C(=NC(=N1)N)N)C2=CC(=C(C=C2)Cl)Cl	0.81	0.727353	0.0826466	0.0826466	R18|R26|R27|	B	Train
721	302	chembl1907165	n-[2-[[5-[(dimethylamino)methyl]furan-2-yl]methylsulfanyl]ethyl]-n'-methyl-2-nitroethanimidamide	CN=C(C[N+](=O)[O-])NCCSCC1=CC=C(O1)CN(C)C	-1.23	-1.28067	0.0506658	0.0506658	R2|R2|	B	Train
722	903	trifluroperazine	nan	CN1CCN(CC1)CCCn1c2ccccc2sc2cccc(C(F)(F)F)c12	1.44	1.42757	0.0124318	0.0124318	R3|R38|R41|R2|R2|R8|R27|	B	Train
723	483	i-1	nan	Ic1cc(C(=O)CCCN2CCC3(C(=O)N(C)CN3c4ccccc4)CC2)cS1	-0.25	-0.188442	-0.0615576	0.0615576	R3|R38|R25|R41|R40|R2|R2|R27|R43|R46|R47|	B	Train
724	588	dronabinol	(6ar,10ar)-6,6,9-trimethyl-3-pentyl-6a,7,8,10a-tetrahydrobenzo[c]chromen-1-ol	CCCCCC1=CC(=C2[C@@H]3C=C(CC[C@H]3C(OC2=C1)(C)C)C)O	0	0.0168879	-0.0168879	0.0168879	R2|R2|R25|R27|R46|	B	Train
725	1016	midazolam	8-chloro-6-(2-fluorophenyl)-1-methyl-4h-imidazo[1,5-a][1,4]benzodiazepine	CC1=NC=C2N1C3=C(C=C(C=C3)Cl)C(=NC2)C4=CC=CC=C4F	0.4	0.371328	0.0286716	0.0286716	R4|R3|R11|R12|R17|R18|R25|R26|R27|R35|R36|R43|R44|R46|R47|R48|R49|R49|R2|R2|R8|R21|R27|R40|R50|R3|R5|R41|R38|R3|	D	Train
726	64	(4as,7r,7ar,12bs)-9-methoxy-3-methyl-1,2,4,5,6,7,7a,13-octahydro-4,12-methanobenzofuro[3,2-e]isoquinoline-4a,7-diol	(4as,7r,7ar,12bs)-9-methoxy-3-methyl-1,2,4,5,6,7,7a,13-octahydro-4,12-methanobenzofuro[3,2-e]isoquinoline-4a,7-diol	CN1CC[C@]23[C@@H]4[C@@H](CC[C@]2(C1CC5=C3C(=C(C=C5)OC)O4)O)O	-0.6	-0.488526	-0.111474	0.111474	R20|	A	Train
727	42	compound 4b [pmid: 16099654]	n-(2-ethyltetrazol-5-yl)-9h-xanthene-9-carboxamide	CCN1N=C(N=N1)NC(=O)C2C3=CC=CC=C3OC4=CC=CC=C24	-0.8	-0.736523	-0.0634771	0.0634771	R47|	A	Train
728	168	chembl401446	3-[2-oxo-8-(2-phenylethynyl)-1,3-dihydro-1,5-benzodiazepin-4-yl]benzonitrile	C1C(=NC2=C(C=C(C=C2)C#CC3=CC=CC=C3)NC1=O)C4=CC=CC(=C4)C#N	0.3	0.211191	0.0888089	0.0888089	R47|	A	Train
729	376	levocabastine hydrochloride	1-[4-cyano-4-(4-fluorophenyl)cyclohexyl]-3-methyl-4-phenylpiperidine-4-carboxylic acid	CC1CN(CCC1(C2=CC=CC=C2)C(=O)O)C3CCC(CC3)(C#N)C4=CC=C(C=C4)F	-0.7	-0.679348	-0.0206516	0.0206516	R2|R2|R25|R46|R47|	B	Train
730	47	cyclosporin a	30-ethyl-33-(1-hydroxy-2-methylhex-4-enyl)-1,4,7,10,12,15,19,25,28-nonamethyl-6,9,18,24-tetrakis(2-methylpropyl)-3,21-di(propan-2-yl)-1,4,7,10,13,16,19,22,25,28,31-undecazacyclotritriacontane-2,5,8,11,14,17,20,23,26,29,32-undecone	CCC1C(=O)N(CC(=O)N(C(C(=O)NC(C(=O)N(C(C(=O)NC(C(=O)NC(C(=O)N(C(C(=O)N(C(C(=O)N(C(C(=O)N(C(C(=O)N1)C(C(C)CC=CC)O)C)C(C)C)C)CC(C)C)C)CC(C)C)C)C)C)CC(C)C)C)C(C)C)CC(C)C)C)C	-0.78	-0.339928	-0.440072	0.440072	R27|	A	Train
731	946	theophylline	1,3-dimethyl-7h-purine-2,6-dione	CN1C2=C(C(=O)N(C1=O)C)NC=N2	-0.3	-0.295313	-0.00468677	0.00468677	R4|R47|R3|R38|R41|R40|R50|R2|R2|R27|R8|R21|R27|R8|R2|R2|R27|R5|R12|R17|R18|R20|R25|R26|R27|R31|R43|R46|R48|R49|R49|R42|	D	Train
732	527	mchr antagonist 8	6-chloro-4-[[1-(2,3-dihydro-1-benzofuran-5-ylmethyl)piperidin-4-yl]amino]chromen-2-one	C1CN(CCC1NC2=CC(=O)OC3=C2C=C(C=C3)Cl)CC4=CC5=C(C=C4)OCC5	-0.14	-0.063311	-0.076689	0.076689	R2|R2|R25|R27|R46|	B	Train
733	249	l-701,324	7-chloro-4-hydroxy-3-(3-phenoxyphenyl)-1h-quinolin-2-one	C1=CC=C(C=C1)OC2=CC=CC(=C2)C3=C(C4=C(C=C(C=C4)Cl)NC3=O)O	-2.03	-1.918	-0.112002	0.112002	R18|R26|R27|	B	Train
734	501	ibuprofen	2-[4-(2-methylpropyl)phenyl]propanoic acid	CC(C)CC1=CC=C(C=C1)C(C)C(=O)O	-0.2	-0.166293	-0.0337066	0.0337066	R5|R2|R2|R8|R27|R40|R3|R11|R12|R17|R18|R21|R25|R26|R27|R27|R31|R35|R36|R38|R41|R43|R46|R47|R49|R49|R50|R4|R42|	B	Train
735	1050	citalopram	1-[3-(dimethylamino)propyl]-1-(4-fluorophenyl)-3h-2-benzofuran-5-carbonitrile	CN(C)CCCC1(C2=C(CO1)C=C(C=C2)C#N)C3=CC=C(C=C3)F	0.99	0.94496	0.0450396	0.0450396	R42|R18|R26|R27|R2|R2|R20|R25|R27|R46|	D	Train
736	449	sb 649915	6-[[1-[2-(2-methylquinolin-5-yl)oxyethyl]piperidin-4-yl]methyl]-4h-1,4-benzoxazin-3-one	CC1=NC2=C(C=C1)C(=CC=C2)OCCN3CCC(CC3)CC4=CC5=C(C=C4)OCC(=O)N5	-0.39	-0.311655	-0.0783449	0.0783449	R18|R26|R27|	B	Train
737	392	itraconazole	2-butan-2-yl-4-[4-[4-[4-[[(2r,4s)-2-(2,4-dichlorophenyl)-2-(1,2,4-triazol-1-ylmethyl)-1,3-dioxolan-4-yl]methoxy]phenyl]piperazin-1-yl]phenyl]-1,2,4-triazol-3-one	CCC(C)N1C(=O)N(C=N1)C2=CC=C(C=C2)N3CCN(CC3)C4=CC=C(C=C4)OC[C@H]5CO[C@](O5)(CN6C=NC=N6)C7=C(C=C(C=C7)Cl)Cl	-0.64	-0.647493	0.0074932	0.0074932	R18|R27|	B	Train
738	535	kcl-440	4-[4-[(dimethylamino)methyl]phenyl]-5-hydroxy-2h-isoquinolin-1-one	CN(C)CC1=CC=C(C=C1)C2=CNC(=O)C3=C2C(=CC=C3)O	-0.1	-0.0533681	-0.0466319	0.0466319	R20|R2|R2|R25|R27|R46|	B	Train
739	580	atevirdine	[4-[3-(ethylamino)pyridin-2-yl]piperazin-1-yl]-(5-methoxy-1h-indol-2-yl)methanone	CCNC1=C(N=CC=C1)N2CCN(CC2)C(=O)C3=CC4=C(N3)C=CC(=C4)OC	-0.01	-0.0836029	0.0736029	0.0736029	R18|R26|R27|	B	Train
740	961	2-methylpropan-1-ol	2-methylpropan-1-ol	CC(C)CO	-0.17	-0.0967027	-0.0732973	0.0732973	R2|R2|R8|R11|R12|R17|R18|R21|R22|R25|R26|R27|R27|R32|R33|R36|R39|R43|R46|R48|R49|R40|R3|R38|R41|R47|R44|	D	Train

## Sheet: Validation Set (n=106)
Validation Set (n=106) — 106 compounds from B3DB experimental database [Meng et al. 2021]
#	Compound_Index	compound_name	IUPAC_name	SMILES	logBB_experimental	logBB_predicted_GB	prediction_error	abs_error	reference	group	split
1	202	jnj-2408068	2-[[2-[[1-(2-aminoethyl)piperidin-4-yl]amino]-4-methylbenzimidazol-1-yl]methyl]-6-methylpyridin-3-ol	CC1=C2C(=CC=C1)N(C(=N2)NC3CCN(CC3)CCN)CC4=C(C=CC(=N4)C)O	0.63	-0.574515	1.20452	1.20452	R47|	A	Validation
2	934	verapamil	2-(3,4-dimethoxyphenyl)-5-[2-(3,4-dimethoxyphenyl)ethyl-methylamino]-2-propan-2-ylpentanenitrile	CC(C)C(CCCN(C)CCC1=CC(=C(C=C1)OC)OC)(C#N)C2=CC(=C(C=C2)OC)OC	-0.7	-0.611484	-0.0885162	0.0885162	R3|R5|R11|R12|R17|R25|R35|R36|R43|R46|R47|R49|R49|R2|R2|R27|R21|R27|R8|R50|R40|R41|R38|R18|R26|R27|R3|	D	Validation
3	708	4-oh-tiq	1,2,3,4-tetrahydroisoquinolin-4-ol	C1C(C2=CC=CC=C2CN1)O	0.32	0.206467	0.113533	0.113533	R18|R26|R27|	B	Validation
4	611	compound 32	2-(1-methylpiperidin-4-yl)-6-(2-phenylpyrazolo[1,5-a]pyridin-3-yl)pyridazin-3-one	CN1CCC(CC1)N2C(=O)C=CC(=N2)C3=C4C=CC=CN4N=C3C5=CC=CC=C5	0.06	0.171968	-0.111968	0.111968	R2|R2|R8|R27|R40|R47|R4|	B	Validation
5	442	pfizer compound 14	n-[(5-methoxy-2-methyl-1-methylsulfonyl-2,3-dihydroindol-6-yl)methyl]-2-phenylpiperidin-3-amine	CC1CC2=CC(=C(C=C2N1S(=O)(=O)C)CNC3CCCNC3C4=CC=CC=C4)OC	-0.42	-0.946794	0.526794	0.526794	R25|R46|R47|R4|R2|R2|R8|R27|R40|	B	Validation
6	783	tz-19	n-(2,4,6-tribromophenyl)-4,5-dihydro-1h-imidazol-2-amine	C1CN=C(N1)NC2=C(C=C(C=C2Br)Br)Br	0.58	0.21944	0.36056	0.36056	R2|R2|R8|R27|R40|R2|R2|R25|R27|R46|R47|R4|	B	Validation
7	274	.alpha.-d-ddc	4-amino-1-[(2s,5s)-5-(hydroxymethyl)oxolan-2-yl]pyrimidin-2-one	C1C[C@H](O[C@@H]1CO)N2C=CC(=NC2=O)N	-1.5	-1.09666	-0.40334	0.40334	R2|R2|R25|R46|	B	Validation
8	962	propan-1-ol	propan-1-ol	CCCO	-0.16	-0.165209	0.00520867	0.00520867	R11|R12|R12|R17|R18|R22|R25|R26|R27|R32|R33|R36|R48|R49|R2|R2|R8|R27|R21|R27|R43|R40|R41|R3|R38|R47|R44|	D	Validation
9	777	nsc 15312	1,2,3,4-tetrahydroisoquinoline	C1CNCC2=CC=CC=C21	0.56	0.43787	0.12213	0.12213	R18|R26|R27|	B	Validation
10	435	nan	nan	CCCN(CCC)CCc(c1)cc(O)c(c12)NC(=O)C2	-0.43	-0.343284	-0.086716	0.086716	R2|R2|R8|R27|R48|	B	Validation
11	926	fexofenadine (allegra)	2-[4-[1-hydroxy-4-[4-[hydroxy(diphenyl)methyl]piperidin-1-yl]butyl]phenyl]-2-methylpropanoic acid	CC(C)(C1=CC=C(C=C1)C(CCCN2CCC(CC2)C(C3=CC=CC=C3)(C4=CC=CC=C4)O)O)C(=O)O	-1	-1.01937	0.0193714	0.0193714	R18|R26|R27|R2|R2|R8|R40|R4|R21|R25|R27|R46|R50|R47|	D	Validation
12	857	methylcyclohexane	methylcyclohexane	CC1CCCCC1	0.96	0.962065	-0.00206541	0.00206541	R2|R2|R8|R27|R40|R3|R21|R25|R27|R38|R41|R46|R47|	B	Validation
13	615	p-bromospiperone	1-(4-bromophenyl)-8-[4-(4-fluorophenyl)-4-oxobutyl]-1,3,8-triazaspiro[4.5]decan-4-one	C1CN(CCC12C(=O)NCN2C3=CC=C(C=C3)Br)CCCC(=O)C4=CC=C(C=C4)F	0.07	-0.146778	0.216778	0.216778	R2|R2|R3|R8|R21|R25|R27|R27|R38|R41|R43|R47|R40|	B	Validation
14	770	1977-15-7	11-[3-(methylamino)propyl]-5,6-dihydrobenzo[b][1]benzazepin-3-ol	CNCCCN1C2=C(CCC3=CC=CC=C31)C=C(C=C2)O	0.53	0.528294	0.00170618	0.00170618	R2|R2|R8|R27|R40|R21|R25|R27|R43|R46|R47|R4|R21|R27|	B	Validation
15	206	n-hexyl-2,2-diphenylacetamide	n-hexyl-2,2-diphenylacetamide	CCCCCCNC(=O)C(C1=CC=CC=C1)C2=CC=CC=C2	0.74	0.658954	0.0810464	0.0810464	R47|	A	Validation
16	464	fg-8205	7-chloro-5-methyl-3-(5-propan-2-yl-1,2,4-oxadiazol-3-yl)-4h-imidazo[1,5-a][1,4]benzodiazepin-6-one	CC(C)C1=NC(=NO1)C2=C3CN(C(=O)C4=C(N3C=N2)C=CC=C4Cl)C	-0.3	-0.138625	-0.161375	0.161375	R2|R2|R8|R27|R40|R3|R4|R12|R21|R25|R27|R36|R38|R41|R43|R46|R47|R48|R49|R49|	B	Validation
17	526	1,2-dichloroethane	1,2-dichloroethane	C(CCl)Cl	-0.14	0.0462778	-0.186278	0.186278	R2|R2|R3|R8|R21|R25|R27|R27|R38|R40|R41|R43|R46|R47|	B	Validation
18	250	33419-42-0	5-[(7,8-dihydroxy-2-methyl-4,4a,6,7,8,8a-hexahydropyrano[3,2-d][1,3]dioxin-6-yl)oxy]-9-(4-hydroxy-3,5-dimethoxyphenyl)-5a,6,8a,9-tetrahydro-5h-[2]benzofuro[6,5-f][1,3]benzodioxol-8-one	CC1OCC2C(O1)C(C(C(O2)OC3C4COC(=O)C4C(C5=CC6=C(C=C35)OCO6)C7=CC(=C(C(=C7)OC)O)OC)O)O	-2	-0.644963	-1.35504	1.35504	R2|R2|R8|R12|R21|R25|R35|R40|R47|	B	Validation
19	331	amezinium	6-methoxy-1-phenylpyridazin-1-ium-4-amine	COC1=[N+](N=CC(=C1)N)C2=CC=CC=C2	-1	-0.368302	-0.631698	0.631698	R18|R26|R27|	B	Validation
20	529	chembl1950330	[2-(cyclopropylmethyl)-5-prop-2-enyl-3,4-dihydro-1h-pyrido[4,3-b]indol-8-yl]-(4-methylpiperidin-1-yl)methanone	CC1CCN(CC1)C(=O)C2=CC3=C(C=C2)N(C4=C3CN(CC4)CC5CC5)CC=C	-0.13	0.422928	-0.552928	0.552928	R2|R2|R25|R27|R46|	B	Validation
21	565	b-038, ici17148	2-(4-methyl-1,3-thiazol-2-yl)guanidine	CC1=CSC(=N1)N=C(N)N	-0.04	-0.0923405	0.0523405	0.0523405	R3|R3|R18|R21|R26|R27|R27|R35|R36|R38|R41|R43|R47|R48|R49|R4|R2|R2|R8|R27|R40|	B	Validation
22	295	diclofenac	2-[2-(2,6-dichloroanilino)phenyl]acetic acid	C1=CC=C(C(=C1)CC(=O)O)NC2=C(C=CC=C2Cl)Cl	-1.3	-0.417856	-0.882144	0.882144	R18|R26|R27|	B	Validation
23	885	i-4 (44cyanophenoxymethylpiperidineniodoallyl)	4-[[1-[(e)-3-iodoprop-2-enyl]piperidin-4-yl]methoxy]benzonitrile	C1CN(CCC1COC2=CC=C(C=C2)C#N)C/C=C/I	1.13	1.062	0.0680021	0.0680021	R2|R2|R8|R21|R27|R43|R46|R47|R40|R25|R41|R38|	B	Validation
24	988	7440-63-3	xenon	[Xe]	0.03	-0.0905413	0.120541	0.120541	R12|R44|R49|R21|R27|R40|R3|	D	Validation
25	1007	halothane	2-bromo-2-chloro-1,1,1-trifluoroethane	C(C(F)(F)F)(Cl)Br	0.3	0.289829	0.0101709	0.0101709	R47|R41|R3|R38|R40|R8|R21|R27|R2|R2|R27|R11|R11|R12|R17|R20|R22|R25|R32|R33|R35|R36|R39|R43|R44|R46|R49|R5|	D	Validation
26	747	chembl1095819	1-[(4-fluorophenyl)methyl]-2-[(3r)-1-methylpiperidin-3-yl]benzimidazole	CN1CCC[C@H](C1)C2=NC3=CC=CC=C3N2CC4=CC=C(C=C4)F	0.43	0.67477	-0.24477	0.24477	R2|R2|R25|R27|R46|	B	Validation
27	680	spiperone	8-[4-(4-fluorophenyl)-4-oxobutyl]-1-phenyl-1,3,8-triazaspiro[4.5]decan-4-one	C1CN(CCC12C(=O)NCN2C3=CC=CC=C3)CCCC(=O)C4=CC=C(C=C4)F	0.26	0.19594	0.0640597	0.0640597	R2|R2|R8|R27|R40|R3|R18|R21|R25|R26|R27|R27|R38|R41|R43|R47|	B	Validation
28	207	jhw 007	nan	c1cc(ccc1C(c1ccc(cc1)F)O[C@@]1(C[C@H]2CCC(C1)[N@@]2CCCC)[H])F	0.74	0.802105	-0.062105	0.062105	R25|	A	Validation
29	119	pf-2545920	2-[[4-(1-methyl-4-pyridin-4-ylpyrazol-3-yl)phenoxy]methyl]quinoline	CN1C=C(C(=N1)C2=CC=C(C=C2)OCC3=NC4=CC=CC=C4C=C3)C5=CC=NC=C5	-0.06	0.25402	-0.31402	0.31402	R47|	A	Validation
30	460	schembl8639797	2-(2-oxopropyl)-6-(2-phenylpyrazolo[1,5-a]pyridin-3-yl)pyridazin-3-one	CC(=O)CN1C(=O)C=CC(=N1)C2=C3C=CC=CN3N=C2C4=CC=CC=C4	-0.31	-0.46715	0.15715	0.15715	R2|R2|R4|R8|R27|R40|R47|	B	Validation
31	820	sabeluzole	1-[4-[1,3-benzothiazol-2-yl(methyl)amino]piperidin-1-yl]-3-(4-fluorophenoxy)propan-2-ol	CN(C1CCN(CC1)CC(COC2=CC=C(C=C2)F)O)C3=NC4=CC=CC=C4S3	0.78	0.357506	0.422494	0.422494	R2|R2|R25|R27|R46|R47|	B	Validation
32	396	darifenacin	2-[1-[2-(2,3-dihydro-1-benzofuran-5-yl)ethyl]pyrrolidin-3-yl]-2,2-diphenylacetamide	C1CN(CC1C(C2=CC=CC=C2)(C3=CC=CC=C3)C(=O)N)CCC4=CC5=C(C=C4)OCC5	-0.62	-0.276441	-0.343559	0.343559	R2|R2|R25|R27|R43|R46|R47|R4|R40|	B	Validation
33	674	scopolamide (scopolamine)	(9-methyl-3-oxa-9-azatricyclo[3.3.1.02,4]nonan-7-yl) (2r)-3-hydroxy-2-phenylpropanoate	CN1C2CC(CC1C3C2O3)OC(=O)[C@@H](CO)C4=CC=CC=C4	0.23	0.134265	0.0957349	0.0957349	R2|R2|R25|R27|R46|	B	Validation
34	860	4-iodo-alpha,alpha'- dipiperidino-m-xylene	1-[[2-iodo-5-(piperidin-1-ylmethyl)phenyl]methyl]piperidine	C1CCN(CC1)CC2=CC(=C(C=C2)I)CN3CCCCC3	0.98	1.06719	-0.0871875	0.0871875	R3|R21|R25|R27|R38|R41|R43|R46|R47|R2|R2|R8|R27|R40|	B	Validation
35	871	1-hexyl-4-(4- iodophenyl)piperazine	1-hexyl-4-(4-iodophenyl)piperazine	CCCCCCN1CCN(CC1)C2=CC=C(C=C2)I	1.01	1.43974	-0.429739	0.429739	R2|R2|R3|R8|R21|R25|R27|R27|R38|R41|R43|R46|R47|R40|	B	Validation
36	437	fleroxacin	6,8-difluoro-1-(2-fluoroethyl)-7-(4-methylpiperazin-1-yl)-4-oxoquinoline-3-carboxylic acid	CN1CCN(CC1)C2=C(C=C3C(=C2F)N(C=C(C3=O)C(=O)O)CCF)F	-0.43	-0.589637	0.159637	0.159637	R2|R2|R20|R25|R27|R46|	B	Validation
37	659	5-butyl-5-ethyl barbituric acid (butethal)	5-butyl-5-ethyl-1,3-diazinane-2,4,6-trione	CCCCC1(C(=O)NC(=O)NC1=O)CC	0.19	0.103559	0.0864413	0.0864413	R3|R38|R25|R41|R40|R2|R2|R8|R21|R27|R27|R43|R46|R47|	B	Validation
38	627	eserine	[(3ar,8bs)-3,4,8b-trimethyl-2,3a-dihydro-1h-pyrrolo[2,3-b]indol-7-yl] n-methylcarbamate	C[C@@]12CCN([C@@H]1N(C3=C2C=C(C=C3)OC(=O)NC)C)C	0.1	0.14532	-0.0453202	0.0453202	R44|R8|R11|R11|R17|R21|R42|R5|	B	Validation
39	78	pf-4447943	6-[4-methyl-1-(pyrimidin-2-ylmethyl)pyrrolidin-3-yl]-1-(oxan-4-yl)-5h-pyrazolo[3,4-d]pyrimidin-4-one	CC1CN(CC1C2=NC3=C(C=NN3C4CCOCC4)C(=O)N2)CC5=NC=CC=N5	-0.4	-0.911918	0.511918	0.511918	R47|	A	Validation
40	835	meperidine	ethyl 1-methyl-4-phenylpiperidine-4-carboxylate	CCOC(=O)C1(CCN(CC1)C)C2=CC=CC=C2	0.85	0.292104	0.557896	0.557896	R47|R2|R2|R20|R25|R27|R46|	B	Validation
41	841	105601-20-5	[3-[1-(dimethylamino)ethyl]phenyl] n-ethyl-n-methylcarbamate	CCN(C)C(=O)OC1=CC=CC(=C1)C(C)N(C)C	0.88	0.215952	0.664048	0.664048	R27|R43|R47|R4|R40|	B	Validation
42	259	bis-hydroxylated-l-663581	nan	OCC(C)(CO)c1nc(no1)-c2ncn(c23)c4c(C(=O)N(C)C3)c(Cl)ccc4	-1.82	-1.49875	-0.321245	0.321245	R2|R2|R12|R25|R35|R39|R46|	B	Validation
43	211	tripyrolidine	2-[(z)-1-(4-methylphenyl)-3-pyrrolidin-1-ylprop-1-enyl]pyridine	CC1=CC=C(C=C1)/C(=C/CN2CCCC2)/C3=CC=CC=N3	0.77	0.96468	-0.19468	0.19468	R47|	A	Validation
44	169	nitrazepam	7-nitro-5-phenyl-1,3-dihydro-1,4-benzodiazepin-2-one	C1C(=O)NC2=C(C=C(C=C2)[N+](=O)[O-])C(=N1)C3=CC=CC=C3	0.32	-0.385369	0.705369	0.705369	R47|	A	Validation
45	1044	methadone	6-(dimethylamino)-4,4-diphenylheptan-3-one	CCC(=O)C(CC(C)N(C)C)(C1=CC=CC=C1)C2=CC=CC=C2	0.9	0.91453	-0.01453	0.01453	R47|R2|R2|R25|R27|R46|	D	Validation
46	204	schembl6578223	2-[5-[3-[(dimethylamino)methyl]phenyl]-3-(4-methoxyphenyl)-1,2,4-triazol-1-yl]ethanol	CN(C)CC1=CC(=CC=C1)C2=NC(=NN2CCO)C3=CC=C(C=C3)OC	0.71	0.516814	0.193186	0.193186	R47|	A	Validation
47	344	glibenclamide	5-chloro-n-[2-[4-(cyclohexylcarbamoylsulfamoyl)phenyl]ethyl]-2-methoxybenzamide	COC1=C(C=C(C=C1)Cl)C(=O)NCCC2=CC=C(C=C2)S(=O)(=O)NC(=O)NC3CCCCC3	-0.9	-1.05533	0.155328	0.155328	R2|R2|R25|R46|	B	Validation
48	299	p-phenylbenzoic acid	4-phenylbenzoic acid	C1=CC=C(C=C1)C2=CC=C(C=C2)C(=O)O	-1.26	-0.427109	-0.832891	0.832891	R2|R2|R8|R21|R25|R27|R41|R43|R46|R47|R40|R3|R38|	B	Validation
49	10	l4	disodium;[6-[5-acetamido-4,6-dihydroxy-2-(sulfonatooxymethyl)oxan-3-yl]oxy-3,4,5-trihydroxyoxan-2-yl]methyl sulfate	CC(=O)NC1C(C(C(OC1O)COS(=O)(=O)[O-])OC2C(C(C(C(O2)COS(=O)(=O)[O-])O)O)O)O.[Na+].[Na+]	-1.54	-1.42854	-0.111465	0.111465	R11|	A	Validation
50	125	dm5	(7s,9s)-9-acetyl-7-[(2r,4s,5s,6s)-4-amino-5-hydroxy-6-methyloxan-2-yl]oxy-6,9,11-trihydroxy-8,10-dihydro-7h-tetracene-5,12-dione	C[C@H]1[C@H]([C@H](C[C@@H](O1)O[C@H]2C[C@@](CC3=C2C(=C4C(=C3O)C(=O)C5=CC=CC=C5C4=O)O)(C(=O)C)O)N)O	0	-0.999168	0.999168	0.999168	R20|	A	Validation
51	1005	toliprolol	1-(3-methylphenoxy)-3-(propan-2-ylamino)propan-2-ol	CC1=CC(=CC=C1)OCC(CNC(C)C)O	0.28	0.356101	-0.0761014	0.0761014	R3|R18|R26|R27|R25|R38|R41|R46|R40|R27|R2|R2|R8|R21|R27|R43|R3|R47|	D	Validation
52	132	oxprenolol	1-(propan-2-ylamino)-3-(2-prop-2-enoxyphenoxy)propan-2-ol	CC(C)NCC(COC1=CC=CC=C1OCC=C)O	0.02	-0.217855	0.237855	0.237855	R25|	A	Validation
53	348	4201-26-7	n-(4-chloro-2-methylphenyl)-4,5-dihydro-1h-imidazol-2-amine	CC1=C(C=CC(=C1)Cl)NC2=NCCN2	-0.87	-0.628521	-0.241479	0.241479	R2|R2|R8|R25|R47|R4|R40|	B	Validation
54	166	diltiazem	[(2s,3s)-5-[2-(dimethylamino)ethyl]-2-(4-methoxyphenyl)-4-oxo-2,3-dihydro-1,5-benzothiazepin-3-yl] acetate	CC(=O)O[C@@H]1[C@@H](SC2=CC=CC=C2N(C1=O)CCN(C)C)C3=CC=C(C=C3)OC	0.3	0.12723	0.17277	0.17277	R42|	A	Validation
55	617	1,3a,8-trimethyl-1,2,3,3a,8,8a-hexahydropyrrolo[2,3-b]indol-5-yl methylcarbamate	(3,4,8b-trimethyl-2,3a-dihydro-1h-pyrrolo[2,3-b]indol-7-yl) n-methylcarbamate	CC12CCN(C1N(C3=C2C=C(C=C3)OC(=O)NC)C)C	0.08	0.14532	-0.0653202	0.0653202	R12|R25|R35|R36|R43|R49|R40|R2|R2|R27|R3|R18|R26|R27|R27|R38|R41|R46|R47|	B	Validation
56	660	sulforidazine	10-[2-(1-methylpiperidin-2-yl)ethyl]-2-methylsulfonylphenothiazine	CN1CCCCC1CCN2C3=CC=CC=C3SC4=C2C=C(C=C4)S(=O)(=O)C	0.2	-0.251039	0.451039	0.451039	R3|R11|R12|R18|R21|R25|R26|R27|R27|R35|R36|R38|R39|R41|R43|R46|R47|R4|R2|R2|R8|R27|R40|R5|	B	Validation
57	888	metoprolol	1-[4-(2-methoxyethyl)phenoxy]-3-(propan-2-ylamino)propan-2-ol	CC(C)NCC(COC1=CC=C(C=C1)CCOC)O	1.15	0.0733593	1.07664	1.07664	R2|R2|R4|R8|R21|R25|R27|R27|R43|R47|R40|	B	Validation
58	70	4-epiminocycline	(4r,4as,5ar,12ar)-4,7-bis(dimethylamino)-1,10,11,12a-tetrahydroxy-3,12-dioxo-4a,5,5a,6-tetrahydro-4h-tetracene-2-carboxamide	CN(C)[C@@H]1[C@@H]2C[C@@H]3CC4=C(C=CC(=C4C(=C3C(=O)[C@@]2(C(=C(C1=O)C(=O)N)O)O)O)O)N(C)C	-0.52	-0.603507	0.0835073	0.0835073	R25|	A	Validation
59	602	nitrogen	hydrazine	NN	0.03	0.0661321	-0.0361321	0.0361321	R3|R38|R41|	B	Validation
60	683	nsc 350386	nan	Nc1c2c(NC(C)C(c3ccccc3)=N2)cc(CC(OCC)=O)n1	0.27	-0.506797	0.776797	0.776797	R18|R26|R27|	B	Validation
61	662	secobarbital	5-[(2r)-pentan-2-yl]-5-prop-2-enyl-1,3-diazinane-2,4,6-trione	CCC[C@@H](C)C1(C(=O)NC(=O)NC1=O)CC=C	0.2	0.132992	0.0670078	0.0670078	R2|R2|R25|R27|R46|	B	Validation
62	730	128915-56-0	9-chloro-13-oxa-4-azatetracyclo[12.4.0.02,6.07,12]octadeca-1(18),7(12),8,10,14,16-hexaene	C1C2C(CN1)C3=C(C=CC(=C3)Cl)OC4=CC=CC=C24	0.39	0.491044	-0.101044	0.101044	R2|R2|R27|R40|R3|R25|R36|R38|R41|R43|R46|R47|R49|R4|	B	Validation
63	736	tibolone	nan	O=C1CCC2=C(CC(C)C3C2CCC4C3CCC4(O)C#C)C1	0.4	0.155556	0.244444	0.244444	R18|R26|R27|	B	Validation
64	546	1-hydroxymidazolam	8-chloro-6-(2-fluorophenyl)-1-methyl-2,4-dihydroimidazo[1,5-a][1,4]benzodiazepin-1-ol	CC1(NC=C2N1C3=C(C=C(C=C3)Cl)C(=NC2)C4=CC=CC=C4F)O	-0.07	0.0713455	-0.141345	0.141345	R2|R2|R12|R25|R27|R35|R46|R47|	B	Validation
65	143	(r)-pentobarbital	5-ethyl-5-[(2r)-pentan-2-yl]-1,3-diazinane-2,4,6-trione	CCC[C@@H](C)C1(C(=O)NC(=O)NC1=O)CC	0.12	0.0668058	0.0531942	0.0531942	R48|	A	Validation
66	707	antihistamine-1	1-[(4-fluorophenyl)methyl]-2-[4-(4-methylpyrazol-1-yl)piperidin-1-yl]benzimidazole	CC1=CN(N=C1)C2CCN(CC2)C3=NC4=CC=CC=C4N3CC5=CC=C(C=C5)F	0.32	0.306842	0.0131577	0.0131577	R2|R2|R25|R46|	B	Validation
67	1038	pentane	pentane	CCCCC	0.8	0.503405	0.296595	0.296595	R41|R3|R38|R40|R8|R21|R27|R2|R2|R27|R11|R12|R17|R18|R22|R25|R26|R27|R32|R33|R35|R36|R39|R43|R44|R46|R47|R48|R49|R5|	D	Validation
68	751	styrene	styrene	C=CC1=CC=CC=C1	0.45	0.05258	0.39742	0.39742	R2|R2|R8|R27|R40|R3|R21|R25|R27|R38|R41|R46|R47|	B	Validation
69	371	roscovitine	2-[[6-(benzylamino)-9-propan-2-ylpurin-2-yl]amino]butan-1-ol	CCC(CO)NC1=NC(=C2C(=N1)N(C=N2)C(C)C)NCC3=CC=CC=C3	-0.72	-0.192266	-0.527734	0.527734	R18|R26|R27|	B	Validation
70	400	beta-oxycodol	nan	[C@]123c4c5c(OC)ccc4CC(NCC3)[C@]2(O)CCC([C@H]1O5)O	-0.6	0.0868404	-0.68684	0.68684	R2|R2|R25|R46|	B	Validation
71	759	chembl506480	1-[6-(diethylaminomethyl)-1,2,3,4-tetrahydronaphthalen-2-yl]-4-[2-(4-fluorophenyl)ethyl]piperazin-2-one	CCN(CC)CC1=CC2=C(CC(CC2)N3CCN(CC3=O)CCC4=CC=C(C=C4)F)C=C1	0.48	0.460877	0.0191232	0.0191232	R2|R2|R20|R25|R27|R46|	B	Validation
72	624	mppf	4-fluoro-n-[2-[4-(2-methoxyphenyl)piperazin-1-yl]ethyl]-n-pyridin-2-ylbenzamide	COC1=CC=CC=C1N2CCN(CC2)CCN(C3=CC=CC=N3)C(=O)C4=CC=C(C=C4)F	0.09	0.07537	0.01463	0.01463	R2|R2|R20|R25|R27|R46|	B	Validation
73	1042	methylphenidate	methyl 2-phenyl-2-piperidin-2-ylacetate	COC(=O)C(C1CCCCN1)C2=CC=CC=C2	0.88	0.0942748	0.785725	0.785725	R2|R2|R8|R27|R18|R26|R27|	D	Validation
74	138	vinblastine	nan	O[C@@]1(C(OC)=O)C2[C@@](C(C=C([C@@](C[C@H](C[C@]3(O)CC)C[N@](C3)CC4)(C(OC)=O)C5=C4C(C=CC=C6)=C6N5)C(OC)=C7)=C7N2C)(CCN8CC=C9)C8[C@]9(CC)[C@H]1OC(C)=O	0.07	-0.152059	0.222059	0.222059	R25|	A	Validation
75	557	bromocytisine	5-bromo-7,11-diazatricyclo[7.3.1.02,7]trideca-2,4-dien-6-one	C1C2CNCC1C3=CC=C(C(=O)N3C2)Br	-0.05	-0.0810914	0.0310914	0.0310914	R2|R2|R8|R27|R40|R43|R47|R4|	B	Validation
76	8	schembl18285121	n-[(z)-(2-hydroxy-3-prop-2-enylphenyl)methylideneamino]-2-[4-[(4-sulfamoylphenyl)methyl]piperazin-1-yl]acetamide	C=CCC1=C(C(=CC=C1)/C=N\NC(=O)CN2CCN(CC2)CC3=CC=C(C=C3)S(=O)(=O)N)O	-1.67	-1.17528	-0.494723	0.494723	R47|	A	Validation
77	224	s119	nan	O=S(O)(c2ccc1cc[nH]c1c2)N3CCCC3CCN5CCC(Oc4cccc(Cl)c4)CC5	0.92	-0.521745	1.44175	1.44175	R45|	A	Validation
78	618	cube-8	nan	Oc1cc(OCCCCOc2ccc(CCC(O)=O)c(OCC)c2)ccc1C(CC(C)C)=O	0.08	-1.09386	1.17386	1.17386	R18|R26|R27|	B	Validation
79	913	cimetidine (y-g1)	1-cyano-2-methyl-3-[2-[(5-methyl-1h-imidazol-4-yl)methylsulfanyl]ethyl]guanidine	CC1=C(N=CN1)CSCCNC(=NC)NC#N	-1.4	-1.26481	-0.135186	0.135186	R18|R26|R27|R12|R31|R35|R39|R40|R47|R48|R49|R49|R49|R50|R2|R2|R4|R25|R46|R5|R21|R27|R2|R2|R8|	D	Validation
80	397	darifenacin	2-[(3s)-1-[2-(2,3-dihydro-1-benzofuran-5-yl)ethyl]pyrrolidin-3-yl]-2,2-diphenylacetamide	C1CN(C[C@@H]1C(C2=CC=CC=C2)(C3=CC=CC=C3)C(=O)N)CCC4=CC5=C(C=C4)OCC5	-0.62	-0.276441	-0.343559	0.343559	R8|R21|	B	Validation
81	100	phenelzine	2-phenylethylhydrazine	C1=CC=C(C=C1)CCNN	-0.2	-0.0999615	-0.100038	0.100038	R25|	A	Validation
82	469	78755-81-4	ethyl 8-fluoro-5-methyl-6-oxo-4h-imidazo[1,5-a][1,4]benzodiazepine-3-carboxylate	CCOC(=O)C1=C2CN(C(=O)C3=C(N2C=N1)C=CC(=C3)F)C	-0.3	-0.249016	-0.0509841	0.0509841	R5|R3|R4|R11|R18|R21|R25|R26|R27|R27|R36|R38|R39|R41|R43|R46|R47|R2|R2|R8|R27|R40|	B	Validation
83	183	3-[(2-phenylethyl)amino]propanenitrile	3-(2-phenylethylamino)propanenitrile	C1=CC=C(C=C1)CCNCCC#N	0.42	0.314557	0.105443	0.105443	R25|	A	Validation
84	453	pfizer compound 18	n-(4,5-dimethyl-1,3-thiazol-2-yl)-n-[4-methoxy-3-[[(2-phenylpiperidin-3-yl)amino]methyl]phenyl]methanesulfonamide	CC1=C(SC(=N1)N(C2=CC(=C(C=C2)OC)CNC3CCCNC3C4=CC=CC=C4)S(=O)(=O)C)C	-0.37	-0.946472	0.576472	0.576472	R2|R2|R8|R25|R27|R46|R47|R4|R40|	B	Validation
85	1027	codeine	(4r,4ar,7s,7ar,12bs)-9-methoxy-3-methyl-2,4,4a,7,7a,13-hexahydro-1h-4,12-methanobenzofuro[3,2-e]isoquinolin-7-ol	CN1CC[C@]23[C@@H]4[C@H]1CC5=C2C(=C(C=C5)OC)O[C@H]3[C@H](C=C4)O	0.6	0.523294	0.0767058	0.0767058	R8|R21|R42|R11|R17|R18|R26|R27|R39|R44|R49|R5|	D	Validation
86	539	2,3,5,6-tetramethylpyrazine	2,3,5,6-tetramethylpyrazine	CC1=C(N=C(C(=N1)C)C)C	-0.1	0.358205	-0.458205	0.458205	R18|R26|R27|	B	Validation
87	308	bufotenine	3-[2-(dimethylamino)ethyl]-1h-indol-5-ol	CN(C)CCC1=CNC2=C1C=C(C=C2)O	-1.19	-0.0902391	-1.09976	1.09976	R18|R26|R27|	B	Validation
88	118	(+)-tetrahydropalmatine	(13ar)-2,3,9,10-tetramethoxy-6,8,13,13a-tetrahydro-5h-isoquinolino[2,1-b]isoquinoline	COC1=C(C2=C(C[C@@H]3C4=CC(=C(C=C4CCN3C2)OC)OC)C=C1)OC	-0.07	-0.00102417	-0.0689758	0.0689758	R20|	A	Validation
89	915	salbutamol	4-[2-(tert-butylamino)-1-hydroxyethyl]-2-(hydroxymethyl)phenol	CC(C)(C)NCC(C1=CC(=C(C=C1)O)CO)O	-1.3	0.0185399	-1.31854	1.31854	R3|R18|R25|R26|R27|R38|R41|R46|R47|R2|R2|R27|R40|R8|R21|R27|R43|R12|R31|R35|R39|R5|	D	Validation
90	600	argon	argon	[Ar]	0.03	-0.0325274	0.0625274	0.0625274	R40|R3|R12|R21|R27|R44|R49|	B	Validation
91	912	etodolac	2-(1,8-diethyl-4,9-dihydro-3h-pyrano[3,4-b]indol-1-yl)acetic acid	CCC1=C2C(=CC=C1)C3=C(N2)C(OCC3)(CC)CC(=O)O	-1.42	-0.766514	-0.653486	0.653486	R27|R47|R18|R26|R3|R40|R25|R41|R38|R2|R2|R8|R21|R27|R41|R43|R46|R3|	D	Validation
92	630	quinidine (quinine)	(5-ethenyl-2-bicyclo[2.2.2]octanyl)-(6-methoxyquinolin-4-yl)methanol	COC1=CC2=C(C=CN=C2C=C1)C(C3CC4CCC3CC4C=C)O	0.1	-0.548342	0.648342	0.648342	R2|R2|R25|R27|R38|R41|R46|	B	Validation
93	291	4794-83-6	n-(2,4-dimethylphenyl)-4,5-dihydro-1h-imidazol-2-amine	CC1=CC(=C(C=C1)NC2=NCCN2)C	-1.3	-0.684609	-0.615391	0.615391	R2|R2|R2|R2|R25|R46|R47|R4|R40|	B	Validation
94	187	clotiazepam	5-(2-chlorophenyl)-7-ethyl-1-methyl-3h-thieno[2,3-e][1,4]diazepin-2-one	CCC1=CC2=C(S1)N(C(=O)CN=C2C3=CC=CC=C3Cl)C	0.51	0.130036	0.379964	0.379964	R47|	A	Validation
95	219	piperazinederivatives 7	n-[4-[2-[4-(2,3-dichlorophenyl)piperazin-1-yl]ethyl]cyclohexyl]propanamide	CCC(=O)NC1CCC(CC1)CCN2CCN(CC2)C3=C(C(=CC=C3)Cl)Cl	0.9	0.97657	-0.0765699	0.0765699	R47|	A	Validation
96	643	propyl acetate	propyl acetate	CCCOC(=O)C	0.12	0.208184	-0.088184	0.088184	R3|R38|R2|R2|R8|R21|R25|R27|R27|R40|R41|R43|R47|	B	Validation
97	328	cadralazine	nan	CC(C)N(CC(O)C)c1nnc(NNC(OCC)=O)cc1	-1	-0.923705	-0.0762953	0.0762953	R18|R26|R27|	B	Validation
98	367	indinavir	1-[4-benzyl-2-hydroxy-5-[(2-hydroxy-2,3-dihydro-1h-inden-1-yl)amino]-5-oxopentyl]-n-tert-butyl-4-(pyridin-3-ylmethyl)piperazine-2-carboxamide	CC(C)(C)NC(=O)C1CN(CCN1CC(CC(CC2=CC=CC=C2)C(=O)NC3C(CC4=CC=CC=C34)O)O)CC5=CN=CC=C5	-0.74	-1.05846	0.318459	0.318459	R46|R2|R2|R12|R25|R35|R41|R3|R38|R40|R27|R36|R43|R47|R4|	B	Validation
99	654	tert-amylmethylether	2-methoxy-2-methylbutane	CCC(C)(C)OC	0.17	0.396776	-0.226776	0.226776	R2|R2|R3|R8|R21|R25|R27|R27|R38|R40|R41|R43|R46|R47|	B	Validation
100	766	chembl351067	6-chloro-5-phenyl-1,3-dihydro-1,4-benzodiazepin-2-one	C1C(=O)NC2=C(C(=CC=C2)Cl)C(=N1)C3=CC=CC=C3	0.5	0.390536	0.109464	0.109464	R2|R2|R3|R8|R27|R38|R41|R47|	B	Validation
101	814	1-octene	oct-1-ene	CCCCCCC=C	0.74	0.765474	-0.0254739	0.0254739	R3|R21|R25|R27|R38|R41|R46|R47|R2|R2|R8|R27|R40|	B	Validation
102	83	nan	nan	NC(=O)[C@H]1C2=CC=CC=C2[C@H]2O[C@H]2C2=C1C=CC=C2	-0.34	-0.216212	-0.123788	0.123788	R48|	A	Validation
103	386	bbcpd12 (cimetidine derivative) (skb15)	n-[2-[(3-bromopyridin-2-yl)methylsulfanyl]ethyl]-3-nitro-1h-pyrrol-2-amine	C1=CC(=C(N=C1)CSCCNC2=C(C=CN2)[N+](=O)[O-])Br	-0.67	-0.708564	0.0385643	0.0385643	R2|R2|R8|R40|R3|R3|R4|R12|R21|R25|R27|R38|R38|R41|R41|R43|R46|R47|R49|R49|	B	Validation
104	745	tert-butylbenzene	tert-butylbenzene	CC(C)(C)C1=CC=CC=C1	0.43	0.581552	-0.151552	0.151552	R3|R21|R25|R27|R38|R41|R46|R47|R2|R2|R8|R27|R40|	B	Validation
105	1020	lamotrigine	6-(2,3-dichlorophenyl)-1,2,4-triazine-3,5-diamine	C1=CC(=C(C(=C1)Cl)Cl)C2=C(N=C(N=N2)N)N	0.48	-0.32261	0.80261	0.80261	R36|R20|R8|R21|R27|R43|R18|R26|R27|R2|R2|R27|R40|R3|R25|R38|R41|R42|R46|R47|R50|	D	Validation
106	462	16a-fluoroestradiol	16-fluoro-13-methyl-6,7,8,9,11,12,14,15,16,17-decahydrocyclopenta[a]phenanthrene-3,17-diol	CC12CCC3C(C1CC(C2O)F)CCC4=C3C=CC(=C4)O	-0.3	-0.216227	-0.0837734	0.0837734	R3|R38|R25|R41|R40|R2|R2|R27|R21|R27|R43|R46|R47|	B	Validation

## Sheet: Test Set Held-Out (n=212)
Test Set Held-Out (n=212) — 212 compounds from B3DB experimental database [Meng et al. 2021]
#	Compound_Index	compound_name	IUPAC_name	SMILES	logBB_experimental	logBB_predicted_GB	prediction_error	abs_error	reference	group	split
1	2	schembl614298	(2s,3s,4s,5r)-6-[[(4r,4ar,7s,7ar,12bs)-7-hydroxy-3-methyl-2,4,4a,7,7a,13-hexahydro-1h-4,12-methanobenzofuro[3,2-e]isoquinolin-9-yl]oxy]-3,4,5-trihydroxyoxane-2-carboxylic acid	CN1CC[C@]23[C@@H]4[C@H]1CC5=C2C(=C(C=C5)OC6[C@@H]([C@H]([C@@H]([C@H](O6)C(=O)O)O)O)O)O[C@H]3[C@H](C=C4)O	-2.15	-1.80723	-0.342768	0.342768	R25|	A	Test
2	277	biosone	10-hydroxy-2,4a,6a,6b,9,9,12a-heptamethyl-13-oxo-3,4,5,6,6a,7,8,8a,10,11,12,14b-dodecahydro-1h-picene-2-carboxylic acid	CC1(C2CCC3(C(C2(CCC1O)C)C(=O)C=C4C3(CCC5(C4CC(CC5)(C)C(=O)O)C)C)C)C	-1.4	-0.950183	-0.449817	0.449817	R2|R2|R8|R21|R27|R43|R46|R47|R40|R25|R41|R3|R38|	B	Test
3	651	1,2,4-trimethylbenzene	1,2,4-trimethylbenzene	CC1=CC(=C(C=C1)C)C	0.16	0.612416	-0.452416	0.452416	R2|R2|R3|R8|R21|R25|R27|R27|R38|R40|R41|R43|R46|R47|	B	Test
4	712	lidocaine	2-(diethylamino)-n-(2,6-dimethylphenyl)acetamide	CCN(CC)CC(=O)NC1=C(C=CC=C1C)C	0.34	0.488501	-0.148501	0.148501	R2|R2|R3|R8|R18|R21|R25|R26|R27|R27|R27|R38|R41|R42|R43|R46|R47|R40|	B	Test
5	928	atenolol	2-[4-[2-hydroxy-3-(propan-2-ylamino)propoxy]phenyl]acetamide	CC(C)NCC(COC1=CC=C(C=C1)CC(=O)N)O	-0.9	-1.0123	0.112304	0.112304	R36|R43|R47|R5|R8|R21|R27|R4|R40|R50|R2|R2|R27|R12|R31|R35|R39|R46|R25|R41|R3|R38|R44|	D	Test
6	749	chebi: 338961	n-[3-[3-(piperidin-1-ylmethyl)phenoxy]propyl]-1,3-thiazol-2-amine	C1CCN(CC1)CC2=CC(=CC=C2)OCCCNC3=NC=CS3	0.44	0.0529374	0.387063	0.387063	R2|R2|R3|R3|R8|R12|R18|R21|R25|R26|R27|R27|R27|R35|R36|R38|R38|R41|R41|R43|R46|R47|R48|R49|R49|R4|R40|	B	Test
7	1041	2-methylheptane	2-methylheptane	CCCCCC(C)C	0.86	0.889656	-0.0296561	0.0296561	R21|R25|R27|R46|R47|R2|R2|R8|R27|R40|R3|R38|R41|	D	Test
8	842	rivastigmine	[3-[(1s)-1-(dimethylamino)ethyl]phenyl] n-ethyl-n-methylcarbamate	CCN(C)C(=O)OC1=CC=CC(=C1)[C@H](C)N(C)C	0.88	0.215952	0.664048	0.664048	R2|R2|R8|R21|R25|R27|R46|	B	Test
9	282	nan	nan	c1cccc(c12)cccc2C(=O)c3ccc(OCC)c(c34)cccc4	-1.39	0.30009	-1.69009	1.69009	R2|R2|R25|R27|R46|	B	Test
10	51	ncistruc1_000794	1-[(2s,4s,5r)-4-azido-5-(hydroxymethyl)oxolan-2-yl]-5-methylpyrimidine-2,4-dione	CC1=CN(C(=O)NC1=O)[C@@H]2C[C@@H]([C@@H](O2)CO)N=[N+]=[N-]	-0.72	-0.787093	0.0670929	0.0670929	R48|	A	Test
11	65	schembl6949469	2-methyl-5-nitro-4-(1,2,4,5-tetrahydro-3-benzazepin-3-yl)-1h-pyrimidin-6-one	CC1=NC(=C(C(=O)N1)[N+](=O)[O-])N2CCC3=CC=CC=C3CC2	-0.59	-0.773813	0.183813	0.183813	R47|	A	Test
12	969	phenobarbital	5-ethyl-5-phenyl-1,3-diazinane-2,4,6-trione	CCC1(C(=O)NC(=O)NC1=O)C2=CC=CC=C2	-0.12	-0.181999	0.0619989	0.0619989	R20|R2|R2|R25|R27|R46|	D	Test
13	571	compound-5d	8-chloro-2-[3-(4-phenylpiperidin-1-yl)propyl]-3h-quinazolin-4-one	C1CN(CCC1C2=CC=CC=C2)CCCC3=NC4=C(C=CC=C4Cl)C(=O)N3	-0.03	0.163488	-0.193488	0.193488	R18|R26|R27|	B	Test
14	377	5-chloro-4-methyl-1,4-dihydroquinazolin-2-amine	5-chloro-4-methyl-1,4-dihydroquinazolin-2-amine	CC1C2=C(C=CC=C2Cl)NC(=N1)N	-0.7	-0.389497	-0.310503	0.310503	R2|R2|R20|R25|R46|	B	Test
15	467	dpdpe	(4s,7s,13s)-13-[[(2s)-2-amino-3-(4-hydroxyphenyl)propanoyl]amino]-7-benzyl-3,3,14,14-tetramethyl-6,9,12-trioxo-1,2-dithia-5,8,11-triazacyclotetradecane-4-carboxylic acid	CC1([C@H](C(=O)NCC(=O)N[C@H](C(=O)N[C@H](C(SS1)(C)C)C(=O)O)CC2=CC=CC=C2)NC(=O)[C@H](CC3=CC=C(C=C3)O)N)C	-0.3	-0.351555	0.0515554	0.0515554	R20|R25|	B	Test
16	191	isocodeine	(4r,4ar,7r,7ar,12bs)-9-methoxy-3-methyl-2,4,4a,7,7a,13-hexahydro-1h-4,12-methanobenzofuro[3,2-e]isoquinolin-7-ol	CN1CC[C@]23[C@@H]4[C@H]1CC5=C2C(=C(C=C5)OC)O[C@H]3[C@@H](C=C4)O	0.55	0.523294	0.0267058	0.0267058	R48|	A	Test
17	289	indomethacin	2-[1-(4-chlorobenzoyl)-5-methoxy-2-methylindol-3-yl]acetic acid	CC1=C(C2=C(N1C(=O)C3=CC=C(C=C3)Cl)C=CC(=C2)OC)CC(=O)O	-1.3	-1.03573	-0.264265	0.264265	R5|R2|R2|R3|R3|R8|R11|R12|R17|R18|R21|R25|R26|R27|R27|R35|R36|R38|R41|R43|R46|R47|R49|R49|R50|R40|	B	Test
18	237	schembl6584053	1-[3-[5-(4-methoxyphenyl)-2-methyl-1,2,4-triazol-3-yl]phenyl]-n,n-dimethylmethanamine	CN1C(=NC(=N1)C2=CC=C(C=C2)OC)C3=CC=CC(=C3)CN(C)C	1.26	0.491393	0.768607	0.768607	R47|	A	Test
19	1039	n-hexane	hexane	CCCCCC	0.8	0.909982	-0.109982	0.109982	R3|R38|R41|R40|R8|R21|R27|R2|R2|R27|R5|R11|R12|R17|R22|R25|R32|R33|R35|R36|R39|R43|R44|R44|R46|R47|R48|R49|R18|R26|R27|	D	Test
20	320	cytisine	7,11-diazatricyclo[7.3.1.02,7]trideca-2,4-dien-6-one	C1C2CNCC1C3=CC=CC(=O)N3C2	-1.09	-0.157652	-0.932348	0.932348	R2|R2|R8|R21|R25|R27|R40|R43|R46|R47|R4|	B	Test
21	742	tz-21	n-(4-bromo-2,6-dichlorophenyl)-4,5-dihydro-1h-imidazol-2-amine	C1CN=C(N1)NC2=C(C=C(C=C2Cl)Br)Cl	0.41	0.465288	-0.0552883	0.0552883	R2|R2|R2|R2|R8|R25|R27|R27|R46|R47|R4|R40|	B	Test
22	496	cortisol	(8r,9s,10r,11s,13s,14s,17r)-11,17-dihydroxy-17-(2-hydroxyacetyl)-10,13-dimethyl-2,6,7,8,9,11,12,14,15,16-decahydro-1h-cyclopenta[a]phenanthren-3-one	C[C@]12CCC(=O)C=C1CC[C@H]3[C@@H]2[C@H](C[C@]4([C@H]3CC[C@@]4(C(=O)CO)O)C)O	-0.22	-0.310646	0.0906458	0.0906458	R2|R2|R25|R27|R46|	B	Test
23	1019	lorazepam	7-chloro-5-(2-chlorophenyl)-3-hydroxy-1,3-dihydro-1,4-benzodiazepin-2-one	C1=CC=C(C(=C1)C2=NC(C(=O)NC3=C2C=C(C=C3)Cl)O)Cl	0.44	0.112138	0.327862	0.327862	R3|R18|R26|R27|R47|R2|R2|R8|R21|R25|R27|R27|R38|R40|R41|R43|R46|R50|R3|	D	Test
24	398	alovudine	1-[4-fluoro-5-(hydroxymethyl)oxolan-2-yl]-5-methylpyrimidine-2,4-dione	CC1=CN(C(=O)NC1=O)C2CC(C(O2)CO)F	-0.6	-0.739247	0.139247	0.139247	R36|R3|R25|R27|R38|R41|R43|R46|R47|R2|R2|R40|	B	Test
25	1000	ethylbenzene	ethylbenzene	CCC1=CC=CC=C1	0.2	0.427575	-0.227575	0.227575	R12|R5|R20|R35|R39|R44|R8|R21|R27|R40|R2|R2|R27|R3|R25|R38|R41|R46|R47|	D	Test
26	898	bromperidol	nan	C1(Br)C=CC(C2(O)CCN(CCC(=O)C3C=CC(F)=CC=3)CC2)=CC=1	1.38	0.826679	0.553321	0.553321	R12|R35|R40|	B	Test
27	116	s121	nan	Cn4nc(CC(=O)NC1CC[N+]2(C)CCCC1C2)c3ccccc34	-0.08	-0.190385	0.110385	0.110385	R45|	A	Test
28	613	paraxanthine	1,7-dimethyl-4,5-dihydro-3h-purine-2,6-dione	CN1C=NC2C1C(=O)N(C(=O)N2)C	0.06	-0.199936	0.259936	0.259936	R18|R26|R27|	B	Test
29	973	antipyrine ok	1,5-dimethyl-2-phenylpyrazol-3-one	CC1=CC(=O)N(N1C)C2=CC=CC=C2	-0.1	-0.0498374	-0.0501626	0.0501626	R3|R38|R41|R40|R8|R21|R27|R2|R2|R27|R3|R3|R5|R11|R17|R18|R26|R27|R46|R47|R48|R12|R25|R35|R36|R39|R43|R49|R49|R44|R42|	D	Test
30	830	org4428	4,16-dimethyl-14-oxa-4-azatetracyclo[13.4.0.02,7.08,13]nonadeca-1(19),8,10,12,15,17-hexaen-7-ol	CC1=C2C(=CC=C1)C3CN(CCC3(C4=CC=CC=C4O2)O)C	0.82	0.769787	0.0502131	0.0502131	R2|R2|R27|R40|R3|R18|R25|R26|R27|R27|R36|R38|R41|R41|R43|R46|R47|R49|R4|	B	Test
31	622	5-ethyl-5-pentylbarbituric acid	5-ethyl-5-pentyl-1,3-diazinane-2,4,6-trione	CCCCCC1(C(=O)NC(=O)NC1=O)CC	0.09	0.10358	-0.0135795	0.0135795	R25|R41|R3|R38|R40|R43|R46|R47|R2|R2|R8|R27|	B	Test
32	347	l001588	n-[1-[(6-aminopyridin-2-yl)methyl]piperidin-4-yl]-2-(3,3-difluorocyclopentyl)-2-hydroxy-2-phenylacetamide	C1CC(CC1C(C2=CC=CC=C2)(C(=O)NC3CCN(CC3)CC4=NC(=CC=C4)N)O)(F)F	-0.89	-0.841114	-0.0488857	0.0488857	R18|R26|R27|R47|R4|R2|R2|R40|	B	Test
33	978	58-08-2	1,3,7-trimethylpurine-2,6-dione	CN1C=NC2=C1C(=O)N(C(=O)N2C)C	-0.1	-0.351296	0.251296	0.251296	R5|R3|R11|R17|R46|R47|R48|R12|R25|R36|R49|R49|R27|R43|R2|R2|R21|R27|R8|R50|R40|R18|R26|R27|R4|R38|R41|R3|R44|	D	Test
34	1046	cyclohexane	cyclohexane	C1CCCCC1	0.9	0.649545	0.250455	0.250455	R5|R12|R18|R26|R27|R35|R39|R43|R44|R8|R21|R27|R2|R2|R27|R40|R3|R25|R38|R41|R46|R47|	D	Test
35	1032	tramadol	(1r,2r)-2-[(dimethylamino)methyl]-1-(3-methoxyphenyl)cyclohexan-1-ol	CN(C)C[C@H]1CCCC[C@@]1(C2=CC(=CC=C2)OC)O	0.7	0.567338	0.132662	0.132662	R20|R42|R2|R2|R25|R27|R46|	D	Test
36	296	didanosine	9-[(2r,5s)-5-(hydroxymethyl)oxolan-2-yl]-1h-purin-6-one	C1C[C@@H](O[C@@H]1CO)N2C=NC3=C2N=CNC3=O	-1.3	-1.2582	-0.0417955	0.0417955	R5|R11|R11|R17|R18|R26|R27|	B	Test
37	867	doxepin	(3e)-3-(6h-benzo[c][1]benzoxepin-11-ylidene)-n,n-dimethylpropan-1-amine	CN(C)CC/C=C/1\C2=CC=CC=C2COC3=CC=CC=C31	1	0.891768	0.108232	0.108232	R2|R2|R27|	B	Test
38	161	zinc40135788	(2r)-2-bromo-1,1,1,2-tetrafluoroethane	[C@@H](C(F)(F)F)(F)Br	0.27	0.214786	0.0552139	0.0552139	R48|	A	Test
39	479	unii-13w6wjx09r	2-fluoroethyl carbamimidothioate	C(CSC(=N)N)F	-0.27	-0.398609	0.128609	0.128609	R46|R2|R2|R27|R25|R41|R3|R38|R40|R8|R21|R27|R43|R47|	B	Test
40	418	chembl2111136	4-butyl-5-hydroxy-1,2-diphenylpyrazol-3-one	CCCCC1=C(N(N(C1=O)C2=CC=CC=C2)C3=CC=CC=C3)O	-0.52	-0.0669952	-0.453005	0.453005	R2|R2|R27|	B	Test
41	350	sulfamethoxypyridazine	4-amino-n-(6-methoxypyridazin-3-yl)benzenesulfonamide	COC1=NN=C(C=C1)NS(=O)(=O)C2=CC=C(C=C2)N	-0.85	-0.907897	0.0578974	0.0578974	R18|R26|R27|	B	Test
42	788	5-hydroxytryptamine (5-ht) receptor ligand 1b	5-chloro-n-(2,2-difluoroethyl)-4-methyl-3,4-dihydro-1h-quinazolin-2-imine	CC1C2=C(C=CC=C2Cl)NC(=NCC(F)F)N1	0.6	0.439787	0.160213	0.160213	R2|R2|R20|R25|R27|R46|	B	Test
43	793	carbon disulfide	nan	C(=S)=S	0.6	-0.384703	0.984703	0.984703	R2|R2|R3|R11|R12|R21|R25|R27|R27|R38|R41|R46|R49|R40|	B	Test
44	186	schembl680675	(1r)-1,13-dimethyl-10-(3-methylbut-2-enyl)-10-azatricyclo[7.3.1.02,7]trideca-2(7),3,5-trien-4-ol	CC1C2CC3=C([C@@]1(CCN2CC=C(C)C)C)C=C(C=C3)O	0.51	0.489099	0.0209011	0.0209011	R43|	A	Test
45	440	topotecan	(19s)-8-[(dimethylamino)methyl]-19-ethyl-7,19-dihydroxy-17-oxa-3,13-diazapentacyclo[11.8.0.02,11.04,9.015,20]henicosa-1(21),2,4(9),5,7,10,15(20)-heptaene-14,18-dione	CC[C@@]1(C2=C(COC1=O)C(=O)N3CC4=CC5=C(C=CC(=C5CN(C)C)O)N=C4C3=C2)O	-0.42	-1.1729	0.752903	0.752903	R2|R2|R20|R25|R27|R46|	B	Test
46	139	chembl1243269	[(3ar,8br)-3,4,8b-trimethyl-2,3a-dihydro-1h-pyrrolo[2,3-b]indol-7-yl] n-methylcarbamate	C[C@]12CCN([C@@H]1N(C3=C2C=C(C=C3)OC(=O)NC)C)C	0.08	0.14532	-0.0653202	0.0653202	R48|	A	Test
47	754	147116-67-4	2-benzhydryl-n-[(5-tert-butyl-2-methoxyphenyl)methyl]-1-azabicyclo[2.2.2]octan-3-amine	CC(C)(C)C1=CC(=C(C=C1)OC)CNC2C3CCN(C2C(C4=CC=CC=C4)C5=CC=CC=C5)CC3	0.46	0.0600777	0.399922	0.399922	R25|R46|R47|R4|R2|R2|R8|R27|R40|	B	Test
48	157	scopolamine	[(1s,2s,4r,5s)-9-methyl-3-oxa-9-azatricyclo[3.3.1.02,4]nonan-7-yl] 3-hydroxy-2-phenylpropanoate	CN1[C@H]2CC(C[C@H]1[C@H]3[C@@H]2O3)OC(=O)C(CO)C4=CC=CC=C4	0.23	0.134265	0.0957349	0.0957349	R21|	A	Test
49	733	elegas	hexafluoro-lambda6-sulfane	FS(F)(F)(F)(F)F	0.4	0.236798	0.163202	0.163202	R12|R25|R44|R46|R48|R49|R2|R2|R27|R8|R21|R27|R40|R3|R38|R41|R5|	B	Test
50	935	paliperidone	3-[2-[4-(6-fluoro-1,2-benzoxazol-3-yl)piperidin-1-yl]ethyl]-9-hydroxy-2-methyl-6,7,8,9-tetrahydropyrido[1,2-a]pyrimidin-4-one	CC1=C(C(=O)N2CCCC(C2=N1)O)CCN3CCC(CC3)C4=NOC5=C4C=CC(=C5)F	-0.7	-0.735297	0.0352966	0.0352966	R2|R2|R8|R3|R12|R21|R25|R27|R36|R38|R39|R41|R43|R46|R47|R49|R20|	D	Test
51	761	9h-pyrido[3,4-b]indole	9h-pyrido[3,4-b]indole	C1=CC=C2C(=C1)C3=C(N2)C=NC=C3	0.48	-0.0319901	0.51199	0.51199	R2|R2|R20|R25|R27|R46|	B	Test
52	57	y15	benzene-1,2,4,5-tetramine;tetrahydrochloride	C1=C(C(=CC(=C1N)N)N)N.Cl.Cl.Cl.Cl	-0.67	-0.212439	-0.457561	0.457561	R11|	A	Test
53	874	b-102, asenapine, org5222	nan	CN1CCC2(O)c3ccccc3Oc4ccc(Cl)cc4C2([H])C1	1.03	0.939554	0.0904464	0.0904464	R18|R26|R27|	B	Test
54	979	topiramate	[(1r,2s,6s,9r)-4,4,11,11-tetramethyl-3,5,7,10,12-pentaoxatricyclo[7.3.0.02,6]dodecan-6-yl]methyl sulfamate	CC1(O[C@@H]2CO[C@@]3([C@H]([C@@H]2O1)OC(O3)(C)C)COS(=O)(=O)N)C	-0.07	-1.02486	0.954859	0.954859	R2|R2|R25|R27|R46|R20|	D	Test
55	180	nicotine	3-[(2s)-1-methylpyrrolidin-2-yl]pyridine	CN1CCC[C@H]1C2=CN=CC=C2	0.4	0.251361	0.148639	0.148639	R42|	A	Test
56	738	tibolone	(7r,8r,9s,13s,14s,17r)-17-ethynyl-17-hydroxy-7,13-dimethyl-1,2,4,6,7,8,9,11,12,14,15,16-dodecahydrocyclopenta[a]phenanthren-3-one	C[C@@H]1CC2=C(CCC(=O)C2)[C@@H]3[C@@H]1[C@@H]4CC[C@]([C@]4(CC3)C)(C#C)O	0.4	0.25672	0.14328	0.14328	R5|R21|R39|R44|R8|	B	Test
57	148	lactic acid	2-hydroxypropanoic acid	CC(C(=O)O)O	0.16	-0.39915	0.55915	0.55915	R47|	A	Test
58	53	n-[3-hydroxy-5-[[3-methyl-2-[[[methyl-[(2-propan-2-yl-4-thiazolyl)methyl]amino]-oxomethyl]amino]-1-oxobutyl]amino]-1,6-diphenylhexan-2-yl]carbamic acid 5-thiazolylmethyl ester	1,3-thiazol-5-ylmethyl n-[3-hydroxy-5-[[3-methyl-2-[[methyl-[(2-propan-2-yl-1,3-thiazol-4-yl)methyl]carbamoyl]amino]butanoyl]amino]-1,6-diphenylhexan-2-yl]carbamate	CC(C)C1=NC(=CS1)CN(C)C(=O)NC(C(C)C)C(=O)NC(CC2=CC=CC=C2)CC(C(CC3=CC=CC=C3)NC(=O)OCC4=CN=CS4)O	-0.7	-1.36932	0.669322	0.669322	R25|	A	Test
59	964	meprobamate	[2-(carbamoyloxymethyl)-2-methylpentyl] carbamate	CCCC(C)(COC(=O)N)COC(=O)N	-0.15	-0.612211	0.462211	0.462211	R18|R26|R27|R2|R2|R20|R25|R27|R46|	D	Test
60	812	perphenazine	2-[4-[3-(2-chlorophenothiazin-10-yl)propyl]piperazin-1-yl]ethanol	C1CN(CCN1CCCN2C3=CC=CC=C3SC4=C2C=C(C=C4)Cl)CCO	0.7	0.5925	0.1075	0.1075	R2|R2|R25|R27|R46|	B	Test
61	135	schembl6946348	3-ethyl-2-methyl-5-nitro-6-(1,2,4,5-tetrahydro-3-benzazepin-3-yl)pyrimidin-4-one	CCN1C(=NC(=C(C1=O)[N+](=O)[O-])N2CCC3=CC=CC=C3CC2)C	0.04	-0.203098	0.243098	0.243098	R47|	A	Test
62	796	oxazepam	nan	Clc1ccc(N2)c(C(C)=NC(O)C2=O)c1	0.61	-0.287612	0.897612	0.897612	R18|R26|R27|	B	Test
63	297	schembl13579049	2-[1-(4-chlorobenzoyl)-5-methoxy-2-methyl-2,3-dihydroindol-3-yl]acetic acid	CC1C(C2=C(N1C(=O)C3=CC=C(C=C3)Cl)C=CC(=C2)OC)CC(=O)O	-1.26	-1.13934	-0.120656	0.120656	R2|R2|R8|	B	Test
64	370	b-057	nan	CN(C)CC1=CC=C(CSCCNC2=C(Cc3ccccc3)C=CN2)O1	-0.73	0.00562012	-0.73562	0.73562	R18|R26|R27|	B	Test
65	974	2-propanol (isopropanol)	propan-2-ol	CC(C)O	-0.1	-0.0780467	-0.0219533	0.0219533	R5|R39|R2|R2|R8|R27|R11|R12|R12|R17|R18|R21|R22|R25|R26|R27|R27|R32|R33|R36|R43|R46|R48|R49|R40|R3|R38|R41|R47|R44|	D	Test
66	192	antibiotic mx 2	9-ethyl-4,6,9,10,11-pentahydroxy-7-(5-hydroxy-6-methyl-4-morpholin-4-yloxan-2-yl)oxy-8,10-dihydro-7h-tetracene-5,12-dione	CCC1(CC(C2=C(C1O)C(=C3C(=C2O)C(=O)C4=C(C3=O)C=CC=C4O)O)OC5CC(C(C(O5)C)O)N6CCOCC6)O	0.56	0.454792	0.105208	0.105208	R25|	A	Test
67	918	cogoxin	3-[3-[5-[5-(4,5-dihydroxy-6-methyloxan-2-yl)oxy-4-hydroxy-6-methyloxan-2-yl]oxy-4-hydroxy-6-methyloxan-2-yl]oxy-12,14-dihydroxy-10,13-dimethyl-1,2,3,4,5,6,7,8,9,11,12,15,16,17-tetradecahydrocyclopenta[a]phenanthren-17-yl]-2h-furan-5-one	CC1C(C(CC(O1)OC2C(OC(CC2O)OC3C(OC(CC3O)OC4CCC5(C(C4)CCC6C5CC(C7(C6(CCC7C8=CC(=O)OC8)O)C)O)C)C)C)O)O	-1.2	-1.19211	-0.00788685	0.00788685	R47|R2|R2|R25|R27|R40|	D	Test
68	932	zidovudine	1-[4-azido-5-(hydroxymethyl)oxolan-2-yl]-5-methylpyrimidine-2,4-dione	CC1=CN(C(=O)NC1=O)C2CC(C(O2)CO)N=[N+]=[N-]	-0.72	-0.787093	0.0670929	0.0670929	R47|R36|R2|R2|R8|R21|R27|R40|R3|R4|R38|R41|R43|	D	Test
69	775	2-bromopropane	2-bromopropane	CC(C)Br	0.56	0.260349	0.299651	0.299651	R2|R2|R3|R8|R21|R25|R27|R27|R38|R40|R41|R43|R46|R47|	B	Test
70	560	compound-4h	n-[1-[[5-chloro-2-(2-methylpropoxy)phenyl]methyl]-5-methylpyrazol-3-yl]-4-(ethylaminomethyl)benzamide	CCNCC1=CC=C(C=C1)C(=O)NC2=NN(C(=C2)C)CC3=C(C=CC(=C3)Cl)OCC(C)C	-0.05	-0.00575166	-0.0442483	0.0442483	R18|R26|R27|	B	Test
71	248	nitrofurantoin	1-[(e)-(5-nitrofuran-2-yl)methylideneamino]imidazolidine-2,4-dione	C1C(=O)NC(=O)N1/N=C/C2=CC=C(O2)[N+](=O)[O-]	-2.09	-0.731929	-1.35807	1.35807	R2|R2|R25|R46|	B	Test
72	897	bromperidol	4-[4-(4-bromophenyl)-4-hydroxypiperidin-1-yl]-1-(4-fluorophenyl)butan-1-one	C1CN(CCC1(C2=CC=C(C=C2)Br)O)CCCC(=O)C3=CC=C(C=C3)F	1.38	1.05964	0.320365	0.320365	R2|R2|R8|R18|R20|R21|R25|R26|R27|R27|R27|R36|R39|R43|R44|R47|R4|	B	Test
73	229	7-k06	nan	CN1CCC2C(C1)C1=CC=CC=C1OC1=CC=C(Cl)C=C21	1.06	1.12846	-0.0684592	0.0684592	R43|	A	Test
74	1031	propofol, diprivan	2,6-di(propan-2-yl)phenol	CC(C)C1=C(C(=CC=C1)C(C)C)O	0.7	0.37713	0.32287	0.32287	R3|R11|R18|R26|R27|R42|R47|R8|R21|R27|R43|R2|R2|R27|R40|R38|R25|R41|R46|R3|	D	Test
75	129	1,3-diphenylguanidine	1,2-diphenylguanidine	C1=CC=C(C=C1)NC(=NC2=CC=CC=C2)N	0	-0.0711028	0.0711028	0.0711028	R47|	A	Test
76	513	pralidoxime	(ne)-n-[(1-methylpyridin-1-ium-2-yl)methylidene]hydroxylamine	C[N+]1=CC=CC=C1/C=N/O	-0.17	-0.215665	0.0456646	0.0456646	R20|R2|R2|R25|R27|R46|	B	Test
77	848	metoclopramide	4-amino-5-chloro-n-[2-(diethylamino)ethyl]-2-methoxybenzamide	CCN(CC)CCNC(=O)C1=CC(=C(C=C1OC)N)Cl	0.9	-0.155686	1.05569	1.05569	R2|R2|R20|R25|R27|	B	Test
78	38	s118	nan	CC3CCN(CCC1CCN1S(=O)(=O)/C2=C/C(O)=C\CC2)CC3	-0.89	-0.20786	-0.68214	0.68214	R45|	A	Test
79	635	tert-butylalcohol	2-methylpropan-2-ol	CC(C)(C)O	0.11	-0.0202943	0.130294	0.130294	R2|R2|R3|R8|R21|R25|R27|R27|R38|R40|R41|R43|R46|R47|	B	Test
80	153	4-fluoropaclitaxel	[(1s,2s,3r,4s,7r,9s,10s,12r,15s)-4,12-diacetyloxy-15-[(2r,3s)-3-[(4-fluorobenzoyl)amino]-2-hydroxy-3-phenylpropanoyl]oxy-1,9-dihydroxy-10,14,17,17-tetramethyl-11-oxo-6-oxatetracyclo[11.3.1.03,10.04,7]heptadec-13-en-2-yl] benzoate	CC1=C2[C@H](C(=O)[C@@]3([C@H](C[C@@H]4[C@]([C@H]3[C@@H]([C@@](C2(C)C)(C[C@@H]1OC(=O)[C@@H]([C@H](C5=CC=CC=C5)NC(=O)C6=CC=C(C=C6)F)O)O)OC(=O)C7=CC=CC=C7)(CO4)OC(=O)C)O)C)OC(=O)C	0.19	0.118541	0.0714594	0.0714594	R20|	A	Test
81	689	loreclezole	1-[(z)-2-chloro-2-(2,4-dichlorophenyl)ethenyl]-1,2,4-triazole	C1=CC(=C(C=C1Cl)Cl)/C(=C/N2C=NC=N2)/Cl	0.28	0.345107	-0.0651071	0.0651071	R2|R2|R25|R27|R46|R47|	B	Test
82	93	8-[4-(5-(123i)iodanylthiophen-2-yl)-4-oxobutyl]-3-methyl-1-phenyl-1,3,8-triazaspiro[4.5]decan-4-one	8-[4-(5-(123i)iodanylthiophen-2-yl)-4-oxobutyl]-3-methyl-1-phenyl-1,3,8-triazaspiro[4.5]decan-4-one	CN1CN(C2(C1=O)CCN(CC2)CCCC(=O)C3=CC=C(S3)[123I])C4=CC=CC=C4	-0.25	-0.188442	-0.0615576	0.0615576	R8|	A	Test
83	247	uk-240,455	n-(6,7-dichloro-2,3-dioxo-1,4-dihydroquinoxalin-5-yl)-n-(2-hydroxyethyl)methanesulfonamide	CS(=O)(=O)N(CCO)C1=C2C(=CC(=C1Cl)Cl)NC(=O)C(=O)N2	-2.15	-1.03308	-1.11692	1.11692	R18|R26|R27|	B	Test
84	952	107447-22-3	8-methyl-6,9-diazaspiro[4.5]decane-7,10-dione	CC1C(=O)NC2(CCCC2)C(=O)N1	-0.26	-0.30298	0.0429799	0.0429799	R18|R26|R27|R3|R27|R43|R47|R2|R2|R27|	D	Test
85	61	compound 32	nan	[O-][N+](C1=CC=NC1NCCSCc2ccccn2)=O	-0.66	-0.66365	0.00365047	0.00365047	R36|	A	Test
86	838	1-nonene	non-1-ene	CCCCCCCC=C	0.86	0.753274	0.106726	0.106726	R3|R21|R25|R27|R38|R41|R46|R47|R2|R2|R8|R27|R40|	B	Test
87	880	inaperisone	1-(4-ethylphenyl)-2-methyl-3-pyrrolidin-1-ylpropan-1-one	CCC1=CC=C(C=C1)C(=O)C(C)CN2CCCC2	1.08	0.554702	0.525298	0.525298	R2|R2|R8|R27|R47|	B	Test
88	452	escitalopram	(1s)-1-[3-(dimethylamino)propyl]-1-(4-fluorophenyl)-3h-2-benzofuran-5-carbonitrile	CN(C)CCC[C@@]1(C2=C(CO1)C=C(C=C2)C#N)C3=CC=C(C=C3)F	-0.37	0.94496	-1.31496	1.31496	R18|R26|R27|	B	Test
89	923	norfloxacin	1-ethyl-6-fluoro-4-oxo-7-piperazin-1-ylquinoline-3-carboxylic acid	CCN1C=C(C(=O)C2=CC(=C(C=C21)N3CCNCC3)F)C(=O)O	-1.1	-0.444512	-0.655488	0.655488	R2|R2|R25|R46|R42|	D	Test
90	140	7461-08-7	2-(1,2,3,4-tetrahydronaphthalen-2-yloxycarbonyl)benzoic acid	C1CC2=CC=CC=C2CC1OC(=O)C3=CC=CC=C3C(=O)O	0.09	-0.905926	0.995926	0.995926	R8|	A	Test
91	908	ketoconazole	1-[4-[4-[[(2r,4s)-2-(2,4-dichlorophenyl)-2-(imidazol-1-ylmethyl)-1,3-dioxolan-4-yl]methoxy]phenyl]piperazin-1-yl]ethanone	CC(=O)N1CCN(CC1)C2=CC=C(C=C2)OC[C@H]3CO[C@](O3)(CN4C=CN=C4)C5=C(C=C(C=C5)Cl)Cl	-0.28	-0.620203	0.340203	0.340203	R46|R20|	C	Test
92	875	nortriptyline	n-methyl-3-(2-tricyclo[9.4.0.03,8]pentadeca-1(15),3,5,7,11,13-hexaenylidene)propan-1-amine	CNCCC=C1C2=CC=CC=C2CCC3=CC=CC=C31	1.04	1.09663	-0.0566343	0.0566343	R18|R26|R27|	B	Test
93	203	chembl204958	n-[[3,5-bis(trifluoromethyl)phenyl]methyl]-n-methyl-4-(2-methylphenyl)pyridine-3-carboxamide	CC1=CC=CC=C1C2=C(C=NC=C2)C(=O)N(C)CC3=CC(=CC(=C3)C(F)(F)F)C(F)(F)F	0.68	0.786338	-0.106338	0.106338	R47|	A	Test
94	253	temelastine	2-[4-(5-bromo-3-methylpyridin-2-yl)butylamino]-5-[(6-methylpyridin-3-yl)methyl]-1h-pyrimidin-6-one	CC1=NC=C(C=C1)CC2=CN=C(NC2=O)NCCCCC3=NC=C(C=C3C)Br	-1.9	-1.08056	-0.819443	0.819443	R5|R2|R2|R2|R2|R8|R11|R12|R18|R21|R25|R26|R27|R27|R36|R39|R43|R46|R47|R48|R49|R49|R40|R4|	B	Test
95	983	sns-032	n-[5-[(5-tert-butyl-1,3-oxazol-2-yl)methylsulfanyl]-1,3-thiazol-2-yl]piperidine-4-carboxamide	CC(C)(C)C1=CN=C(O1)CSC2=CN=C(S2)NC(=O)C3CCNCC3	-0.01	-0.609696	0.599696	0.599696	R18|R26|R27|R2|R2|R20|R25|R27|R46|	D	Test
96	475	sotalol	n-[4-[1-hydroxy-2-(propan-2-ylamino)ethyl]phenyl]methanesulfonamide	CC(C)NCC(C1=CC=C(C=C1)NS(=O)(=O)C)O	-0.28	-0.629979	0.349979	0.349979	R2|R2|R4|R8|R21|R25|R27|R27|R43|R46|R47|R50|R40|R42|	B	Test
97	855	1-decene	dec-1-ene	CCCCCCCCC=C	0.96	0.716824	0.243176	0.243176	R2|R2|R8|R27|R40|R3|R21|R25|R27|R38|R41|R46|R47|	B	Test
98	956	5-methyl-5-ethyl barbituric acid (nsc 30403)	5-ethyl-5-methyl-1,3-diazinane-2,4,6-trione	CCC1(C(=O)NC(=O)NC1=O)C	-0.2	-0.0676519	-0.132348	0.132348	R25|R41|R3|R38|R2|R2|R8|R21|R27|R27|R43|R46|R47|R40|	D	Test
99	752	propoxyphene	[(3r)-4-(dimethylamino)-3-methyl-1,2-diphenylbutan-2-yl] propanoate	CCC(=O)OC(CC1=CC=CC=C1)(C2=CC=CC=C2)[C@H](C)CN(C)C	0.46	0.894752	-0.434752	0.434752	R18|R26|R27|	B	Test
100	278	151581-23-6	8-(3-oxocyclopentyl)-1,3-dipropyl-7h-purine-2,6-dione	CCCN1C2=C(C(=O)N(C1=O)CCC)NC(=N2)C3CCC(=O)C3	-1.4	-1.22925	-0.170754	0.170754	R2|R2|R4|R27|R40|R43|R47|	B	Test
101	993	divinylether	ethenoxyethene	C=COC=C	0.1	-0.111862	0.211862	0.211862	R43|R5|R12|R35|R39|R40|R2|R2|R3|R8|R25|R27|R38|R41|R46|R47|R44|	D	Test
102	128	schembl6949318	1-(2-hydroxyethyl)-6-oxo-4-(1,2,4,5-tetrahydro-3-benzazepin-3-yl)pyrimidine-5-carbonitrile	C1CN(CCC2=CC=CC=C21)C3=C(C(=O)N(C=N3)CCO)C#N	0	-0.501551	0.501551	0.501551	R47|	A	Test
103	15	cimetidine	1-cyano-2-methyl-3-[2-[(4-methyl-4h-imidazol-5-yl)methylsulfanyl]ethyl]guanidine	CC1C(=NC=N1)CSCCNC(=NC)NC#N	-1.42	-1.25062	-0.16938	0.16938	R36|	A	Test
104	551	5-allyl-1-methyl-5-(1-methylpentyl)barbituric acid	5-hexan-2-yl-1-methyl-5-prop-2-enyl-1,3-diazinane-2,4,6-trione	CCCCC(C)C1(C(=O)NC(=O)N(C1=O)C)CC=C	-0.06	-0.0587147	-0.00128531	0.00128531	R18|R26|R27|	B	Test
105	943	alpha-(4-pyridyl-1-oxide)-n-tert- butylnitrone	n-tert-butyl-1-(1-oxidopyridin-1-ium-4-yl)methanimine oxide	CC(C)(C)/[N+](=C\C1=CC=[N+](C=C1)[O-])/[O-]	-0.38	-0.277423	-0.102577	0.102577	R2|R2|R25|R27|R38|R40|R41|R43|R46|R47|R11|	D	Test
106	432	flesinoxan	4-fluoro-n-[2-[4-[2-(hydroxymethyl)-2,3-dihydro-1,4-benzodioxin-5-yl]piperazin-1-yl]ethyl]benzamide	C1CN(CCN1CCNC(=O)C2=CC=C(C=C2)F)C3=C4C(=CC=C3)OC(CO4)CO	-0.45	-0.390239	-0.0597608	0.0597608	R27|R43|R46|R47|R2|R2|R27|R25|R40|	B	Test
107	424	11-cis retinoic acid	3,7-dimethyl-9-(2,6,6-trimethylcyclohexen-1-yl)nona-2,4,6,8-tetraenoic acid	CC1=C(C(CCC1)(C)C)C=CC(=CC=CC(=CC(=O)O)C)C	-0.49	-0.526924	0.036924	0.036924	R2|R2|R8|R27|R21|R25|R27|R46|R47|	B	Test
108	797	rolipram	4-(3-cyclopentyloxy-4-methoxyphenyl)pyrrolidin-2-one	COC1=C(C=C(C=C1)C2CC(=O)NC2)OC3CCCC3	0.61	-0.0319345	0.641935	0.641935	R3|R18|R21|R25|R26|R27|R27|R38|R41|R43|R46|R47|R2|R2|R8|R27|R40|	B	Test
109	456	schembl11119364	5,6-dimethyl-5,6-dihydrobenzo[b][1]benzazepine-11-carboxamide	CC1C(C2=CC=CC=C2N(C3=CC=CC=C13)C(=O)N)C	-0.34	0.0087027	-0.348703	0.348703	R2|R2|R8|R27|	B	Test
110	130	dipyridamole	2-[[2-[bis(2-hydroxyethyl)amino]-4,8-di(piperidin-1-yl)pyrimido[5,4-d]pyrimidin-6-yl]-(2-hydroxyethyl)amino]ethanol	C1CCN(CC1)C2=NC(=NC3=C2N=C(N=C3N4CCCCC4)N(CCO)CCO)N(CCO)CCO	0	-1.05676	1.05676	1.05676	R25|	A	Test
111	457	carbamazepine, 9,10-epoxide	3-oxatetracyclo[10.4.0.02,4.05,10]hexadeca-1(16),5,7,9,12,14-hexaene-11-carboxamide	C1=CC=C2C(C3=CC=CC=C3C4C(C2=C1)O4)C(=O)N	-0.34	-0.216212	-0.123788	0.123788	R2|R2|R27|	B	Test
112	108	nan	nan	ClC1=CC=C2N=C(CC(=O)NC2=C1)C1=C(C=CS1)C#N	-0.14	-0.204793	0.0647928	0.0647928	R47|	A	Test
113	212	piperazinederivatives 12	n-[4-[4-(2-methoxyphenyl)piperazin-1-yl]butyl]naphthalene-2-carboxamide	COC1=CC=CC=C1N2CCN(CC2)CCCCNC(=O)C3=CC4=CC=CC=C4C=C3	0.78	-0.0113834	0.791383	0.791383	R47|	A	Test
114	715	5-hexyl-5-ethyl barbituric acid	5-ethyl-5-hexyl-1,3-diazinane-2,4,6-trione	CCCCCCC1(C(=O)NC(=O)NC1=O)CC	0.36	0.0557515	0.304249	0.304249	R21|R27|R43|R46|R47|R2|R2|R8|R27|R40|R3|R38|R25|R41|	B	Test
115	56	ribavirin	2-[3,4-dihydroxy-5-(hydroxymethyl)oxolan-2-yl]triazole-4-carboxamide	C1=NN(N=C1C(=O)N)C2C(C(C(O2)CO)O)O	-0.67	-0.747562	0.0775616	0.0775616	R43|	A	Test
116	960	gabapentin	2-[1-(aminomethyl)cyclohexyl]acetic acid	C1CCC(CC1)(CC(=O)O)CN	-0.19	-0.411085	0.221085	0.221085	R20|R2|R2|R25|R27|R46|	D	Test
117	844	chembl1935446	(2r)-2-[1-[(4-fluorophenyl)methyl]benzimidazol-2-yl]thiomorpholine	C1CS[C@H](CN1)C2=NC3=CC=CC=C3N2CC4=CC=C(C=C4)F	0.89	0.449301	0.440699	0.440699	R2|R2|R25|R27|R46|	B	Test
118	657	gw406381	2-(4-ethoxyphenyl)-3-(4-methylsulfonylphenyl)pyrazolo[1,5-b]pyridazine	CCOC1=CC=C(C=C1)C2=NN3C(=C2C4=CC=C(C=C4)S(=O)(=O)C)C=CC=N3	0.18	-0.325095	0.505095	0.505095	R18|R26|R27|	B	Test
119	840	145148-39-6	n-[(2-methoxyphenyl)methyl]-2-phenylpiperidin-3-amine	COC1=CC=CC=C1CNC2CCCNC2C3=CC=CC=C3	0.87	0.598377	0.271623	0.271623	R2|R2|R8|R25|R27|R46|R47|R4|R40|	B	Test
120	907	etoposide	(5s,5ar,8ar,9r)-5-[[(2r,4ar,6r,7r,8r,8as)-7,8-dihydroxy-2-methyl-4,4a,6,7,8,8a-hexahydropyrano[3,2-d][1,3]dioxin-6-yl]oxy]-9-(4-hydroxy-3,5-dimethoxyphenyl)-5a,6,8a,9-tetrahydro-5h-[2]benzofuro[6,5-f][1,3]benzodioxol-8-one	C[C@@H]1OC[C@@H]2[C@@H](O1)[C@@H]([C@H]([C@@H](O2)O[C@H]3[C@H]4COC(=O)[C@@H]4[C@@H](C5=CC6=C(C=C35)OCO6)C7=CC(=C(C(=C7)OC)O)OC)O)O	-1.5	-0.644963	-0.855037	0.855037	R39|R20|	C	Test
121	756	pk 11195	n-butan-2-yl-1-(2-chlorophenyl)-n-methylisoquinoline-3-carboxamide	CCC(C)N(C)C(=O)C1=CC2=CC=CC=C2C(=N1)C3=CC=CC=C3Cl	0.48	0.280553	0.199447	0.199447	R2|R2|R8|R27|R40|R3|R18|R21|R25|R26|R27|R27|R38|R41|R43|R46|R47|	B	Test
122	920	2',3'-dideoxycytidine (zalcitabine)	4-amino-1-[(2r,5s)-5-(hydroxymethyl)oxolan-2-yl]pyrimidin-2-one	C1C[C@@H](O[C@@H]1CO)N2C=CC(=NC2=O)N	-1.2	-1.09666	-0.10334	0.10334	R47|R21|R8|	D	Test
123	489	propargyl alcohol	prop-2-yn-1-ol	C#CCO	-0.23	-0.181026	-0.0489744	0.0489744	R2|R2|R3|R8|R21|R25|R27|R27|R38|R40|R41|R43|R46|R47|	B	Test
124	102	y19	n-[(5s)-2,4-dioxo-6-[(2s,3s,4r)-2,3,4,5-tetrahydroxypentyl]imino-1,3-diazinan-5-yl]propanamide	CCC(=O)N[C@H]1C(=NC[C@@H]([C@@H]([C@@H](CO)O)O)O)NC(=O)NC1=O	-0.18	-0.716001	0.536001	0.536001	R11|	A	Test
125	603	3-methyl-1-butanol (isopentanol)	3-methylbutan-1-ol	CC(C)CCO	0.04	0.0711385	-0.0311385	0.0311385	R25|R40|R2|R2|R27|R46|R47|	B	Test
126	958	trazodone	2-[3-[4-(3-chlorophenyl)piperazin-1-yl]propyl]-[1,2,4]triazolo[4,3-a]pyridin-3-one	C1CN(CCN1CCCN2C(=O)N3C=CC=CC3=N2)C4=CC(=CC=C4)Cl	-0.2	0.295771	-0.495771	0.495771	R18|R26|R27|R25|R42|	D	Test
127	555	56924-65-3	4-(18f)fluoranyl-1,5-dimethyl-2-phenylpyrazol-3-one	CC1=C(C(=O)N(N1C)C2=CC=CC=C2)[18F]	-0.05	-0.147289	0.097289	0.097289	R8|R2|R2|R27|R40|R3|R25|R38|R41|R46|	B	Test
128	234	4-carboxymethylenebut-2-en-4-olide	2-(5-oxofuran-2-ylidene)acetic acid	C1=CC(=O)OC1=CC(=O)O	1.11	-0.602265	1.71226	1.71226	R8|	A	Test
129	569	pentylenetetrazole (metrazole)	6,7,8,9-tetrahydro-5h-tetrazolo[1,5-a]azepine	C1CCC2=NN=NN2CC1	-0.03	0.0214431	-0.0514431	0.0514431	R3|R21|R25|R27|R38|R41|R43|R46|R47|R2|R2|R8|R27|R40|	B	Test
130	198	lubeluzole	(2s)-1-[4-[1,3-benzothiazol-2-yl(methyl)amino]piperidin-1-yl]-3-(3,4-difluorophenoxy)propan-2-ol	CN(C1CCN(CC1)C[C@@H](COC2=CC(=C(C=C2)F)F)O)C3=NC4=CC=CC=C4S3	0.59	0.436544	0.153456	0.153456	R47|	A	Test
131	159	10-{2-[(2r)-1-methylpiperidin-2-yl]ethyl}-2-(methylsulfanyl)-10h-phenothiazine	10-[2-[(2r)-1-methylpiperidin-2-yl]ethyl]-2-methylsulfanylphenothiazine	CN1CCCC[C@@H]1CCN2C3=CC=CC=C3SC4=C2C=C(C=C4)SC	0.24	0.208245	0.0317555	0.0317555	R48|	A	Test
132	221	chembl88330	2-[[2-(4-methoxyphenyl)quinolin-4-yl]amino]ethanol	COC1=CC=C(C=C1)C2=NC3=CC=CC=C3C(=C2)NCCO	0.9	0.134902	0.765098	0.765098	R47|	A	Test
133	173	(r)-halothane	(2r)-2-bromo-2-chloro-1,1,1-trifluoroethane	[C@@H](C(F)(F)F)(Cl)Br	0.35	0.289829	0.0601709	0.0601709	R48|	A	Test
134	427	chembl385336	13-(dimethylamino)-5-(4-ethylphenyl)-8-thia-3,5,10-triazatricyclo[7.4.0.02,7]trideca-1(13),2(7),3,9,11-pentaen-6-one	CCC1=CC=C(C=C1)N2C=NC3=C(C2=O)SC4=NC=CC(=C34)N(C)C	-0.47	-0.163842	-0.306158	0.306158	R2|R2|R20|R25|R27|R46|	B	Test
135	264	flurbiprofen	2-(3-fluoro-4-phenylphenyl)propanoic acid	CC(C1=CC(=C(C=C1)C2=CC=CC=C2)F)C(=O)O	-1.68	-0.366576	-1.31342	1.31342	R2|R2|R18|R20|R25|R26|R27|R46|	B	Test
136	472	7439-93-2	lithium	[Li]	-0.3	-0.0590386	-0.240961	0.240961	R18|R26|R27|	B	Test
137	244	sulphasalazine	2-hydroxy-5-[[4-(pyridin-2-ylsulfamoyl)phenyl]diazenyl]benzoic acid	C1=CC=NC(=C1)NS(=O)(=O)C2=CC=C(C=C2)N=NC3=CC(=C(C=C3)O)C(=O)O	-2.69	-1.39758	-1.29242	1.29242	R2|R2|R25|R46|	B	Test
138	982	sb-656104-a	nan	ClC1=CC=CC(OC2CCN(CCC3CCCN3S(=O)(=O)C3=CC4=C(C=CN4)C=C3)CC2)=C1	-0.04	-0.0908526	0.0508526	0.0508526	R47|R36|R2|R2|R25|R27|R46|	D	Test
139	107	vorozole	6-[(s)-(4-chlorophenyl)-(1,2,4-triazol-1-yl)methyl]-1-methylbenzotriazole	CN1C2=C(C=CC(=C2)[C@H](C3=CC=C(C=C3)Cl)N4C=NC=N4)N=N1	-0.16	-0.199143	0.039143	0.039143	R47|	A	Test
140	698	sevoflurane	1,1,1,3,3,3-hexafluoro-2-(fluoromethoxy)propane	C(OC(C(F)(F)F)C(F)(F)F)F	0.3	0.248781	0.0512186	0.0512186	R3|R21|R25|R27|R38|R41|R43|R47|R2|R2|R8|R27|R40|	B	Test
141	155	chembl142158	5-chloro-2-[2-[(dimethylamino)methyl]phenyl]sulfanyl-4-fluoroaniline	CN(C)CC1=CC=CC=C1SC2=CC(=C(C=C2N)Cl)F	0.2	0.567954	-0.367954	0.367954	R20|	A	Test
142	425	stavudine	1-[5-(hydroxymethyl)-2,5-dihydrofuran-2-yl]-5-methylpyrimidine-2,4-dione	CC1=CN(C(=O)NC1=O)C2C=CC(O2)CO	-0.48	-0.932911	0.452911	0.452911	R18|R25|R26|R41|R3|R38|R40|R21|R27|R27|R43|R46|R47|R2|R2|R8|R27|	B	Test
143	213	(1r,2s)-2-(4-fluorophenyl)cyclopropan-1-amine	(1r,2s)-2-(4-fluorophenyl)cyclopropan-1-amine	C1[C@H]([C@@H]1N)C2=CC=C(C=C2)F	0.81	0.649515	0.160485	0.160485	R20|	A	Test
144	146	cyanidin 3-o-glucoside	nan	OC1=CC(O)=CC2C1=CC(OC4[C@@H]([C@H]([C@@H]([C@@H](CO)O4)O)O)O)=C(C3=CC=C(O)C(O)=C3)O2	0.15	-0.736841	0.886841	0.886841	R25|	A	Test
145	568	sesamol	1,3-benzodioxol-5-ol	C1OC2=C(O1)C=C(C=C2)O	-0.04	-0.16774	0.12774	0.12774	R18|R26|R27|	B	Test
146	210	nan	nan	CN(C)CC1=CC=C(C=C1)C(=O)NC1=C(N)C=CC(=C1)C1=CC=CS1	0.77	-0.193644	0.963644	0.963644	R47|	A	Test
147	948	morphine	(4r,4ar,7s,7ar,12bs)-3-methyl-2,4,4a,7,7a,13-hexahydro-1h-4,12-methanobenzofuro[3,2-e]isoquinoline-7,9-diol	CN1CC[C@]23[C@@H]4[C@H]1CC5=C2C(=C(C=C5)O)O[C@H]3[C@H](C=C4)O	-0.3	-0.092287	-0.207713	0.207713	R18|R26|R27|R21|R8|R5|R39|R20|	D	Test
148	468	theobromine	1,5-dimethyl-5h-pyrrolo[2,3-d]pyrimidine-2,4-dione	CC1C=NC2=C1C(=O)NC(=O)N2C	-0.3	-0.134186	-0.165814	0.165814	R18|R26|R27|	B	Test
149	671	dextromethorphan	(1r,9r,10s)-4-methoxy-17-methyl-17-azatetracyclo[7.5.3.01,10.02,7]heptadeca-2(7),3,5-triene	CN1CC[C@]23CCCC[C@@H]2[C@H]1CC4=C3C=C(C=C4)OC	0.22	0.122202	0.097798	0.097798	R2|R2|R25|R27|R46|	B	Test
150	980	lovastatin	[(1s,3r,7s,8s,8ar)-8-[2-[(2r,4r)-4-hydroxy-6-oxooxan-2-yl]ethyl]-3,7-dimethyl-1,2,3,7,8,8a-hexahydronaphthalen-1-yl] (2s)-2-methylbutanoate	CC[C@H](C)C(=O)O[C@H]1C[C@H](C=C2[C@H]1[C@H]([C@H](C=C2)C)CC[C@@H]3C[C@H](CC(=O)O3)O)C	-0.07	0.673412	-0.743412	0.743412	R18|R26|R27|R20|	D	Test
151	753	n-methylspiperone	8-[4-(4-fluorophenyl)-4-oxobutyl]-3-methyl-1-phenyl-1,3,8-triazaspiro[4.5]decan-4-one	CN1CN(C2(C1=O)CCN(CC2)CCCC(=O)C3=CC=C(C=C3)F)C4=CC=CC=C4	0.46	0.0190662	0.440934	0.440934	R3|R21|R25|R27|R38|R41|R43|R47|R2|R2|R8|R27|R40|	B	Test
152	949	ethosuximide	3-ethyl-3-methylpyrrolidine-2,5-dione	CCC1(CC(=O)NC1=O)C	-0.3	0.14546	-0.44546	0.44546	R2|R2|R25|R27|R46|R18|R26|R27|	D	Test
153	378	2-o-methyl-paf (c)	(2-methoxy-3-octadecoxypropyl) 2-(trimethylazaniumyl)ethyl phosphate	CCCCCCCCCCCCCCCCCCOCC(COP(=O)([O-])OCC[N+](C)(C)C)OC	-0.7	-0.790019	0.0900187	0.0900187	R20|R2|R2|R25|R46|	B	Test
154	719	chembl1935441	(2r)-2-[1-[(4-methylphenyl)methyl]benzimidazol-2-yl]morpholine	CC1=CC=C(C=C1)CN2C3=CC=CC=C3N=C2[C@H]4CNCCO4	0.36	0.32943	0.0305703	0.0305703	R2|R2|R25|R27|R46|	B	Test
155	261	telmesteine	3-ethoxycarbonyl-1,3-thiazolidine-4-carboxylic acid	CCOC(=O)N1CSCC1C(=O)O	-1.72	-0.471893	-1.24811	1.24811	R18|R26|R27|	B	Test
156	740	pfizer compound 11	2-phenyl-n-[[2-propan-2-yloxy-5-(trifluoromethoxy)phenyl]methyl]piperidin-3-amine	CC(C)OC1=C(C=C(C=C1)OC(F)(F)F)CNC2CCCNC2C3=CC=CC=C3	0.41	0.76994	-0.35994	0.35994	R2|R2|R8|R25|R27|R47|R4|R40|	B	Test
157	388	nalidixicacid	1-ethyl-7-methyl-4-oxo-1,8-naphthyridine-3-carboxylic acid	CCN1C=C(C(=O)C2=C1N=C(C=C2)C)C(=O)O	-0.66	-0.78493	0.12493	0.12493	R2|R2|R8|R21|R27|R43|R46|R47|R40|R25|R41|R3|R38|	B	Test
158	544	bretazenil	tert-butyl (7s)-14-bromo-12-oxo-2,4,11-triazatetracyclo[11.4.0.02,6.07,11]heptadeca-1(17),3,5,13,15-pentaene-5-carboxylate	CC(C)(C)OC(=O)C1=C2[C@@H]3CCCN3C(=O)C4=C(N2C=N1)C=CC=C4Br	-0.09	-0.116685	0.0266849	0.0266849	R8|R2|R2|R11|R21|R25|R27|R39|R46|R44|	B	Test
159	369	bbcpd60	nan	CN(C)Cc1ccc(o1)SCCNc([nH]c2)c([N+]([O-])=O)c2Cc3ccccc3	-0.73	-0.640868	-0.0891322	0.0891322	R2|R2|R8|R3|R38|R41|R43|	B	Test
160	194	n-(2-amino-5-phenylphenyl)-4-[(4-methylpiperazin-1-yl)methyl]benzamide	n-(2-amino-5-phenylphenyl)-4-[(4-methylpiperazin-1-yl)methyl]benzamide	CN1CCN(CC1)CC2=CC=C(C=C2)C(=O)NC3=C(C=CC(=C3)C4=CC=CC=C4)N	0.56	-0.0626217	0.622622	0.622622	R47|	A	Test
161	49	nan	nan	c1cc(CSCCNc2cc(Cc3ccccc3)c[nH]2)oc1CN(C)C	-0.73	-0.000884321	-0.729116	0.729116	R35|	A	Test
162	741	sparfloxacin	5-amino-1-cyclopropyl-7-[(3r,5s)-3,5-dimethylpiperazin-1-yl]-6,8-difluoro-4-oxoquinoline-3-carboxylic acid	C[C@@H]1CN(C[C@@H](N1)C)C2=C(C(=C3C(=C2F)N(C=C(C3=O)C(=O)O)C4CC4)N)F	0.41	-0.806234	1.21623	1.21623	R20|R25|	B	Test
163	106	methyl (1s,6r)-6-methyl-2-oxo-4-[3-(trifluoromethoxy)anilino]cyclohex-3-ene-1-carboxylate	methyl (1s,6r)-6-methyl-2-oxo-4-[3-(trifluoromethoxy)anilino]cyclohex-3-ene-1-carboxylate	C[C@@H]1CC(=CC(=O)[C@H]1C(=O)OC)NC2=CC(=CC=C2)OC(F)(F)F	-0.17	-0.223765	0.0537645	0.0537645	R8|	A	Test
164	506	chembl3527030	n'-ethyl-2-phenylpropanediamide	CCNC(=O)C(C1=CC=CC=C1)C(=O)N	-0.19	-0.119593	-0.0704069	0.0704069	R2|R2|R25|R27|R46|	B	Test
165	311	chembl1950329	n-[1-(cyclohexylmethyl)-2-[(5-ethoxypyridin-2-yl)methyl]benzimidazol-5-yl]-n-methylthiophene-2-sulfonamide	CCOC1=CN=C(C=C1)CC2=NC3=C(N2CC4CCCCC4)C=CC(=C3)N(C)S(=O)(=O)C5=CC=CS5	-1.15	-0.794507	-0.355493	0.355493	R2|R2|R25|R27|R46|	B	Test
166	967	urea	urea	C(=O)(N)N	-0.14	-0.600244	0.460244	0.460244	R47|R40|R2|R2|R8|R21|R25|R27|R27|R43|R46|	D	Test
167	208	ctk7e5530	n-[3-(aminomethyl)phenyl]naphthalene-2-carboxamide	C1=CC=C2C=C(C=CC2=C1)C(=O)NC3=CC=CC(=C3)CN	0.74	0.0687105	0.671289	0.671289	R47|	A	Test
168	293	diclazuril	2-(4-chlorophenyl)-2-[2,6-dichloro-4-(3,5-dioxo-1,2,4-triazin-2-yl)phenyl]acetonitrile	C1=CC(=CC=C1C(C#N)C2=C(C=C(C=C2Cl)N3C(=O)NC(=O)C=N3)Cl)Cl	-1.3	-0.704137	-0.595863	0.595863	R2|R2|R25|R46|	B	Test
169	339	anabet	5-[3-(tert-butylamino)-2-hydroxypropoxy]-1,2,3,4-tetrahydronaphthalene-2,3-diol	CC(C)(C)NCC(COC1=CC=CC2=C1CC(C(C2)O)O)O	-0.95	-0.503038	-0.446962	0.446962	R2|R2|R25|R46|	B	Test
170	239	1-(4-iodophenyl)-4-isopropylpiperazine	1-(4-iodophenyl)-4-propan-2-ylpiperazine	CC(C)N1CCN(CC1)C2=CC=C(C=C2)I	1.38	1.03153	0.348468	0.348468	R8|	A	Test
171	21	sildenafil	5-[2-ethoxy-5-(4-methylpiperazin-1-yl)sulfonylphenyl]-1-methyl-3-propyl-6h-pyrazolo[4,3-d]pyrimidin-7-one	CCCC1=NN(C2=C1N=C(NC2=O)C3=C(C=CC(=C3)S(=O)(=O)N4CCN(CC4)C)OCC)C	-1.3	-1.12127	-0.178734	0.178734	R47|	A	Test
172	750	isobutyl acetate	2-methylpropyl acetate	CC(C)COC(=O)C	0.45	0.277631	0.172369	0.172369	R3|R38|R2|R2|R8|R27|R40|R21|R25|R27|R41|R43|R46|R47|	B	Test
173	476	1,1-dichloroethane (ethylidene chloride)	1,1-dichloroethane	CC(Cl)Cl	-0.28	0.193155	-0.473155	0.473155	R2|R2|R3|R8|R21|R25|R27|R27|R38|R40|R41|R43|R46|R47|	B	Test
174	522	sr-4688	(e)-4-thiophen-2-ylbut-3-en-2-one	CC(=O)/C=C/C1=CC=CS1	-0.14	-0.0985616	-0.0414384	0.0414384	R18|R26|R27|	B	Test
175	687	r82913	6-chloro-11-methyl-10-(3-methylbut-2-enyl)-1,3,10-triazatricyclo[6.4.1.04,13]trideca-4,6,8(13)-triene-2-thione	CC1CN2C3=C(CN1CC=C(C)C)C=C(C=C3NC2=S)Cl	0.28	0.334128	-0.0541285	0.0541285	R2|R2|R25|R27|R46|	B	Test
176	145	fluorovinyl ether	1-fluoro-2-(2-fluoroethenoxy)ethene	C(=CF)OC=CF	0.13	0.1139	0.0161001	0.0161001	R8|	A	Test
177	731	b-106, org30526	nan	[H]C12c3cc(Cl)ccc3Oc4ccccc4C1([H])CNCC2	0.39	1.0383	-0.648297	0.648297	R18|R26|R27|R43|	B	Test
178	987	1-butyl-3-phenylthiourea	1-butyl-3-phenylthiourea	CCCCNC(=S)NC1=CC=CC=C1	0.03	-0.0676984	0.0976984	0.0976984	R2|R2|R20|R25|R27|R46|R11|	D	Test
179	699	riluzole	6-(trifluoromethoxy)-1,3-benzothiazol-2-amine	C1=CC2=C(C=C1OC(F)(F)F)SC(=N2)N	0.3	0.0306469	0.269353	0.269353	R27|R18|R26|	B	Test
180	96	cortisol	(8s,9s,10r,11s,13s,14s,17r)-11,17-dihydroxy-17-(2-hydroxyacetyl)-10,13-dimethyl-2,6,7,8,9,11,12,14,15,16-decahydro-1h-cyclopenta[a]phenanthren-3-one	C[C@]12CCC(=O)C=C1CC[C@@H]3[C@@H]2[C@H](C[C@]4([C@H]3CC[C@@]4(C(=O)CO)O)C)O	-0.22	-0.310646	0.0906458	0.0906458	R20|	A	Test
181	292	schembl1704876	n-(2,6-dichlorophenyl)-2-[[6-[4-(2-hydroxyethyl)piperazin-1-yl]-2-methylpyrimidin-4-yl]amino]-1,3-thiazole-5-carboxamide	CC1=NC(=CC(=N1)N2CCN(CC2)CCO)NC3=NC=C(S3)C(=O)NC4=C(C=CC=C4Cl)Cl	-1.3	-0.788581	-0.511419	0.511419	R18|R26|R27|	B	Test
182	619	nimodipine	3-o-(2-methoxyethyl) 5-o-propan-2-yl 2,6-dimethyl-4-(3-nitrophenyl)-1,4-dihydropyridine-3,5-dicarboxylate	CC1=C(C(C(=C(N1)C)C(=O)OC(C)C)C2=CC(=CC=C2)[N+](=O)[O-])C(=O)OCCOC	0.08	-0.405897	0.485897	0.485897	R20|R25|	B	Test
183	441	topotecan	nan	O=C1N2C(c3nc4cc(O)c(CN(C)C)cc4cc3C2)=CC5=C1COC([S@]5(O)CC)=O	-0.42	-0.976752	0.556752	0.556752	R18|R26|R27|	B	Test
184	1057	1225-64-5	3-(2-chlorophenothiazin-10-yl)-n-methylpropan-1-amine	CNCCCN1C2=CC=CC=C2SC3=C1C=C(C=C3)Cl	1.4	1.2192	0.180798	0.180798	R18|R26|R27|R4|R11|R12|R20|R25|R35|R36|R39|R43|R46|R47|R40|R2|R2|R27|R8|R21|R27|R5|	D	Test
185	201	s-oxazepam	(3s)-7-chloro-3-hydroxy-5-phenyl-1,3-dihydro-1,4-benzodiazepin-2-one	C1=CC=C(C=C1)C2=N[C@H](C(=O)NC3=C2C=C(C=C3)Cl)O	0.61	0.458271	0.151729	0.151729	R48|	A	Test
186	714	4-bromo-4-chloro-1,1,1- trifluoro-butane	nan	FC(F)(F)CCC(Cl)Br	0.35	0.359316	-0.0093165	0.0093165	R2|R2|R25|R27|R46|	B	Test
187	575	bbcpd22 (ranitidine analog) skb34 (propanol33npiperidinylmethylp henoxy)	3-[3-(piperidin-1-ylmethyl)phenoxy]propan-1-ol	C1CCN(CC1)CC2=CC(=CC=C2)OCCCO	-0.02	0.404352	-0.424352	0.424352	R2|R2|R3|R3|R8|R12|R18|R21|R25|R26|R27|R27|R27|R35|R36|R38|R41|R43|R46|R47|R48|R49|R49|R4|R40|	B	Test
188	629	terbinafine	[(e)-6,6-dimethylhept-2-en-4-ynyl]-methyl-(naphthalen-1-ylmethyl)azanium	CC(C)(C)C#C/C=C/C[NH+](C)CC1=CC=CC2=CC=CC=C21	0.1	0.201535	-0.101535	0.101535	R4|R2|R2|R25|R27|R43|R46|R40|R47|R38|R18|R26|R41|R27|	B	Test
189	341	nelfinavir mesylate	n-tert-butyl-2-[2-hydroxy-3-[(3-hydroxy-2-methylbenzoyl)amino]-4-phenylsulfanylbutyl]-3,4,4a,5,6,7,8,8a-octahydro-1h-isoquinoline-3-carboxamide	CC1=C(C=CC=C1O)C(=O)NC(CSC2=CC=CC=C2)C(CN3CC4CCCCC4CC3C(=O)NC(C)(C)C)O	-0.93	-0.755755	-0.174245	0.174245	R2|R2|R40|R25|R27|R47|R27|R4|	B	Test
190	233	dizocilpine	(1s,9r)-1-methyl-16-azatetracyclo[7.6.1.02,7.010,15]hexadeca-2,4,6,10,12,14-hexaene	C[C@@]12C3=CC=CC=C3C[C@@H](N1)C4=CC=CC=C24	1.11	1.00809	0.101913	0.101913	R47|	A	Test
191	410	practolol	n-[4-[(2s)-2-hydroxy-3-(propan-2-ylamino)propoxy]phenyl]acetamide	CC(C)NC[C@@H](COC1=CC=C(C=C1)NC(=O)C)O	-0.55	-0.553958	0.00395804	0.00395804	R2|R2|R25|R46|	B	Test
192	487	bbcpd21	n-[3-[3-(piperidin-1-ylmethyl)phenoxy]propyl]benzamide	C1CCN(CC1)CC2=CC(=CC=C2)OCCCNC(=O)C3=CC=CC=C3	-0.24	0.303411	-0.543411	0.543411	R3|R3|R12|R18|R25|R26|R27|R35|R36|R38|R41|R43|R46|R47|R48|R49|R49|R4|R2|R2|R8|R27|R40|	B	Test
193	815	bms-184111	1-[4-(1,3-benzodioxol-5-yl)-4-methoxycyclohexyl]-4-[(3-methoxyphenyl)methyl]piperidine	COC1=CC=CC(=C1)CC2CCN(CC2)C3CCC(CC3)(C4=CC5=C(C=C4)OCO5)OC	0.74	0.438598	0.301402	0.301402	R4|R47|R2|R2|R8|R27|R40|	B	Test
194	1034	fluoxetine	n-methyl-3-phenyl-3-[4-(trifluoromethyl)phenoxy]propan-1-amine	CNCCC(C1=CC=CC=C1)OC2=CC=C(C=C2)C(F)(F)F	0.72	1.26459	-0.544591	0.544591	R3|R25|R38|R41|R47|R21|R27|R43|R2|R2|R8|R27|R40|R18|R26|R27|R4|	D	Test
195	364	n-methylthiazolium-dcka	nan	Clc1cc(Cl)cc(c12)[nH]c(cc2=O)C(=O)OCCc3c(C)[n+](C)cs3	-0.78	-0.85018	0.0701804	0.0701804	R2|R2|R20|R25|R46|	B	Test
196	319	lupitidine (y-g5; skf93479)	2-[2-[[5-[(dimethylamino)methyl]furan-2-yl]methylsulfanyl]ethylamino]-5-[(6-methylpyridin-3-yl)methyl]-1h-pyrimidin-6-one	CC1=NC=C(C=C1)CC2=CN=C(NC2=O)NCCSCC3=CC=C(O3)CN(C)C	-1.1	-1.11557	0.015569	0.015569	R5|R2|R2|R3|R11|R12|R18|R25|R26|R27|R35|R36|R38|R39|R41|R43|R46|R47|R48|R49|R49|R4|R2|R2|R8|R40|	B	Test
197	679	chembl368590	5-[2-(dipropylamino)ethyl]-1,3-dihydroindol-2-one	CCCN(CCC)CCC1=CC2=C(C=C1)NC(=O)C2	0.25	0.152911	0.0970893	0.0970893	R2|R2|R8|R27|R48|	B	Test
198	324	vincristine	methyl (1r,9r,10s,11r,12r,19r)-11-acetyloxy-12-ethyl-4-[(13s,15s,17s)-17-ethyl-17-hydroxy-13-methoxycarbonyl-1,11-diazatetracyclo[13.3.1.04,12.05,10]nonadeca-4(12),5,7,9-tetraen-13-yl]-8-formyl-10-hydroxy-5-methoxy-8,16-diazapentacyclo[10.6.1.01,9.02,7.016,19]nonadeca-2,4,6,13-tetraene-10-carboxylate	CC[C@@]1(C[C@@H]2C[C@@](C3=C(CCN(C2)C1)C4=CC=CC=C4N3)(C5=C(C=C6C(=C5)[C@]78CCN9[C@H]7[C@@](C=CC9)([C@H]([C@@]([C@@H]8N6C=O)(C(=O)OC)O)OC(=O)C)CC)OC)C(=O)OC)O	-1.03	-0.901338	-0.128662	0.128662	R8|R21|	B	Test
199	576	414910-27-3	4-(4-acetylpiperazin-1-yl)-n-[1-[3,5-bis(trifluoromethyl)phenyl]ethyl]-2-(4-fluoro-2-methylphenyl)-n-methylpiperidine-1-carboxamide	CC1=C(C=CC(=C1)F)C2CC(CCN2C(=O)N(C)C(C)C3=CC(=CC(=C3)C(F)(F)F)C(F)(F)F)N4CCN(CC4)C(=O)C	-0.01	0.182309	-0.192309	0.192309	R18|R26|R27|	B	Test
200	110	9h-xanthene-9-carboxamide, n-[2-(1-methylethyl)-2h-tetrazol-5-yl]-	n-(2-propan-2-yltetrazol-5-yl)-9h-xanthene-9-carboxamide	CC(C)N1N=C(N=N1)NC(=O)C2C3=CC=CC=C3OC4=CC=CC=C24	-0.12	-0.642028	0.522028	0.522028	R47|	A	Test
201	492	allobarbital	5,5-bis(prop-2-enyl)-1,3-diazinane-2,4,6-trione	C=CCC1(C(=O)NC(=O)NC1=O)CC=C	-0.22	-0.022434	-0.197566	0.197566	R2|R2|R25|R27|R46|	B	Test
202	836	biperiden	1-(2-bicyclo[2.2.1]hept-5-enyl)-1-phenyl-3-piperidin-1-ylpropan-1-ol	C1CCN(CC1)CCC(C2CC3CC2C=C3)(C4=CC=CC=C4)O	0.85	0.460311	0.389689	0.389689	R25|R41|R3|R38|R40|R21|R27|R41|R43|R46|R47|R2|R2|R8|R27|	B	Test
203	122	s122	nan	CC2/C=[N+](C1CC(N=[N+]=N)C(CO)O1)\C(=O)NC2=O	-0.05	-0.775283	0.725283	0.725283	R45|	A	Test
204	223	chembl244206	6-(3,4-difluorophenyl)-5-[4-(2-piperidin-1-ylethoxy)phenoxy]naphthalen-2-ol	C1CCN(CC1)CCOC2=CC=C(C=C2)OC3=C(C=CC4=C3C=CC(=C4)O)C5=CC(=C(C=C5)F)F	0.92	0.638716	0.281284	0.281284	R47|	A	Test
205	421	gefitinib	n-(3-chloro-4-fluorophenyl)-7-methoxy-6-(3-morpholin-4-ylpropoxy)quinazolin-4-amine	COC1=C(C=C2C(=C1)N=CN=C2NC3=CC(=C(C=C3)F)Cl)OCCCN4CCOCC4	-0.5	-0.0430637	-0.456936	0.456936	R2|R2|R20|R25|R27|R46|	B	Test
206	22	n-(2,4-dimethylphenyl)-1,3-dimethylimidazolidin-2-imine	n-(2,4-dimethylphenyl)-1,3-dimethylimidazolidin-2-imine	CC1=CC(=C(C=C1)N=C2N(CCN2C)C)C	-1.3	-0.905458	-0.394542	0.394542	R8|	A	Test
207	561	compound-10	nan	CO[C@@H](C(N1C(C=CC(C)=C2)=C2N=C1C(C)(O)C)CC3)CN3CC4CC5=CC=C(C#N)C=C5C4	-0.05	-0.370271	0.320271	0.320271	R18|R26|R27|	B	Test
208	220	(-)-3-methylhexane	(3r)-3-methylhexane	CCC[C@H](C)CC	0.9	0.914015	-0.014015	0.014015	R48|	A	Test
209	359	d-phenylalanine-l-proline	nan	O=C(O)[C@@H]1CCCN1OC(=O)[C@H](N)Cc2ccccc2	-0.8	-1.05979	0.259786	0.259786	R2|R2|R25|R46|	B	Test
210	758	pfizer compound 1	2-benzhydryl-n-[(2-methoxy-5-propan-2-ylphenyl)methyl]-1-azabicyclo[2.2.2]octan-3-amine	CC(C)C1=CC(=C(C=C1)OC)CNC2C3CCN(C2C(C4=CC=CC=C4)C5=CC=CC=C5)CC3	0.48	0.239905	0.240095	0.240095	R2|R2|R8|R27|R40|R25|R46|R47|R4|	B	Test
211	306	compound 5	nan	O=C(C(C)C)NC1=CC=C(CC(CN2C[C@H](OC)C(N3C(C=CC(C)=C4)=C4N=C3C)CC2)C5)C5=C1	-1.22	-0.504082	-0.715918	0.715918	R18|R26|R27|	B	Test
212	936	50-78-2	2-acetyloxybenzoate	CC(=O)OC1=CC=CC=C1C(=O)[O-]	-0.5	-0.639713	0.139713	0.139713	R4|R8|R21|R27|R2|R2|R27|R5|R11|R12|R17|R18|R25|R26|R27|R35|R36|R39|R43|R46|R47|R48|R49|R49|	D	Test

## Sheet: Full Regression Dataset (n=1058
Full B3DB Regression Dataset — 1058 compounds with in vivo logBB values [Meng et al. Sci.Data 2021]
#	compound_name	SMILES	CID	logBB_experimental	reference	group	split_assignment
1	moxalactam	CN1C(=NN=N1)SCC2=C(N3C(C(C3=O)(NC(=O)C(C4=CC=C(C=C4)O)C(=O)O)OC)OC2)C(=O)O	3889.0|	-2.52	R25|	A	Train
2	schembl614298	CN1CC[C@]23[C@@H]4[C@H]1CC5=C2C(=C(C=C5)OC6[C@@H]([C@H]([C@@H]([C@H](O6)C(=O)O)O)O)O)O[C@H]3[C@H](C=C4)O	18595497.0|	-2.15	R25|	A	Test
3	morphine-6-glucuronide	CN1CC[C@]23[C@@H]4[C@H]1CC5=C2C(=C(C=C5)O)O[C@H]3[C@H](C=C4)OC6[C@@H]([C@H]([C@@H]([C@H](O6)C(=O)O)O)O)O	9847115.0|	-2.09	R25|	A	Train
4	2-[4-(5-bromo-3-methylpyridin-2-yl)butylamino]-5-[(6-methylpyridin-3-yl)methyl]-1,3-diazinan-4-one	CC1=NC=C(C=C1)CC2CNC(NC2=O)NCCCCC3=NC=C(C=C3C)Br	74041479.0|	-1.88	R35|	A	Train
5	nan	c1(c2c3n(c4c(C(N(C)C3)=O)c(Cl)ccc4)cn2)noc(C(O)(O)C)n1	nan|	-1.82	R35|	A	Train
6	nan	CN1CC2=C(N=CN2C2=CC=CC(Cl)=C2C1=O)C1=NOC(=N1)[C@](C)(O)CO	nan|	-1.82	R48|	A	Train
7	sucrose	C([C@@H]1[C@H]([C@@H]([C@H]([C@H](O1)O[C@]2([C@H]([C@@H]([C@H](O2)CO)O)O)CO)O)O)O)O	5988.0|	-1.7	R47|	A	Train
8	schembl18285121	C=CCC1=C(C(=CC=C1)/C=N\NC(=O)CN2CCN(CC2)CC3=CC=C(C=C3)S(=O)(=O)N)O	135905414.0|	-1.67	R47|	A	Validation
9	y22	C1=CC(=CC=C1CNC2=NC3=C(C=CC(=C3)C(F)(F)F)N=C2C(=O)O)C(F)(F)F	86287487.0|	-1.57	R11|	A	Train
10	l4	CC(=O)NC1C(C(C(OC1O)COS(=O)(=O)[O-])OC2C(C(C(C(O2)COS(=O)(=O)[O-])O)O)O)O.[Na+].[Na+]	75212846.0|	-1.54	R11|	A	Validation
11	guanidinothiazol analogue 17 ac1lbibi -- pubmed	C1=CC(=C(C=C1C2=CSC(=N2)N=C(N)N)O)O	536278.0|	-1.54	R47|	A	Train
12	chembl151192	CCNC1=C(N=CC=C1)N2CCN(CC2)C(=O)C3=CC4=C(N3)C=CC(=C4)NS(=O)(=O)C	468305.0|	-1.52	R46|	A	Train
13	rifampicin	O=C1C2=C(C(O)=C(/C=N/N3CCN(C)CC3)C(NC(C/C(C)=C\C=C\[C@@H](C)C4O)=O)=C5O)C5=C(O)C(C)=C2O[C@]1(C)O/C=C/[C@@H]([C@H]([C@H]([C@H]([C@H]([C@@H]4C)O)C)OC(C)=O)C)OC	nan|	-1.52	R25|	A	Train
14	mdl 63,246	CC(C)CCCCCCCCC(=O)N[C@@H]1[C@H]([C@@H]([C@H](O[C@H]1OC2=C3C=C4C=C2OC5=C(C=C(C=C5)[C@H]([C@H]6C(=O)N[C@@H](C7=C(C(=CC(=C7)O)O[C@@H]8[C@H]([C@H]([C@@H]([C@H](O8)CO)O)O)O)C9=C(C=CC(=C9)[C@H](C(=O)N6)NC(=O)[C@@H]4NC(=O)[C@@H]1C2=C(C(=CC(=C2)OC2=C(C=CC(=C2)[C@H](C(=O)N[C@H](CC2=CC=C(O3)C=C2)C(=O)N1)NC)O)O)Cl)O)C(=O)NCCCN(C)C)O)Cl)CO)O)O	17748716.0|	-1.48	R20|	A	Train
15	cimetidine	CC1C(=NC=N1)CSCCNC(=NC)NC#N	152743279.0|	-1.42	R36|	A	Test
16	vardenafil	CCCC1=NC(=C2N1N=C(NC2=O)C3=C(C=CC(=C3)S(=O)(=O)N4CCN(CC4)CC)OCC)C	135400189.0|	-1.4	R47|	A	Train
17	sbb079053	C1=CC=[N+]2C=C(NC2=C1)CN	2050078.0|	-1.4	R8|	A	Train
18	4-aminobenzoic acid	C1=CC(=CC=C1C(=O)O)N	978.0|	-1.4	R47|	A	Train
19	1,3-dimethyl-2-(2-methylphenylimino)imidazolidine	CC1=CC=CC=C1N=C2N(CCN2C)C	12032949.0|	-1.39	R8|	A	Train
20	dcka	C1=C(C=C(C2=C1NC(=CC2=O)C(=O)O)Cl)Cl	1779.0|	-1.33	R20|	A	Train
21	sildenafil	CCCC1=NN(C2=C1N=C(NC2=O)C3=C(C=CC(=C3)S(=O)(=O)N4CCN(CC4)C)OCC)C	135398744.0|	-1.3	R47|	A	Test
22	n-(2,4-dimethylphenyl)-1,3-dimethylimidazolidin-2-imine	CC1=CC(=C(C=C1)N=C2N(CCN2C)C)C	21675832.0|	-1.3	R8|	A	Test
23	17 zm0241385	C1=COC(=C1)C2=NN3C(=NC(=NC3=N2)NCCC4=CC=C(C=C4)O)N	176407.0|	-1.3	R47|	A	Train
24	l-dideoxyinosine	C1C[C@H](O[C@H]1CO)N2C=NC3=C2N=CNC3=O	135483777.0|	-1.3	R48|	A	Train
25	nan	CN\C(NCCSC1=CC=C(CN(C)C)O1)=C\[N+]([O-])=O	nan|	-1.23	R48|	A	Train
26	n-[3-[5-[(dimethylamino)methyl]furan-2-yl]sulfanylpropyl]-n'-methyl-2-nitroethanimidamide	CN=C(C[N+](=O)[O-])NCCCSC1=CC=C(O1)CN(C)C	54429646.0|	-1.23	R8|	A	Train
27	y12	CC(=O)OC1=C(C=C(C=C1)/C=C/C(=O)NCCC2=CC=CC=C2)OC(=O)C	11957394.0|	-1.17	R11|	A	Train
28	acrivastine	CC1=CC=C(C=C1)/C(=C\CN2CCCC2)/C3=CC=CC(=N3)/C=C/C(=O)O	5284514.0|	-1.14	R47|	A	Train
29	compound 35	CN(C)Cc1oc(CSCCNC2C([N+]([O-])=O)=CC=N2)cc1	nan|	-1.12	R36|	A	Train
30	139264-82-7	CN(C)CCC1=CNC2=C1C=C(C=C2)CC3COC(=O)N3	5731.0|	-1.01	R47|	A	Train
31	ivermectin	CCC(C)C1C(CCC2(O1)CC3CC(O2)CC=C(C(C(C=CC=C4COC5C4(C(C=C(C5O)C)C(=O)O3)O)C)OC6CC(C(C(O6)C)OC7CC(C(C(O7)C)O)OC)OC)C)C	4330618.0|	-1	R47|	A	Train
32	ac1nfq3w	CN1CC(=O)N2C(C1=O)CC3=C(C2C4=CC5=C(C=C4)OCO5)NC6=CC=CC=C36	4687521.0|	-1	R47|	A	Train
33	dm-44	C[C@@H]1CC(=CC(=O)[C@H]1C(=O)OC)NC2=CC(=CC=C2)[N+](=O)[O-]	10063598.0|	-1	R8|	A	Train
34	chembl3264225	CC1=CC2=CC=CC=C2N1CCNC(=O)/C=C/C3=CC(=C(C=C3)OCCO)OCCO	86765134.0|	-1	R47|	A	Train
35	nelfinavir	O=[C@@](CNC(C)(C)C)[C@H](CC(CCCC3)C3C2)N2C[C@H](O)[C@@H](NC(C4=C(C)C(O)=CC=C4)=O)CSC1=CC=CC=C1	nan|	-0.93	R25|	A	Train
36	chembl243790	CCS(=O)(=O)C1=CC=C(C=C1)C2=C(C3=C(C=C2)C=C(C=C3)O)OC4=CC=C(C=C4)OCCN5CCCCC5	10324755.0|	-0.92	R47|	A	Train
37	mk-0969	C1CC(C[C@@H]1[C@@](C2=CC=CC=C2)(C(=O)NC3CCN(CC3)CC4=NC(=CC=C4)N)O)(F)F	9846311.0|	-0.89	R8|	A	Train
38	s118	CC3CCN(CCC1CCN1S(=O)(=O)/C2=C/C(O)=C\CC2)CC3	nan|	-0.89	R45|	A	Test
39	chembl357268	C1=CC=C(C=C1)COC(=O)NCC2=CC=C(C=C2)C(=O)NC3=CC=CC=C3N	5044.0|	-0.85	R47|	A	Train
40	ly2066948	CS(=O)(=O)C1=CC=C(C=C1)C2=C(C3=C(C=C2)C=C(C=C3)O)OC4=CC=C(C=C4)OCCN5CCCCC5	5327043.0|	-0.81	R47|	A	Train
41	penicillic acid	CC(=C)C(=O)/C(=C/C(=O)O)/OC	1268111.0|	-0.8	R20|	A	Train
42	compound 4b [pmid: 16099654]	CCN1N=C(N=N1)NC(=O)C2C3=CC=CC=C3OC4=CC=CC=C24	9923127.0|	-0.8	R47|	A	Train
43	compound 13	CN1CCN(CC1)CC2=CC=C(C=C2)NC3=NC=C(C(=N3)NC4=CC=CC=C4S(=O)(=O)N(C)C)Cl	56839178.0|	-0.8	R20|	A	Train
44	cyclosporine a	CCC1C(=O)N(CC(=O)N(C(C(=O)NC(C(=O)N(C(C(=O)NC(C(=O)NC(C(=O)N(C(C(=O)N(C(C(=O)N(C(C(=O)N(C(C(=O)N1)C(C(C)/C=C/C)O)C)CC(C)C)C)CC(C)C)C)CC(C)C)C)C)C)CC(C)C)C)C(C)C)CC(C)C)C)C	22184393.0|	-0.78	R40|	A	Train
45	cyclosporine a	O=C1N([C@@H](C(N([C@@H](C(N[C@@H](C(N(C)CC(N([C@@H](C(N[C@@H](C(N([C@@H](C(N[C@@H](C(N[C@@H](C(N([C@@H](C(N([C@@H]1CC(C)C)C)=O)CC(C)C)C)=O)C)=O)C)=O)CC(C)C)C)=O)C(C)C)=O)CC(C)C)C)=O)=O)CC)=O)[C@@H]([C@H](C)/C=C/C)O)C)=O)CC(C)C)C	nan|	-0.78	R25|	A	Train
46	cyclosporin a	CC[C@H]1C(=O)N(CC(=O)N([C@H](C(=O)N[C@H](C(=O)N([C@H](C(=O)N[C@H](C(=O)N[C@@H](C(=O)N([C@H](C(=O)N([C@H](C(=O)N([C@H](C(=O)N([C@H](C(=O)N1)[C@@H]([C@H](C)/C=C/C)O)C)CC(C)C)C)CC(C)C)C)CC(C)C)C)C)C)CC(C)C)C)C(C)C)CC(C)C)C)C	6434601.0|	-0.78	R21|	A	Train
47	cyclosporin a	CCC1C(=O)N(CC(=O)N(C(C(=O)NC(C(=O)N(C(C(=O)NC(C(=O)NC(C(=O)N(C(C(=O)N(C(C(=O)N(C(C(=O)N(C(C(=O)N1)C(C(C)CC=CC)O)C)C(C)C)C)CC(C)C)C)CC(C)C)C)C)C)CC(C)C)C)C(C)C)CC(C)C)C)C	2909.0|	-0.78	R27|	A	Train
48	chembl244000	C1CCN(CC1)CCOC2=CC=C(C=C2)OC3=C(C=CC4=C3C=CC(=C4)O)C5=CC=C(C=C5)O	9848501.0|	-0.77	R47|	A	Train
49	nan	c1cc(CSCCNc2cc(Cc3ccccc3)c[nH]2)oc1CN(C)C	nan|	-0.73	R35|	A	Test
50	zidovudine	CC1=CN(C(=O)NC1=O)C2CC(C(O2)CO)N[NH+]=[N-]	23304844.0|	-0.72	R36|	A	Train
51	ncistruc1_000794	CC1=CN(C(=O)NC1=O)[C@@H]2C[C@@H]([C@@H](O2)CO)N=[N+]=[N-]	6713644.0|	-0.72	R48|	A	Test
52	cyclosporin a	CCC1C(=O)N(CC(=O)N(C(C(=O)NC(C(=O)N(C(C(=O)NC(C(=O)NC(C(=O)N(C(C(=O)N(C(C(=O)N(C(C(=O)N(C(C(=O)N1)C(C(C)C/C=C/C)O)C)C(C)C)C)CC(C)C)C)CC(C)C)C)C)C)CC(C)C)C)C(C)C)CC(C)C)C)C	5280754.0|	-0.7	R47|	A	Train
53	n-[3-hydroxy-5-[[3-methyl-2-[[[methyl-[(2-propan-2-yl-4-thiazolyl)methyl]amino]-oxomethyl]amino]-1-oxobutyl]amino]-1,6-diphenylhexan-2-yl]carbamic acid 5-thiazolylmethyl ester	CC(C)C1=NC(=CS1)CN(C)C(=O)NC(C(C)C)C(=O)NC(CC2=CC=CC=C2)CC(C(CC3=CC=CC=C3)NC(=O)OCC4=CN=CS4)O	5076.0|	-0.7	R25|	A	Test
54	dexverapamil	CC(C)[C@@](CCCN(C)CCC1=CC(=C(C=C1)OC)OC)(C#N)C2=CC(=C(C=C2)OC)OC	65808.0|	-0.7	R48|	A	Train
55	s120	O=C2C/C=[N+](C1CC(F)C(CO)O1)\C(=O)N2	nan|	-0.69	R45|	A	Train
56	ribavirin	C1=NN(N=C1C(=O)N)C2C(C(C(O2)CO)O)O	21523707.0|	-0.67	R43|	A	Test
57	y15	C1=C(C(=CC(=C1N)N)N)N.Cl.Cl.Cl.Cl	78261.0|	-0.67	R11|	A	Test
58	compound 31	[O-][N+](C1=CC=NC1NCCSCc2ncccc2Br)=O	nan|	-0.67	R36|	A	Train
59	y16	CC1=CC(=CC=C1)COC2=CC=CC(=C2)/C=C/3\C(=O)NN(C3=O)C4=CC=CC=C4	989521.0|	-0.66	R11|	A	Train
60	schembl5010920	C1CN(CCC12C(CNC(=O)O2)C3=CC=CC=C3)C(=O)C4=CC(=CC(=C4)C(F)(F)F)C(F)(F)F	10163188.0|	-0.66	R47|	A	Train
61	compound 32	[O-][N+](C1=CC=NC1NCCSCc2ccccn2)=O	nan|	-0.66	R36|	A	Test
62	itraconazole	CCC(C)N1C(=O)N(C=N1)C2=CC=C(C=C2)N3CCN(CC3)C4=CC=C(C=C4)OCC5COC(O5)(CN6C=NC=N6)C7=C(C=C(C=C7)Cl)Cl	3793.0|	-0.64	R26|	A	Train
63	nan	CC(=O)CC1=CC=C(C=C1)C(=O)NC1=C(N)C=CC(=C1)C1=CC=CS1	nan|	-0.62	R47|	A	Train
64	(4as,7r,7ar,12bs)-9-methoxy-3-methyl-1,2,4,5,6,7,7a,13-octahydro-4,12-methanobenzofuro[3,2-e]isoquinoline-4a,7-diol	CN1CC[C@]23[C@@H]4[C@@H](CC[C@]2(C1CC5=C3C(=C(C=C5)OC)O4)O)O	131770023.0|	-0.6	R20|	A	Train
65	schembl6949469	CC1=NC(=C(C(=O)N1)[N+](=O)[O-])N2CCC3=CC=CC=C3CC2	135819130.0|	-0.59	R47|	A	Test
66	chembl2096766	C1CCN(C1)CCN2C=CC3=C2C=C(C=C3)NC(=O)CC4=CC=C(C=C4)OCC5=CC=CC=C5	70691333.0|	-0.59	R25|	A	Train
67	tacedinaline	CC(=O)NC1=CC=C(C=C1)C(=O)NC2=CC=CC=C2N	2746.0|	-0.58	R47|	A	Train
68	chembl390020	C1CCN(CC1)CCOC2=CC=C(C=C2)OC3=C(C=CC4=C3C=CC(=C4)O)C5=CC(=CC=C5)O	12074176.0|	-0.57	R47|	A	Train
69	paclitaxel	O=C(NC([C@@H](O)C(O[C@H]1C[C@@](O)(C(OC(C2=CC=CC=C2)=O)[C@H]3[C@@]4(C)[C@@H](O)C[C@]5([H])C3(CO5)OC(C)=O)C(C)(C)C(C(OC(C)=O)C4=O)=C1C)=O)C6=CC=CC=C6)C7=CC=CC=C7	nan|	-0.55	R25|	A	Train
70	4-epiminocycline	CN(C)[C@@H]1[C@@H]2C[C@@H]3CC4=C(C=CC(=C4C(=C3C(=O)[C@@]2(C(=C(C1=O)C(=O)N)O)O)O)O)N(C)C	54749602.0|	-0.52	R25|	A	Validation
71	minocycline	CN(C)[C@H]1[C@@H]2C[C@@H]3CC4=C(C=CC(=C4C(=C3C(=O)[C@@]2(C(=C(C1=O)C(=O)N)O)O)O)O)N(C)C	54675783.0|	-0.52	R20|	A	Train
72	tg4-155	CC1=CC2=CC=CC=C2N1CCNC(=O)/C=C/C3=CC(=C(C(=C3)OC)OC)OC	5886965.0|	-0.52	R47|	A	Train
73	besonprodil	C1CN(CCC1CC2=CC=C(C=C2)F)CCS(=O)C3=CC4=C(C=C3)NC(=O)O4	156328.0|	-0.52	R47|	A	Train
74	faha	C1=CC=C(C=C1)NC(=O)CCCCCNC(=O)CF	11995317.0|	-0.51	R47|	A	Train
75	isotretinoin (13-cis-retinoic acid)	CC1=C(C(CCC1)(C)C)/C=C/C(=C/C=C/C(=C\C(=O)[O-])/C)/C	5282379.0|	-0.49	R40|	A	Train
76	tretinoin	CC1=C(C(CCC1)(C)C)/C=C/C(=C/C=C/C(=C/C(=O)O)/C)/C	444795.0|	-0.49	R43|	A	Train
77	y30	CC(C)(C)NC(=O)[C@@]1([C@]2(N1C2=O)C3=CC=C(C=C3)OCC4=CC=C(C=C4)Cl)C5=C(NC6=C5C=CC(=C6)Cl)C(=O)O	138105873.0|	-0.46	R11|	A	Train
78	pf-4447943	CC1CN(CC1C2=NC3=C(C=NN3C4CCOCC4)C(=O)N2)CC5=NC=CC=N5	137068312.0|	-0.4	R47|	A	Validation
79	compound 3a [pmid: 16099654]	CC1=NC(=NO1)NC(=O)C2C3=CC=CC=C3OC4=CC=CC=C24	44573698.0|	-0.4	R47|	A	Train
80	alpha-(4-pyridyl-1-oxide)-n-tert-butylnitrone	CC(C)(C)/[N+](=C/C1=CC=[N+](C=C1)[O-])/[O-]	135532295.0|	-0.38	R20|	A	Train
81	chembl243571	CN(C)S(=O)(=O)C1=CC=C(C=C1)C2=C(C3=C(C=C2)C=C(C=C3)O)OC4=CC=C(C=C4)OCCN5CCCCC5	44427370.0|	-0.37	R47|	A	Train
82	[(2r,9s)-2-carbamoyl-9-tricyclo[9.4.0.03,8]pentadeca-1(15),3,5,7,11,13-hexaenyl] acetate	CC(=O)O[C@H]1CC2=CC=CC=C2[C@H](C3=CC=CC=C13)C(=O)N	29939457.0|	-0.34	R8|	A	Train
83	nan	NC(=O)[C@H]1C2=CC=CC=C2[C@H]2O[C@H]2C2=C1C=CC=C2	nan|	-0.34	R48|	A	Validation
84	cotinine	CN1[C@@H](CCC1=O)C2=CN=CC=C2	854019.0|	-0.32	R11|	A	Train
85	paclitaxel	CC1=C2C(C(=O)C3(C(CC4C(C3C(C(C2(C)C)(CC1OC(=O)C(C(C5=CC=CC=C5)NC(=O)C6=CC=CC=C6)O)O)OC(=O)C7=CC=CC=C7)(CO4)OC(=O)C)O)C)OC(=O)C	4666.0|	-0.3	R47|	A	Train
86	nan	c1(C(C)C)onc(c4ncn2c4CNC(c3c2cccc3Cl)=O)n1	nan|	-0.3	R35|	A	Train
87	schembl5869149	C1C(=NC2=C(C=C(C=C2)C3=CC=CC=C3F)NC1=O)C4=CC(=NC=C4)C#N	22224963.0|	-0.3	R47|	A	Train
88	theophylline	CN1C2=NC=NC2C(=O)N(C1=O)C	73684867.0|	-0.29	R36|	A	Train
89	1,3-dimethyl-5,7-dihydro-4h-purine-2,6-dione	CN1C2C(C(=O)N(C1=O)C)NC=N2	3052767.0|	-0.29	R35|	A	Train
90	compound 38	CN(C)Cc1ccnc(c2cccc(NC3C([N+]([O-])=O)=CC=N3)c2)c1	nan|	-0.28	R36|	A	Train
91	bbcpd19 (ranitidine analog)	C1=CC(CN(C)C)=CC(C2=CC=CC(NC3NC=CC3N(=O)=O)=C2)=N1	nan|	-0.28	R12|	A	Train
92	compound 37	CN(C)Cc1ccc(c2cccc(NC3C([N+]([O-])=O)=CC=N3)c2)o1	nan|	-0.27	R36|	A	Train
93	8-[4-(5-(123i)iodanylthiophen-2-yl)-4-oxobutyl]-3-methyl-1-phenyl-1,3,8-triazaspiro[4.5]decan-4-one	CN1CN(C2(C1=O)CCN(CC2)CCCC(=O)C3=CC=C(S3)[123I])C4=CC=CC=C4	10098275.0|	-0.25	R8|	A	Test
94	benzamide	C1=CC=C(C=C1)C(=O)N	2331.0|	-0.24	R11|	A	Train
95	ticalopride	CO[C@H]1CNCC[C@H]1NC(=O)C2=CC(=C(C=C2OC)N)Cl	216236.0|	-0.22	R47|	A	Train
96	cortisol	C[C@]12CCC(=O)C=C1CC[C@@H]3[C@@H]2[C@H](C[C@]4([C@H]3CC[C@@]4(C(=O)CO)O)C)O	5754.0|	-0.22	R20|	A	Test
97	abacavir	C1CC1NC2=C3C(=NC(=N2)N)N(C=N3)[C@@H]4C[C@@H](C=C4)CO	441300.0|	-0.22	R20|	A	Train
98	glycerol	C(C(CO)O)O	753.0|	-0.21	R47|	A	Train
99	tz-3	C1=CC(=C(C=C1Cl)Cl)C(CN2C=CN=C2)OCC3=C(SC=C3)Cl	5482.0|	-0.2	R47|	A	Train
100	phenelzine	C1=CC=C(C=C1)CCNN	3675.0|	-0.2	R25|	A	Validation
101	(r)-(-)-ibuprofen	C[C@H](C1=CC=C(C=C1)CC(C)C)C(=O)O	114864.0|	-0.18	R48|	A	Train
102	y19	CCC(=O)N[C@H]1C(=NC[C@@H]([C@@H]([C@@H](CO)O)O)O)NC(=O)NC1=O	135566348.0|	-0.18	R11|	A	Test
103	prednisolone	C[C@]12C[C@@H]([C@H]3[C@H]([C@@H]1CC[C@@]2(C(=O)CO)O)CCC4=CC(=O)C=C[C@]34C)O	5755.0|	-0.18	R20|	A	Train
104	pac-1	C=CCC1=C(C(=CC=C1)/C=N\NC(=O)CN2CCN(CC2)CC3=CC=CC=C3)O	135421197.0|	-0.17	R47|	A	Train
105	dl-alanine	CC(C(=O)O)N	602.0|	-0.17	R47|	A	Train
106	methyl (1s,6r)-6-methyl-2-oxo-4-[3-(trifluoromethoxy)anilino]cyclohex-3-ene-1-carboxylate	C[C@@H]1CC(=CC(=O)[C@H]1C(=O)OC)NC2=CC(=CC=C2)OC(F)(F)F	10088796.0|	-0.17	R8|	A	Test
107	vorozole	CN1C2=C(C=CC(=C2)[C@H](C3=CC=C(C=C3)Cl)N4C=NC=N4)N=N1	6918191.0|	-0.16	R47|	A	Test
108	nan	ClC1=CC=C2N=C(CC(=O)NC2=C1)C1=C(C=CS1)C#N	nan|	-0.14	R47|	A	Test
109	nan	CC(C)NCCCOC1=CC(CN2CCCCC2)=CC=C1	nan|	-0.13	R43|	A	Train
110	9h-xanthene-9-carboxamide, n-[2-(1-methylethyl)-2h-tetrazol-5-yl]-	CC(C)N1N=C(N=N1)NC(=O)C2C3=CC=CC=C3OC4=CC=CC=C24	9862542.0|	-0.12	R47|	A	Test
111	y17	CN1C[C@@H](CC1=O)CCN2C3=C(C4=CC=CC=C42)C(=O)NCC3	140430644.0|	-0.12	R11|	A	Train
112	nan	CN(C)C1CCN(CC2=CC=C(C=C2)C(=O)NC2=C(N)C=CC(=C2)C2=CC=CC=C2)CC1	nan|	-0.11	R47|	A	Train
113	schembl7481790	CC1=NC=CC(=C1)C2=CC3=NC(=NN3C(=C2)N)C4=CC=CC=N4	22629653.0|	-0.1	R47|	A	Train
114	17-(dimethylaminoethylamino)-17-demethoxygeldamycin	CC1CC(C(C(/C=C(\C(C(/C=C\C=C(/C(=O)NC2=CC(=O)C(=C(C1)C2=O)NCCN(C)C)\C)OC)OC(=O)N)/C)C)O)OC	6121520.0|	-0.09	R20|	A	Train
115	17-(dimethylaminoethylamino)-17-demethoxygeldamycin	C1C=2C(C(NC(/C(C)=C/C=C\[C@@H]([C@H](/C(=C/[C@@H](C)[C@@H]([C@H](OC)C[C@H]1C)O)C)OC(=O)N)OC)=O)=CC(C2NCCN(C)C)=O)=O	nan|	-0.09	R25|	A	Train
116	s121	Cn4nc(CC(=O)NC1CC[N+]2(C)CCCC1C2)c3ccccc34	nan|	-0.08	R45|	A	Test
117	s118	CC1CCN(CCC2CCN2S(=O)(=O)C2=CC=CC(O)=C2)CC1	nan|	-0.08	R47|	A	Train
118	(+)-tetrahydropalmatine	COC1=C(C2=C(C[C@@H]3C4=CC(=C(C=C4CCN3C2)OC)OC)C=C1)OC	969488.0|	-0.07	R20|	A	Validation
119	pf-2545920	CN1C=C(C(=N1)C2=CC=C(C=C2)OCC3=NC4=CC=CC=C4C=C3)C5=CC=NC=C5	11581936.0|	-0.06	R47|	A	Validation
120	1,3,7-trimethylxanthine, tms	CN1C=NC2C1C(=O)N(C(=O)N2C)C	427849.0|	-0.06	R35|	A	Train
121	nan	CNCC1=CC=C(C=C1)C(=O)NC1=C(N)C=CC(=C1)C1=CC=CC=C1	nan|	-0.05	R47|	A	Train
122	s122	CC2/C=[N+](C1CC(N=[N+]=N)C(CO)O1)\C(=O)NC2=O	nan|	-0.05	R45|	A	Test
123	nan	CN1CCCC11CCN(CC2=CC=C(C=C2)C(=O)NC2=C(N)C=CC(=C2)C2=CC=CC=C2)CC1	nan|	-0.03	R47|	A	Train
124	chembl136942	CCN1CN(C2(C1=O)CCN(CC2)CCCC(=O)C3=CC=C(C=C3)F)C4=CC=CC=C4	13497176.0|	-0.01	R8|	A	Train
125	dm5	C[C@H]1[C@H]([C@H](C[C@@H](O1)O[C@H]2C[C@@](CC3=C2C(=C4C(=C3O)C(=O)C5=CC=CC=C5C4=O)O)(C(=O)C)O)N)O	42890.0|	0	R20|	A	Validation
126	leucine	CC(C)CC(C(=O)O)N	857.0|	0	R47|	A	Train
127	nan	NC1=NC(COC2=NC=CC=C2)=C(C#N)C(=N1)C1=CC=CO1	nan|	0	R47|	A	Train
128	schembl6949318	C1CN(CCC2=CC=CC=C21)C3=C(C(=O)N(C=N3)CCO)C#N	9796717.0|	0	R47|	A	Test
129	1,3-diphenylguanidine	C1=CC=C(C=C1)NC(=NC2=CC=CC=C2)N	7594.0|	0	R47|	A	Test
130	dipyridamole	C1CCN(CC1)C2=NC(=NC3=C2N=C(N=C3N4CCCCC4)N(CCO)CCO)N(CCO)CCO	3108.0|	0	R25|	A	Test
131	compound d	C[C@@H](C1=CC=CC=C1)NC2=NC=CC(=C2)C3=C(N=C(N3C)C4CCNCC4)C5=CC(=CC=C5)C(F)(F)F	9806182.0|	0.01	R25|	A	Train
132	oxprenolol	CC(C)NCC(COC1=CC=CC=C1OCC=C)O	4631.0|	0.02	R25|	A	Validation
133	nsc382927	C1=CC=C(C=C1)N2C(=O)C3=C(C(=NC3N2)CC(=O)C4=CC=CC5=CC=CC=C54)CC(=O)C6=CC=CC7=CC=CC=C76	343473.0|	0.02	R8|	A	Train
134	nitrous oxide, 99%	N#[N+]O	6455345.0|	0.03	R12|	A	Train
135	schembl6946348	CCN1C(=NC(=C(C1=O)[N+](=O)[O-])N2CCC3=CC=CC=C3CC2)C	9840385.0|	0.04	R47|	A	Test
136	4-boronophenylalanine	B(C1=CC=C(C=C1)C[C@@H](C(=O)O)N)(O)O	150315.0|	0.05	R20|	A	Train
137	195055-03-9	CCCN(CCC)C1=CC(=NC2=C(C(=NN12)C)C3=CN=C(C=C3C)N(C)C)C	9821250.0|	0.07	R47|	A	Train
138	vinblastine	O[C@@]1(C(OC)=O)C2[C@@](C(C=C([C@@](C[C@H](C[C@]3(O)CC)C[N@](C3)CC4)(C(OC)=O)C5=C4C(C=CC=C6)=C6N5)C(OC)=C7)=C7N2C)(CCN8CC=C9)C8[C@]9(CC)[C@H]1OC(C)=O	nan|	0.07	R25|	A	Validation
139	chembl1243269	C[C@]12CCN([C@@H]1N(C3=C2C=C(C=C3)OC(=O)NC)C)C	6603845.0|	0.08	R48|	A	Test
140	7461-08-7	C1CC2=CC=CC=C2CC1OC(=O)C3=CC=CC=C3C(=O)O	346516.0|	0.09	R8|	A	Test
141	dehydroevodiamine	CN1C2=CC=CC=C2C(=O)N3C1=C4C(=C5C=CC=CC5=N4)CC3	9817839.0|	0.11	R20|	A	Train
142	(2r)-n-(2,6-dichlorophenyl)-2,5-dihydro-1h-imidazol-2-amine	C1C=N[C@H](N1)NC2=C(C=CC=C2Cl)Cl	29935466.0|	0.11	R48|	A	Train
143	(r)-pentobarbital	CCC[C@@H](C)C1(C(=O)NC(=O)NC1=O)CC	88983.0|	0.12	R48|	A	Validation
144	nan	F\C=C\O\C=C/F	nan|	0.13	R48|	A	Train
145	fluorovinyl ether	C(=CF)OC=CF	57162790.0|	0.13	R8|	A	Test
146	cyanidin 3-o-glucoside	OC1=CC(O)=CC2C1=CC(OC4[C@@H]([C@H]([C@@H]([C@@H](CO)O4)O)O)O)=C(C3=CC=C(O)C(O)=C3)O2	nan|	0.15	R25|	A	Test
147	cyanidin 3-o-glucoside	C1=CC(=C(C=C1C2=[O+]C3=CC(=CC(=C3C=C2O[C@H]4[C@@H]([C@H]([C@@H]([C@H](O4)CO)O)O)O)O)O)O)O	441667.0|	0.15	R20|	A	Train
148	lactic acid	CC(C(=O)O)O	612.0|	0.16	R47|	A	Test
149	7-k08	FC(F)(F)C1=CC(=NC(Cl)=C1)N1CCN(CCCCN2CCCC2=O)CC1	nan|	0.16	R43|	A	Train
150	chembl243999	C1CCN(CC1)CCOC2=CC=C(C=C2)OC3=C(C=CC4=C3C=CC(=C4)O)C5=CC=CC(=C5)C#N	44427372.0|	0.17	R47|	A	Train
151	norgalanthamine	COC1=C2C3=C(CNCC[C@]34C=C[C@@H](C[C@@H]4O2)O)C=C1	9838394.0|	0.18	R47|	A	Train
152	4-fluoropaclitaxel	[C@]23([C@]1([C@H](OC1)C[C@@H]([C@@]2(C([C@H](OC(C)=O)C=2C([C@]([C@@H]3OC(c1ccccc1)=O)(C[C@H](OC([C@H]([C@@H](c1ccccc1)NC(c1ccc(cc1)F)=O)O)=O)C2C)O)(C)C)=O)C)O)OC(C)=O)[H]	nan|	0.19	R25|	A	Train
153	4-fluoropaclitaxel	CC1=C2[C@H](C(=O)[C@@]3([C@H](C[C@@H]4[C@]([C@H]3[C@@H]([C@@](C2(C)C)(C[C@@H]1OC(=O)[C@@H]([C@H](C5=CC=CC=C5)NC(=O)C6=CC=C(C=C6)F)O)O)OC(=O)C7=CC=CC=C7)(CO4)OC(=O)C)O)C)OC(=O)C	44297352.0|	0.19	R20|	A	Test
154	sufentanil	CCC(=O)N(C1=CC=CC=C1)C2(CCN(CC2)CCC3=CC=CS3)COC	41693.0|	0.2	R47|	A	Train
155	chembl142158	CN(C)CC1=CC=CC=C1SC2=CC(=C(C=C2N)Cl)F	10403162.0|	0.2	R20|	A	Test
156	schembl4414781	CC1=NC(=C(C(=O)N1CCOC)[N+](=O)[O-])N2CCC(CC2)C3=CC=C(C=C3)F	10178470.0|	0.2	R47|	A	Train
157	scopolamine	CN1[C@H]2CC(C[C@H]1[C@H]3[C@@H]2O3)OC(=O)C(CO)C4=CC=CC=C4	5809.0|	0.23	R21|	A	Test
158	5d	COC1=CC(=CC(=C1OC)OC)/C=C/C(=O)NCCN2C3=CC=CC=C3C=C2C(F)(F)F	71499384.0|	0.23	R47|	A	Train
159	10-{2-[(2r)-1-methylpiperidin-2-yl]ethyl}-2-(methylsulfanyl)-10h-phenothiazine	CN1CCCC[C@@H]1CCN2C3=CC=CC=C3SC4=C2C=C(C=C4)SC	6604030.0|	0.24	R48|	A	Test
160	ropinirole hydrochloride	CCCN1CCC[C@H]2[C@H]1CC3=CN=C(N=C3C2)N.Cl.Cl	57242.0|	0.25	R39|	A	Train
161	zinc40135788	[C@@H](C(F)(F)F)(F)Br	76961009.0|	0.27	R48|	A	Test
162	r-82913	C[C@H]1CN2C3=C(CN1CC=C(C)C)C=C(C=C3NC2=S)Cl	3000237.0|	0.28	R47|	A	Train
163	ondansetron	CC1=NC=CN1CC2CCC3=C(C2=O)C4=CC=CC=C4N3C	4595.0|	0.28	R20|	A	Train
164	nan	c1(C(NC(c2c3c(cccc3)cc(c4ccccc4)c2C)=O)CC)ccccc1	nan|	0.3	R35|	A	Train
165	34933-06-7	CC(=O)OC1C(SC2=CC=CC=C2N(C1=O)CCN(C)C)C3=CC=C(C=C3)OC	3076.0|	0.3	R25|	A	Train
166	diltiazem	CC(=O)O[C@@H]1[C@@H](SC2=CC=CC=C2N(C1=O)CCN(C)C)C3=CC=C(C=C3)OC	39186.0|	0.3	R42|	A	Validation
167	ritanserin	CC1=C(C(=O)N2C=CSC2=N1)CCN3CCC(=C(C4=CC=C(C=C4)F)C5=CC=C(C=C5)F)CC3	5074.0|	0.3	R47|	A	Train
168	chembl401446	C1C(=NC2=C(C=C(C=C2)C#CC3=CC=CC=C3)NC1=O)C4=CC=CC(=C4)C#N	9820321.0|	0.3	R47|	A	Train
169	nitrazepam	C1C(=O)NC2=C(C=C(C=C2)[N+](=O)[O-])C(=N1)C3=CC=CC=C3	4506.0|	0.32	R47|	A	Validation
170	jnj-16567083	CCC1=C(N=C2C=CC(=CC2=C1)C(=O)C3CCC(CC3)OC)C	9948645.0|	0.33	R47|	A	Train
171	schembl6867748	CC1=CC=CC=C1C2=C(C=C(C=C2)N)N(C)C(=O)C(C)(C)C3=CC(=CC(=C3)C(F)(F)F)C(F)(F)F	18546507.0|	0.34	R47|	A	Train
172	oxymorphone	CN1CC[C@]23[C@@H]4C(=O)CC[C@]2([C@H]1CC5=C3C(=C(C=C5)O)O4)O	5284604.0|	0.35	R25|	A	Train
173	(r)-halothane	[C@@H](C(F)(F)F)(Cl)Br	445258.0|	0.35	R48|	A	Test
174	ml	CN(C)C1=CC(=C(C=C1)O)CNC2=CC=CC3=C2N=C(C=C3)CO	71582706.0|	0.38	R47|	A	Train
175	128915-56-0	C1[C@H]2[C@H](CN1)C3=C(C=CC(=C3)Cl)OC4=CC=CC=C24	44568616.0|	0.39	R8|	A	Train
176	nan	COC1=CC2=C(OCC2)C(CN[C@H]2CCCN[C@@H]2C2=CC=CC=C2)=C1	nan|	0.39	R48|	A	Train
177	org-30526	CC1=C2OC3=C(C=CC=C3)C3(O)CNCC3C2=CC=C1	nan|	0.39	R47|	A	Train
178	(s)-hydroxyzine	C1CN(CCN1CCOCCO)[C@@H](C2=CC=CC=C2)C3=CC=C(C=C3)Cl	1548976.0|	0.39	R48|	A	Train
179	ivermectin 1a	[C@@]13(C4OCC1=CC=C[C@H]([C@H](O[C@@H]2O[C@H]([C@H](O[C@@H]1O[C@H]([C@H]([C@H](C1)OC)O)C)[C@@H](OC)C2)C)C(=CC[C@@H]2C[C@@H](C[C@@]1(CC[C@H]([C@@H]([C@H](CC)C)O1)C)O2)OC([C@@H]3C=C([C@H]4O)C)=O)C)C)O	nan|	0.4	R25|	A	Train
180	nicotine	CN1CCC[C@H]1C2=CN=CC=C2	89594.0|	0.4	R42|	A	Test
181	n-(2-cyanoethyl)-2-phenylethylamine	CCN(CCC#N)C1=CC=CC=C1	8995.0|	0.42	R20|	A	Train
182	(r)-(-)-isoflurane	[C@@H](C(F)(F)F)(OC(F)F)Cl	11095291.0|	0.42	R48|	A	Train
183	3-[(2-phenylethyl)amino]propanenitrile	C1=CC=C(C=C1)CCNCCC#N	3155309.0|	0.42	R25|	A	Validation
184	chembl225032	CN(C)C1=C2C3=C(C(=O)N(C=N3)C4CCCCCC4)SC2=NC=C1	11537456.0|	0.43	R20|	A	Train
185	piperidinederivatives 3	C1CN(CCC1OC2=CC=CC(=C2)C(F)(F)F)CCCCNC(=O)C3=CC=NC4=CC=CC=C34	69973370.0|	0.48	R47|	A	Train
186	schembl680675	CC1C2CC3=C([C@@]1(CCN2CC=C(C)C)C)C=C(C=C3)O	44246749.0|	0.51	R43|	A	Test
187	clotiazepam	CCC1=CC2=C(S1)N(C(=O)CN=C2C3=CC=CC=C3Cl)C	2811.0|	0.51	R47|	A	Validation
188	cyclosporin a	CC[C@H]1C(=O)N(CC(=O)N([C@H](C(=O)N[C@H](C(=O)N([C@H](C(=O)N[C@H](C(=O)N[C@@H](C(=O)N([C@H](C(=O)N([C@H](C(=O)N([C@H](C(=O)N([C@H](C(=O)N1)[C@@H]([C@H](C)C/C=C/C)O)C)C(C)C)C)CC(C)C)C)CC(C)C)C)C)C)CC(C)C)C)C(C)C)CC(C)C)C)C	5284373.0|	0.52	R20|	A	Train
189	zipr-dopa(p)2	c1c(c(ccc1CC(N)C(OCC\C(=C(/C)N(C)C([H])=O)SSC(C)C)=O)OC(=O)C(C)(C)C)OC(C(C)(C)C)=O	nan|	0.53	R25|	A	Train
190	codeine	CN1CCC23[C@@H]4C1CC5=C2C(=C(C=C5)OC)O[C@H]3[C@H](C=C4)O	23872050.0|	0.55	R43|	A	Train
191	isocodeine	CN1CC[C@]23[C@@H]4[C@H]1CC5=C2C(=C(C=C5)OC)O[C@H]3[C@@H](C=C4)O	5324288.0|	0.55	R48|	A	Test
192	antibiotic mx 2	CCC1(CC(C2=C(C1O)C(=C3C(=C2O)C(=O)C4=C(C3=O)C=CC=C4O)O)OC5CC(C(C(O5)C)O)N6CCOCC6)O	107869.0|	0.56	R25|	A	Test
193	morpholinyl oxaunomycin	CC[C@]1(C[C@@H](C2=C([C@H]1O)C(=C3C(=C2O)C(=O)C4=C(C3=O)C=CC=C4O)O)O[C@H]5C[C@@H]([C@@H]([C@@H](O5)C)O)N6CCOCC6)O	6917994.0|	0.56	R20|	A	Train
194	n-(2-amino-5-phenylphenyl)-4-[(4-methylpiperazin-1-yl)methyl]benzamide	CN1CCN(CC1)CC2=CC=C(C=C2)C(=O)NC3=C(C=CC(=C3)C4=CC=CC=C4)N	76511930.0|	0.56	R47|	A	Test
195	2-(aminomethyl)-6-methoxyphenol	COC1=CC=CC(=C1O)CN	16775572.0|	0.56	R47|	A	Train
196	oxycodone	CN1CC[C@]23[C@@H]4[C@H]1CC5C2C(=C(C=C5)OC)O[C@H]3C(=O)C=C4	54373571.0|	0.57	R25|	A	Train
197	lubeluzole	CN(C1CCN(CC1)CC(COC2=CC(=C(C=C2)F)F)O)C3=NC4=CC=CC=C4S3	9932580.0|	0.59	R25|	A	Train
198	lubeluzole	CN(C1CCN(CC1)C[C@@H](COC2=CC(=C(C=C2)F)F)O)C3=NC4=CC=CC=C4S3	65998.0|	0.59	R47|	A	Test
199	schembl12684742	CN(C)CC1=CC=C(C=C1)C(=O)NC2=CC=CC=C2N	53245487.0|	0.6	R47|	A	Train
200	schembl6947600	CC1=NC(=C(C(=O)N1CC(F)(F)F)C#N)N2CCC3=CC=CC=C3CC2	22004013.0|	0.6	R47|	A	Train
201	s-oxazepam	C1=CC=C(C=C1)C2=N[C@H](C(=O)NC3=C2C=C(C=C3)Cl)O	667436.0|	0.61	R48|	A	Test
202	jnj-2408068	CC1=C2C(=CC=C1)N(C(=N2)NC3CCN(CC3)CCN)CC4=C(C=CC(=N4)C)O	511013.0|	0.63	R47|	A	Validation
203	chembl204958	CC1=CC=CC=C1C2=C(C=NC=C2)C(=O)N(C)CC3=CC(=CC(=C3)C(F)(F)F)C(F)(F)F	9846662.0|	0.68	R47|	A	Test
204	schembl6578223	CN(C)CC1=CC(=CC=C1)C2=NC(=NN2CCO)C3=CC=C(C=C3)OC	21180284.0|	0.71	R47|	A	Validation
205	chembl390021	C1CCN(CC1)CCOC2=CC=C(C=C2)OC3=C(C=CC4=C3C=CC(=C4)O)C5=CC(=CC=C5)F	44427373.0|	0.73	R47|	A	Train
206	n-hexyl-2,2-diphenylacetamide	CCCCCCNC(=O)C(C1=CC=CC=C1)C2=CC=CC=C2	4080062.0|	0.74	R47|	A	Validation
207	jhw 007	c1cc(ccc1C(c1ccc(cc1)F)O[C@@]1(C[C@H]2CCC(C1)[N@@]2CCCC)[H])F	nan|	0.74	R25|	A	Validation
208	ctk7e5530	C1=CC=C2C=C(C=CC2=C1)C(=O)NC3=CC=CC(=C3)CN	16777599.0|	0.74	R47|	A	Test
209	jhw-007	CCCCN1[C@@H]2CC[C@H]1CC(C2)OC(C3=CC=C(C=C3)F)C4=CC=C(C=C4)F	10091491.0|	0.75	R20|	A	Train
210	nan	CN(C)CC1=CC=C(C=C1)C(=O)NC1=C(N)C=CC(=C1)C1=CC=CS1	nan|	0.77	R47|	A	Test
211	tripyrolidine	CC1=CC=C(C=C1)/C(=C/CN2CCCC2)/C3=CC=CC=N3	688585.0|	0.77	R47|	A	Validation
212	piperazinederivatives 12	COC1=CC=CC=C1N2CCN(CC2)CCCCNC(=O)C3=CC4=CC=CC=C4C=C3	3038495.0|	0.78	R47|	A	Test
213	(1r,2s)-2-(4-fluorophenyl)cyclopropan-1-amine	C1[C@H]([C@@H]1N)C2=CC=C(C=C2)F	3082666.0|	0.81	R20|	A	Test
214	s113 amitryptalline	CN(C)CCCN1C2CCCCCC2CCC2=CC=CC=C12	nan|	0.83	R47|	A	Train
215	zinc1677753	CN(C)CCCN1C2=CC=CC=C2CC3=CC=CC=C31	240090.0|	0.83	R35|	A	Train
216	chembl3349881	CC[C@H](C)C(=O)O[C@H]1C[C@@H](C=C2[C@H]1[C@H]([C@H](C=C2)C)CC[C@@H]3C[C@H](CC(=O)O3)O)C	10644939.0|	0.85	R25|	A	Train
217	schembl18653512	CN(C)CC1=CC=C(C=C1)C(=O)NC2=C(C=CC(=C2)C3=CC=CC=C3)N	53245431.0|	0.88	R47|	A	Train
218	schembl5966350	CN(CC1=CC(=CC(=C1)C(F)(F)F)C(F)(F)F)C(=O)C2=C(C=CN=C2)C3=CC=CC=C3Cl	9847664.0|	0.89	R47|	A	Train
219	piperazinederivatives 7	CCC(=O)NC1CCC(CC1)CCN2CCN(CC2)C3=C(C(=CC=C3)Cl)Cl	70696192.0|	0.9	R47|	A	Validation
220	(-)-3-methylhexane	CCC[C@H](C)CC	13800357.0|	0.9	R48|	A	Test
221	chembl88330	COC1=CC=C(C=C1)C2=NC3=CC=CC=C3C(=C2)NCCO	9971682.0|	0.9	R47|	A	Test
222	1-[2-(3,4-dimethoxyphenyl)ethyl]-4-[3-(2-iodophenyl)propyl]piperazine	COC1=C(C=C(C=C1)CCN2CCN(CC2)CCCC3=CC=CC=C3I)OC	11627361.0|	0.9	R20|	A	Train
223	chembl244206	C1CCN(CC1)CCOC2=CC=C(C=C2)OC3=C(C=CC4=C3C=CC(=C4)O)C5=CC(=C(C=C5)F)F	44427374.0|	0.92	R47|	A	Test
224	s119	O=S(O)(c2ccc1cc[nH]c1c2)N3CCCC3CCN5CCC(Oc4cccc(Cl)c4)CC5	nan|	0.92	R45|	A	Validation
225	chembl430170	CC(C)(C)C1=CC(=C(C=C1)OC)CN[C@H]2CCCN[C@H]2C3=CC=CC=C3	44433393.0|	0.98	R8|	A	Train
226	chembl2024515	CS(=O)(=O)NC1CCC(CC1)CCN2CCN(CC2)C3=C(C(=CC=C3)Cl)Cl	70683583.0|	1	R47|	A	Train
227	clomipramine	CN(C)CCCN1C2=CC=CC=C2CCC3=C1C=C(C=C3)Cl	2801.0|	1.04	R47|	A	Train
228	schembl7050625	C1CN(CCC1OC2=CC=CC(=C2)C(F)(F)F)CCCCNC(=O)C3=CC=C(C=C3)Br	69971149.0|	1.04	R47|	A	Train
229	7-k06	CN1CCC2C(C1)C1=CC=CC=C1OC1=CC=C(Cl)C=C21	nan|	1.06	R43|	A	Test
230	chembl2024514	CC(=O)NC1CCC(CC1)CCN2CCN(CC2)C3=C(C(=CC=C3)Cl)Cl	70683582.0|	1.08	R47|	A	Train
231	cp-122721	COC1=C(C=C(C=C1)OC(F)(F)F)CN[C@H]2CCCN[C@@H]2C3=CC=CC=C3	124559875.0|	1.11	R25|	A	Train
232	cp-122721	COC1=C(C=C(C=C1)OC(F)(F)F)CN[C@H]2CCCN[C@H]2C3=CC=CC=C3	9821217.0|	1.11	R20|	A	Train
233	dizocilpine	C[C@@]12C3=CC=CC=C3C[C@@H](N1)C4=CC=CC=C24	180081.0|	1.11	R47|	A	Test
234	4-carboxymethylenebut-2-en-4-olide	C1=CC(=O)OC1=CC(=O)O	120.0|	1.11	R8|	A	Test
235	piperidinederivatives 2	C1CN(CCC1NC2=CC=CC(=C2)C(F)(F)F)CCCCNC(=O)C3=CC=C(C=C3)Br	69974186.0|	1.18	R47|	A	Train
236	chembl244205	C1CCN(CC1)CCOC2=CC=C(C=C2)OC3=C(C=CC4=C3C=CC(=C4)O)C5=CC=C(C=C5)F	11720175.0|	1.25	R47|	A	Train
237	schembl6584053	CN1C(=NC(=N1)C2=CC=C(C=C2)OC)C3=CC=CC(=C3)CN(C)C	17807768.0|	1.26	R47|	A	Test
238	trihexyphenidyl	C1CCC(CC1)C(CCN2CCCCC2)(C3=CC=CC=C3)O	5572.0|	1.32	R47|	A	Train
239	1-(4-iodophenyl)-4-isopropylpiperazine	CC(C)N1CCN(CC1)C2=CC=C(C=C2)I	58486189.0|	1.38	R8|	A	Test
240	schembl6578579	CN(C)CC1=CC(=CC=C1)C2=NC(=NN2COC)C3=CC=C(C=C3)OC	21180375.0|	1.38	R47|	A	Train
241	chembl476108	C1CN(CCN(C1)C2=CC=C(C=C2)Cl)CCCC(=O)C3=CC=C(C=C3)F	11653679.0|	1.48	R47|	A	Train
242	chlorpheniramine	CN(C)CCC(C1=CC=C(C=C1)Cl)C2=CC=CC=N2	2725.0|	1.53	R47|	A	Train
243	nan	CC(C)C1=CC=C(SCCCC2CCN2C)C=C1	nan|	1.7	R47|	A	Train
244	sulphasalazine	C1=CC=NC(=C1)NS(=O)(=O)C2=CC=C(C=C2)N=NC3=CC(=C(C=C3)O)C(=O)O	5339.0|5339.0|5339.0|5339.0|	-2.69	R2|R2|R25|R46|	B	Test
245	clioquinol	C1=CC2=C(C(=C(C=C2Cl)I)O)N=C1	2788.0|2788.0|2788.0|	-2.4	R18|R26|R27|	B	Train
246	bbcpd11 (cimetidine analog) (y-g13)	CCNC(=NCCSCC1=C(C=CC=N1)Br)NC#N	14022517.0|14022517.0|14022517.0|14022517.0|14022517.0|14022517.0|14022517.0|14022517.0|14022517.0|14022517.0|14022517.0|14022517.0|14022517.0|14022517.0|14022517.0|14022517.0|14022517.0|14022517.0|14022517.0|14022517.0|14022517.0|14022517.0|14022517.0|	-2.15	R2|R2|R8|R40|R2|R2|R2|R2|R18|R21|R25|R25|R26|R27|R27|R35|R36|R43|R46|R46|R47|R49|R4|	B	Train
247	uk-240,455	CS(=O)(=O)N(CCO)C1=C2C(=CC(=C1Cl)Cl)NC(=O)C(=O)N2	9842188.0|9842188.0|9842188.0|	-2.15	R18|R26|R27|	B	Test
248	nitrofurantoin	C1C(=O)NC(=O)N1/N=C/C2=CC=C(O2)[N+](=O)[O-]	5353830.0|5353830.0|5353830.0|5353830.0|	-2.09	R2|R2|R25|R46|	B	Test
249	l-701,324	C1=CC=C(C=C1)OC2=CC=CC(=C2)C3=C(C4=C(C=C(C=C4)Cl)NC3=O)O	54682505.0|54682505.0|54682505.0|	-2.03	R18|R26|R27|	B	Train
250	33419-42-0	CC1OCC2C(O1)C(C(C(O2)OC3C4COC(=O)C4C(C5=CC6=C(C=C35)OCO6)C7=CC(=C(C(=C7)OC)O)OC)O)O	3310.0|3310.0|3310.0|3310.0|3310.0|3310.0|3310.0|3310.0|3310.0|	-2	R2|R2|R8|R12|R21|R25|R35|R40|R47|	B	Validation
251	icotidine	CC1=NC=C(C=C1)CC2=CN=C(NC2=O)NCCCCC3=C(C=CC=N3)OC	72108.0|72108.0|72108.0|72108.0|72108.0|72108.0|72108.0|72108.0|72108.0|72108.0|72108.0|72108.0|72108.0|72108.0|72108.0|72108.0|72108.0|72108.0|72108.0|72108.0|72108.0|72108.0|72108.0|72108.0|72108.0|	-2	R2|R2|R2|R2|R5|R8|R11|R12|R18|R21|R25|R26|R27|R27|R35|R36|R39|R40|R43|R46|R47|R48|R49|R49|R4|	B	Train
252	ro 64-0802	OC(C1=C[C@@H](OC(CC)CC)[C@@H](NCOC)[C@@H](N)C1)=O	nan|nan|nan|	-1.96	R18|R26|R27|	B	Train
253	temelastine	CC1=NC=C(C=C1)CC2=CN=C(NC2=O)NCCCCC3=NC=C(C=C3C)Br	55482.0|55482.0|55482.0|55482.0|55482.0|55482.0|55482.0|55482.0|55482.0|55482.0|55482.0|55482.0|55482.0|55482.0|55482.0|55482.0|55482.0|55482.0|55482.0|55482.0|55482.0|55482.0|55482.0|55482.0|	-1.9	R5|R2|R2|R2|R2|R8|R11|R12|R18|R21|R25|R26|R27|R27|R36|R39|R43|R46|R47|R48|R49|R49|R40|R4|	B	Test
254	disodium;(6r,7s)-7-[[4-(2-amino-1-carboxylato-2-oxoethylidene)-1,3-dithietane-2-carbonyl]amino]-7-methoxy-3-[(1-methyltetrazol-5-yl)sulfanylmethyl]-8-oxo-5-thia-1-azabicyclo[4.2.0]oct-2-ene-2-carboxylate	CN1C(=NN=N1)SCC2=C(N3C(C(C3=O)(NC(=O)C4SC(=C(C(=O)N)C(=O)O)S4)OC)SC2)C(=O)O	4630412.0|4630412.0|4630412.0|4630412.0|4630412.0|4630412.0|4630412.0|4630412.0|4630412.0|4630412.0|	-1.89	R2|R2|R12|R25|R27|R35|R47|R27|R25|R40|	B	Train
255	cefotetan	CN1C(=NN=N1)SCC2=C(N3[C@@H]([C@@](C3=O)(NC(=O)C4SC(=C(C(=O)N)C(=O)[O-])S4)OC)SC2)C(=O)[O-].[Na+].[Na+]	53025.0|53025.0|53025.0|53025.0|	-1.89	R8|R21|R21|R39|	B	Train
256	1848-75-5	C1CN=C(N1)NC2=CC=CC=C2	137235.0|137235.0|137235.0|137235.0|137235.0|137235.0|137235.0|137235.0|	-1.89	R2|R2|R8|R25|R46|R47|R4|R40|	B	Train
257	m2l-663581	CC(CO)(C1=NC(=NO1)C2=C3CN(C(=O)C4=C(N3C=N2)C=CC=C4Cl)C)O	10091748.0|10091748.0|10091748.0|10091748.0|10091748.0|10091748.0|10091748.0|10091748.0|10091748.0|10091748.0|10091748.0|10091748.0|10091748.0|10091748.0|10091748.0|10091748.0|10091748.0|10091748.0|	-1.82	R2|R2|R8|R40|R3|R4|R12|R21|R25|R27|R36|R38|R41|R43|R46|R47|R49|R49|	B	Train
258	ritonavir	O=C(N[C@@H](CC1=CC=CC=C1)[C@H](C[C@H](CC2=CC=CC=C2)CC([C@@H](NC(N(C)CC3=CSC(C(C)C)=N3)=O)C)=O)O)OCC4=CN=CS4	nan|nan|nan|	-1.82	R18|R26|R27|	B	Train
259	bis-hydroxylated-l-663581	OCC(C)(CO)c1nc(no1)-c2ncn(c23)c4c(C(=O)N(C)C3)c(Cl)ccc4	nan|nan|nan|nan|nan|nan|nan|	-1.82	R2|R2|R12|R25|R35|R39|R46|	B	Validation
260	raloxifene	C1CCN(CC1)CCOC2=CC=C(C=C2)C(=O)C3=C(SC4=C3C=CC(=C4)O)C5=CC=C(C=C5)O	5035.0|5035.0|5035.0|	-1.81	R18|R26|R27|	B	Train
261	telmesteine	CCOC(=O)N1CSCC1C(=O)O	11615393.0|11615393.0|11615393.0|	-1.72	R18|R26|R27|	B	Test
262	chlorambucil	C1=CC(=CC=C1CCCC(=O)O)N(CCCl)CCCl	2708.0|2708.0|2708.0|2708.0|2708.0|2708.0|2708.0|2708.0|2708.0|2708.0|2708.0|2708.0|2708.0|2708.0|2708.0|2708.0|2708.0|2708.0|2708.0|2708.0|	-1.7	R18|R26|R27|R2|R2|R5|R8|R17|R21|R25|R27|R27|R35|R36|R39|R43|R46|R47|R49|R40|	B	Train
263	quercetin	Oc1cc(O)cc(c12)CC(C(C2=O)O)c(c3)ccc(O)c3O	nan|nan|nan|nan|	-1.7	R2|R2|R25|R46|	B	Train
264	flurbiprofen	CC(C1=CC(=C(C=C1)C2=CC=CC=C2)F)C(=O)O	3394.0|3394.0|3394.0|3394.0|3394.0|3394.0|3394.0|3394.0|	-1.68	R2|R2|R18|R20|R25|R26|R27|R46|	B	Test
265	mannitol (d-mannitol)	C(C(C(C(C(CO)O)O)O)O)O	453.0|453.0|453.0|453.0|453.0|453.0|453.0|453.0|453.0|453.0|453.0|453.0|453.0|453.0|	-1.6	R2|R2|R3|R18|R25|R26|R27|R27|R38|R40|R41|R43|R46|R47|	B	Train
266	compound 34	CC(=O)NC1=CC=CC(=C1)C2=CSC(=N2)N=C(N)N	14022511.0|14022511.0|14022511.0|14022511.0|14022511.0|14022511.0|14022511.0|14022511.0|14022511.0|14022511.0|14022511.0|14022511.0|14022511.0|14022511.0|14022511.0|14022511.0|14022511.0|14022511.0|14022511.0|14022511.0|14022511.0|14022511.0|14022511.0|14022511.0|	-1.57	R2|R2|R8|R40|R3|R3|R12|R18|R25|R26|R27|R35|R36|R38|R38|R41|R41|R43|R46|R47|R48|R49|R49|R4|	B	Train
267	cube-2	Oc1cc(OCCCCO)ccc1C(CC(C)C)=O	nan|nan|nan|	-1.52	R18|R26|R27|	B	Train
268	cube-6	Oc1cc(OCCCCOc2ccc(CCC(O)=O)c(O)c2)ccc1C(CC(C)C)=O	nan|nan|nan|	-1.52	R18|R26|R27|	B	Train
269	cube-10	Oc1cc(OCCCCOc2ccc3c(OC(C=C3)=O)c2)ccc1C(CC(C)C)=O	nan|nan|nan|	-1.52	R18|R26|R27|	B	Train
270	amethopterin	CN(CC1=CN=C2C(=N1)C(=NC(=N2)N)N)C3=CC=C(C=C3)C(=O)NC(CCC(=O)O)C(=O)O	4112.0|4112.0|4112.0|4112.0|4112.0|4112.0|4112.0|4112.0|4112.0|4112.0|	-1.52	R12|R25|R35|R47|R40|R2|R2|R8|R21|R27|	B	Train
271	baclofen	C1=CC(=CC=C1C(CC(=O)O)CN)Cl	2284.0|2284.0|2284.0|2284.0|	-1.52	R2|R2|R25|R46|	B	Train
272	methotrexate	CN(CC1=CN=C2C(=N1)C(=NC(=N2)N)N)C3=CC=C(C=C3)C(=O)N[C@@H](CCC(=O)O)C(=O)O	126941.0|126941.0|126941.0|	-1.5	R39|R43|R5|	B	Train
273	imatinib	CC1=C(C=C(C=C1)NC(=O)C2=CC=C(C=C2)CN3CCN(CC3)C)NC4=NC=CC(=N4)C5=CN=CC=C5	5291.0|5291.0|5291.0|	-1.5	R18|R26|R27|	B	Train
274	.alpha.-d-ddc	C1C[C@H](O[C@@H]1CO)N2C=CC(=NC2=O)N	676643.0|676643.0|676643.0|676643.0|	-1.5	R2|R2|R25|R46|	B	Validation
275	4-hydroxyalprazolam	CC1=NN=C2N1C3=C(C=C(C=C3)Cl)C(=NC2O)C4=CC=CC=C4	182017.0|182017.0|182017.0|182017.0|182017.0|182017.0|182017.0|182017.0|182017.0|182017.0|182017.0|	-1.48	R2|R2|R8|R12|R21|R25|R27|R40|R43|R46|R47|	B	Train
276	atenolol	O=C(N)Cc1ccc(OCC(NC(C)C)O)cc1	nan|nan|nan|	-1.42	R18|R26|R27|	B	Train
277	biosone	CC1(C2CCC3(C(C2(CCC1O)C)C(=O)C=C4C3(CCC5(C4CC(CC5)(C)C(=O)O)C)C)C)C	3230.0|3230.0|3230.0|3230.0|3230.0|3230.0|3230.0|3230.0|3230.0|3230.0|3230.0|3230.0|3230.0|	-1.4	R2|R2|R8|R21|R27|R43|R46|R47|R40|R25|R41|R3|R38|	B	Test
278	151581-23-6	CCCN1C2=C(C(=O)N(C1=O)CCC)NC(=N2)C3CCC(=O)C3	131584.0|131584.0|131584.0|131584.0|131584.0|131584.0|131584.0|	-1.4	R2|R2|R4|R27|R40|R43|R47|	B	Test
279	apaxifylline	CCCN1C2=C(C(=O)N(C1=O)CCC)NC(=N2)[C@H]3CCC(=O)C3	60949.0|60949.0|60949.0|60949.0|60949.0|60949.0|	-1.4	R2|R2|R8|R21|R25|R46|	B	Train
280	chembl12325	COC(=O)NC1=NC2=C(N1)C=C(C=C2)C(=O)N3CCN(CC3)C4=CC=CC=N4	9864646.0|9864646.0|9864646.0|	-1.4	R2|R2|R8|	B	Train
281	sb 239063	COC1=NC=CC(=N1)C2=C(N=CN2C3CCC(CC3)O)C4=CC=C(C=C4)F	5166.0|5166.0|5166.0|	-1.4	R18|R26|R27|	B	Train
282	nan	c1cccc(c12)cccc2C(=O)c3ccc(OCC)c(c34)cccc4	nan|nan|nan|nan|nan|	-1.39	R2|R2|R25|R27|R46|	B	Test
283	tz-17	CC1=CC=CC=C1NC2=NCCN2	142067.0|142067.0|142067.0|142067.0|142067.0|142067.0|	-1.39	R2|R2|R25|R47|R4|R40|	B	Train
284	atorvastatin	CC(C)C1=C(C(=C(N1CC[C@H](C[C@H](CC(=O)O)O)O)C2=CC=C(C=C2)F)C3=CC=CC=C3)C(=O)NC4=CC=CC=C4	60823.0|60823.0|60823.0|	-1.36	R18|R26|R27|	B	Train
285	benzoylecgonine	CN1[C@H]2CC[C@H]1[C@@H](CC(O)=O)[C@@H](OC(C3=CC=CC=C3)=O)C2	nan|nan|nan|	-1.35	R18|R26|R27|	B	Train
286	monohydroxy l-663,581 metabolite	CC(C)(C1=NC(=NO1)C2=C3CN(C(=O)C4=C(N3C=N2)C=CC=C4Cl)C)O	10384745.0|10384745.0|10384745.0|10384745.0|10384745.0|10384745.0|10384745.0|10384745.0|10384745.0|10384745.0|10384745.0|10384745.0|10384745.0|10384745.0|10384745.0|10384745.0|10384745.0|10384745.0|10384745.0|10384745.0|	-1.34	R2|R2|R3|R4|R8|R12|R21|R25|R27|R35|R36|R38|R40|R41|R43|R46|R47|R48|R49|R49|	B	Train
287	sk&f 93319	C[NH+](C)CC1=CC=C(CSCCNC2=NC(=O)C(=CN2)CC3=CC=C4C=CC=CC4=C3)O1	14022522.0|14022522.0|14022522.0|14022522.0|14022522.0|14022522.0|14022522.0|14022522.0|14022522.0|14022522.0|14022522.0|14022522.0|14022522.0|14022522.0|14022522.0|14022522.0|14022522.0|14022522.0|14022522.0|14022522.0|	-1.3	R40|R2|R2|R2|R2|R8|R12|R18|R25|R26|R27|R35|R36|R43|R46|R47|R48|R49|R49|R4|	B	Train
288	sb-271406	CC1=C(SC2=C1C=C(C=C2)Cl)S(=O)(=O)NC3=CC(=C(C=C3)OC)N4CCNCC4	5312149.0|5312149.0|5312149.0|	-1.3	R18|R26|R27|	B	Train
289	indomethacin	CC1=C(C2=C(N1C(=O)C3=CC=C(C=C3)Cl)C=CC(=C2)OC)CC(=O)O	3715.0|3715.0|3715.0|3715.0|3715.0|3715.0|3715.0|3715.0|3715.0|3715.0|3715.0|3715.0|3715.0|3715.0|3715.0|3715.0|3715.0|3715.0|3715.0|3715.0|3715.0|3715.0|3715.0|3715.0|3715.0|3715.0|	-1.3	R5|R2|R2|R3|R3|R8|R11|R12|R17|R18|R21|R25|R26|R27|R27|R35|R36|R38|R41|R43|R46|R47|R49|R49|R50|R40|	B	Test
290	skf 93319	COC1=CC=CN=C1CCCCNC(N2)=NC=C(CC3=CC=CC(C)=N3)C2=O	nan|nan|	-1.3	R36|R47|	B	Train
291	4794-83-6	CC1=CC(=C(C=C1)NC2=NCCN2)C	12296938.0|12296938.0|12296938.0|12296938.0|12296938.0|12296938.0|12296938.0|12296938.0|12296938.0|	-1.3	R2|R2|R2|R2|R25|R46|R47|R4|R40|	B	Validation
292	schembl1704876	CC1=NC(=CC(=N1)N2CCN(CC2)CCO)NC3=NC=C(S3)C(=O)NC4=C(C=CC=C4Cl)Cl	16655839.0|16655839.0|16655839.0|	-1.3	R18|R26|R27|	B	Test
293	diclazuril	C1=CC(=CC=C1C(C#N)C2=C(C=C(C=C2Cl)N3C(=O)NC(=O)C=N3)Cl)Cl	456389.0|456389.0|456389.0|456389.0|	-1.3	R2|R2|R25|R46|	B	Test
294	compound-9	C1CCC(CC1)(CC2=NOC(=O)N2)CN	135529433.0|135529433.0|135529433.0|	-1.3	R18|R26|R27|	B	Train
295	diclofenac	C1=CC=C(C(=C1)CC(=O)O)NC2=C(C=CC=C2Cl)Cl	3033.0|3033.0|3033.0|	-1.3	R18|R26|R27|	B	Validation
296	didanosine	C1C[C@@H](O[C@@H]1CO)N2C=NC3=C2N=CNC3=O	135398739.0|135398739.0|135398739.0|135398739.0|135398739.0|135398739.0|135398739.0|	-1.3	R5|R11|R11|R17|R18|R26|R27|	B	Test
297	schembl13579049	CC1C(C2=C(N1C(=O)C3=CC=C(C=C3)Cl)C=CC(=C2)OC)CC(=O)O	53394319.0|53394319.0|53394319.0|	-1.26	R2|R2|R8|	B	Test
298	zinc27644005	C[C@H]1[C@@H](C2=C(N1C(=O)C3=CC=C(C=C3)Cl)C=CC(=C2)OC)CC(=O)O	35025677.0|35025677.0|	-1.26	R47|R48|	B	Train
299	p-phenylbenzoic acid	C1=CC=C(C=C1)C2=CC=C(C=C2)C(=O)O	66724.0|66724.0|66724.0|66724.0|66724.0|66724.0|66724.0|66724.0|66724.0|66724.0|66724.0|66724.0|66724.0|	-1.26	R2|R2|R8|R21|R25|R27|R41|R43|R46|R47|R40|R3|R38|	B	Validation
300	ls-190695	CN/C(=C\[N+](=O)[O-])/NCCSCC1=CC=C(O1)CN(C)C	3001055.0|3001055.0|3001055.0|3001055.0|3001055.0|3001055.0|3001055.0|3001055.0|3001055.0|3001055.0|3001055.0|3001055.0|3001055.0|	-1.23	R2|R2|R11|R25|R39|R43|R46|R47|R49|R49|R50|R4|R40|	B	Train
301	ranitidine	CN(C)CC1=CC(CSCCN/C(NC)=N/C[N+]([O-])=O)=CO1	nan|nan|nan|	-1.23	R18|R26|R27|	B	Train
302	chembl1907165	CN=C(C[N+](=O)[O-])NCCSCC1=CC=C(O1)CN(C)C	9883333.0|9883333.0|	-1.23	R2|R2|	B	Train
303	ranitidine base	CNC(=C[N+](=O)[O-])NCCSCC1=CC=C(O1)CN(C)C	5039.0|5039.0|5039.0|5039.0|5039.0|5039.0|	-1.23	R8|R12|R21|R27|R36|R49|	B	Train
304	nan	[O-][N+](=O)CC(NC)=NCCSc(o1)ccc1CN(C)C	nan|nan|	-1.23	R2|R2|	B	Train
305	digoxin	C[C@@H]1[C@H]([C@H](C[C@@H](O1)O[C@@H]2[C@H](O[C@H](C[C@@H]2O)O[C@@H]3[C@H](O[C@H](C[C@@H]3O)O[C@H]4CC[C@]5([C@@H](C4)CC[C@@H]6[C@@H]5C[C@H]([C@]7([C@@]6(CCC7C8=CC(=O)OC8)O)C)O)C)C)C)O)O	30322.0|30322.0|	-1.23	R8|R21|	B	Train
306	compound 5	O=C(C(C)C)NC1=CC=C(CC(CN2C[C@H](OC)C(N3C(C=CC(C)=C4)=C4N=C3C)CC2)C5)C5=C1	nan|nan|nan|	-1.22	R18|R26|R27|	B	Test
307	ftc; emtricitabine	C1[C@H](O[C@H](S1)CO)N2C=C(C(=NC2=O)N)F	60877.0|60877.0|60877.0|	-1.22	R18|R26|R27|	B	Train
308	bufotenine	CN(C)CCC1=CNC2=C1C=C(C=C2)O	10257.0|10257.0|10257.0|	-1.19	R18|R26|R27|	B	Validation
309	y-g12 (bbcpd10)	CN(C)C1=[NH+]C=CC(=C1)C2=N[NH]C(=N2)N	12889418.0|12889418.0|12889418.0|12889418.0|12889418.0|12889418.0|12889418.0|12889418.0|12889418.0|12889418.0|12889418.0|12889418.0|12889418.0|12889418.0|12889418.0|12889418.0|12889418.0|12889418.0|12889418.0|12889418.0|12889418.0|12889418.0|12889418.0|12889418.0|	-1.17	R40|R2|R2|R3|R4|R8|R12|R18|R20|R21|R25|R26|R27|R27|R35|R36|R38|R41|R43|R46|R47|R48|R49|R49|	B	Train
310	72801-60-6	C1=CC(=CC(=C1)N)C2=CSC(=N2)N=C(N)N	14022509.0|14022509.0|14022509.0|14022509.0|14022509.0|14022509.0|14022509.0|14022509.0|14022509.0|14022509.0|14022509.0|14022509.0|14022509.0|14022509.0|14022509.0|14022509.0|14022509.0|14022509.0|14022509.0|14022509.0|14022509.0|14022509.0|14022509.0|14022509.0|	-1.15	R18|R26|R27|R4|R2|R2|R3|R3|R8|R12|R21|R25|R27|R35|R36|R38|R40|R41|R43|R46|R47|R48|R49|R49|	B	Train
311	chembl1950329	CCOC1=CN=C(C=C1)CC2=NC3=C(N2CC4CCCCC4)C=CC(=C3)N(C)S(=O)(=O)C5=CC=CS5	57390958.0|57390958.0|57390958.0|57390958.0|57390958.0|	-1.15	R2|R2|R25|R27|R46|	B	Test
312	az599	CCS(=O)(=O)N1C2=C(CN(CC2)C3CCOCC3)C4=C1C=CC(=C4)C(=O)N5CCC(CC5)C	24894028.0|24894028.0|24894028.0|24894028.0|24894028.0|	-1.15	R2|R2|R25|R27|R46|	B	Train
313	miltefosine	CCCCCCCCCCCCCCCCOP(=O)([O-])OCC[N+](C)(C)C	3600.0|3600.0|3600.0|3600.0|3600.0|	-1.14	R20|R2|R2|R25|R46|	B	Train
314	bbcpd17	CN(C)Cc1ccc(o1)SCCNc2c(N(=O)=O)cc[nH]2	nan|nan|nan|nan|	-1.12	R3|R38|R41|R43|	B	Train
315	sulpiride	CCN1CCCC1CNC(=O)C2=C(C=CC(=C2)S(=O)(=O)N)OC	5355.0|5355.0|5355.0|	-1.11	R18|R26|R27|	B	Train
316	bromocriptine	CC(C)CC1C(=O)N2CCCC2C3(N1C(=O)C(O3)(C(C)C)NC(=O)C4CN(C5CC6=C(NC7=CC=CC(=C67)C5=C4)Br)C)O	2443.0|2443.0|2443.0|2443.0|2443.0|2443.0|2443.0|2443.0|2443.0|2443.0|2443.0|	-1.1	R2|R2|R8|R12|R21|R25|R27|R27|R35|R47|R40|	B	Train
317	bromocriptine	CC(C)C[C@H]1C(=O)N2CCC[C@H]2[C@]3(N1C(=O)[C@](O3)(C(C)C)NC(=O)[C@H]4CN([C@@H]5CC6=C(NC7=CC=CC(=C67)C5=C4)Br)C)O	31101.0|31101.0|	-1.1	R39|R50|	B	Train
318	ergotamine	c1ccccc1CC(C(=O)N(C2C34O)CCC2)N3C(=O)C(O4)(C)NC(=O)C(C5)CN(C)C(C6)C5C7=CC=CC8NC=CC6=C78	nan|nan|nan|nan|	-1.1	R2|R2|R25|R46|	B	Train
319	lupitidine (y-g5; skf93479)	CC1=NC=C(C=C1)CC2=CN=C(NC2=O)NCCSCC3=CC=C(O3)CN(C)C	4375468.0|4375468.0|4375468.0|4375468.0|4375468.0|4375468.0|4375468.0|4375468.0|4375468.0|4375468.0|4375468.0|4375468.0|4375468.0|4375468.0|4375468.0|4375468.0|4375468.0|4375468.0|4375468.0|4375468.0|4375468.0|4375468.0|4375468.0|4375468.0|4375468.0|4375468.0|	-1.1	R5|R2|R2|R3|R11|R12|R18|R25|R26|R27|R35|R36|R38|R39|R41|R43|R46|R47|R48|R49|R49|R4|R2|R2|R8|R40|	B	Test
320	cytisine	C1C2CNCC1C3=CC=CC(=O)N3C2	22407.0|22407.0|22407.0|22407.0|22407.0|22407.0|22407.0|22407.0|22407.0|22407.0|22407.0|	-1.09	R2|R2|R8|R21|R25|R27|R40|R43|R46|R47|R4|	B	Test
321	amiodarone	CCCCC1=C(C2=CC=CC=C2O1)C(=O)C3=CC(=C(C(=C3)I)OCCN(CC)CC)I	2157.0|2157.0|2157.0|	-1.08	R18|R26|R27|	B	Train
322	lupitidine	CC1=NC=C(C=C1)CC2=CN=C(NC2=O)NCCSCC3=CC=C(O3)C(C)(C)N.Cl.Cl.Cl	51671.0|51671.0|51671.0|51671.0|51671.0|51671.0|51671.0|51671.0|51671.0|	-1.06	R21|R27|R21|R25|R27|R46|R8|R2|R2|	B	Train
323	zolmitriptan	CN(C)CCC1=CNC2=C1C=C(C=C2)C[C@H]3COC(=O)N3	60857.0|60857.0|60857.0|	-1.04	R18|R26|R27|	B	Train
324	vincristine	CC[C@@]1(C[C@@H]2C[C@@](C3=C(CCN(C2)C1)C4=CC=CC=C4N3)(C5=C(C=C6C(=C5)[C@]78CCN9[C@H]7[C@@](C=CC9)([C@H]([C@@]([C@@H]8N6C=O)(C(=O)OC)O)OC(=O)C)CC)OC)C(=O)OC)O	5978.0|5978.0|	-1.03	R8|R21|	B	Test
325	proc-19m	O=C(N1CCN(c2ccc(OCCCN3CCCCC3)cc2)C(C1)=O)c4ccc(C(C)(C)C)cc4	nan|nan|nan|	-1	R18|R26|R27|	B	Train
326	chembl68445	CCC(C1=CC=CC=C1)NC(=O)C2=C(C(=NC3=CC=CC=C32)C4=CC=CC=C4)OCC(=O)O	16207207.0|16207207.0|16207207.0|	-1	R18|R26|R27|	B	Train
327	oseltamivir	O=C(OCC)C1=C[C@@H](OC(CC)CC)[C@@H](NCOC)[C@@H](N)C1	nan|nan|nan|	-1	R18|R26|R27|	B	Train
328	cadralazine	CC(C)N(CC(O)C)c1nnc(NNC(OCC)=O)cc1	nan|nan|nan|	-1	R18|R26|R27|	B	Validation
329	compound 17	CN(C)C(=O)CN1C(=O)C=CC(=N1)C2=C3C=CC=CN3N=C2C4=CC=CC=C4	11003252.0|11003252.0|11003252.0|11003252.0|11003252.0|11003252.0|	-1	R2|R2|R4|R8|R40|R47|	B	Train
330	156154-71-1	CC1CC(=CC(=O)C1C(=O)OC)NC2=CC(=CC=C2)[N+](=O)[O-]	15186924.0|15186924.0|15186924.0|15186924.0|15186924.0|15186924.0|15186924.0|	-1	R2|R2|R4|R25|R40|R46|R47|	B	Train
331	amezinium	COC1=[N+](N=CC(=C1)N)C2=CC=CC=C2	71927.0|71927.0|71927.0|	-1	R18|R26|R27|	B	Validation
332	pfizer compound 13	c1ccccc1C(c2ccccc2)C(N(C3)CC4)C(C34)NCc(c(c5)OC)cc(c56)N(CC6)S(=O)(=O)C	nan|nan|nan|nan|nan|nan|nan|nan|	-1	R2|R2|R4|R8|R25|R40|R46|R47|	B	Train
333	ro65-7674	CSC1=NN2C(=C1S(=O)(=O)C3=CC=CC=C3)N=C4CCCC4=C2N5CCNCC5	6918479.0|6918479.0|6918479.0|	-1	R18|R26|R27|	B	Train
334	celecoxib, celebrex	CC1=CC=C(C=C1)C2=CC(=NN2C3=CC=C(C=C3)S(=O)(=O)N)C(F)(F)F	2662.0|2662.0|2662.0|	-1	R18|R26|R27|	B	Train
335	liarozole	C1=CC(=CC(=C1)Cl)C(C2=CC3=C(C=C2)N=CN3)N4C=CN=C4	60652.0|60652.0|60652.0|60652.0|	-1	R2|R2|R25|R46|	B	Train
336	ridogrel	C1=CC(=CC(=C1)C(F)(F)F)/C(=N/OCCCCC(=O)O)/C2=CN=CC=C2	5362391.0|5362391.0|5362391.0|5362391.0|	-1	R2|R2|R25|R46|	B	Train
337	chembl1185227	C1CC(C1)N2CCC(CC2)OC3=CC=C(C=C3)N4CCN(CC4=O)C(=O)C5=CC=C(C=C5)C(=O)N6CCC6	15986375.0|15986375.0|15986375.0|	-1	R18|R26|R27|	B	Train
338	takle-2; l-779,450	C1=CC=C(C=C1)C2=NC(=C(N2)C3=CC=NC=C3)C4=CC(=C(C=C4)Cl)O	9950176.0|9950176.0|9950176.0|	-1	R18|R26|R27|	B	Train
339	anabet	CC(C)(C)NCC(COC1=CC=CC2=C1CC(C(C2)O)O)O	4411.0|4411.0|4411.0|4411.0|	-0.95	R2|R2|R25|R46|	B	Test
340	156154-42-6	CC1CC(=CC(=O)C1C(=O)OC)NC2=CC=C(C=C2)Cl	197322.0|197322.0|197322.0|197322.0|197322.0|197322.0|	-0.95	R4|R47|R2|R2|R8|R40|	B	Train
341	nelfinavir mesylate	CC1=C(C=CC=C1O)C(=O)NC(CSC2=CC=CC=C2)C(CN3CC4CCCCC4CC3C(=O)NC(C)(C)C)O	4451.0|4451.0|4451.0|4451.0|4451.0|4451.0|4451.0|4451.0|	-0.93	R2|R2|R40|R25|R27|R47|R27|R4|	B	Test
342	miloxacin	CON1C=C(C(=O)C2=CC3=C(C=C21)OCO3)C(=O)O	37614.0|37614.0|37614.0|37614.0|37614.0|37614.0|37614.0|37614.0|37614.0|37614.0|37614.0|37614.0|37614.0|37614.0|37614.0|	-0.92	R18|R25|R26|R41|R3|R38|R40|R2|R2|R8|R21|R27|R27|R46|R47|	B	Train
343	prazosin	COC1=C(C=C2C(=C1)C(=NC(=N2)N3CCN(CC3)C(=O)C4=CC=CO4)N)OC	4893.0|4893.0|4893.0|4893.0|	-0.9	R2|R2|R25|R46|	B	Train
344	glibenclamide	COC1=C(C=C(C=C1)Cl)C(=O)NCCC2=CC=C(C=C2)S(=O)(=O)NC(=O)NC3CCCCC3	3488.0|3488.0|3488.0|3488.0|	-0.9	R2|R2|R25|R46|	B	Validation
345	prednisone	OC1(C(CO)=O)CC[C@@]([C@]1(C)C2)([H])[C@]3([H])CCC4=CC(C=C[C@]4(C)[C@@]3([H])C2=O)=O	nan|nan|nan|	-0.9	R18|R26|R27|	B	Train
346	161105-56-2	CC(C)(C1=CC(=C(C=C1)OC)CNC2C3CCN(C2C(C4=CC=CC=C4)C5=CC=CC=C5)CC3)O	6426129.0|6426129.0|6426129.0|6426129.0|6426129.0|6426129.0|6426129.0|6426129.0|	-0.89	R25|R46|R47|R4|R2|R2|R8|R40|	B	Train
347	l001588	C1CC(CC1C(C2=CC=CC=C2)(C(=O)NC3CCN(CC3)CC4=NC(=CC=C4)N)O)(F)F	19349126.0|19349126.0|19349126.0|19349126.0|19349126.0|19349126.0|19349126.0|19349126.0|	-0.89	R18|R26|R27|R47|R4|R2|R2|R40|	B	Test
348	4201-26-7	CC1=C(C=CC(=C1)Cl)NC2=NCCN2	77870.0|77870.0|77870.0|77870.0|77870.0|77870.0|77870.0|	-0.87	R2|R2|R8|R25|R47|R4|R40|	B	Validation
349	takle-1; sb-590885	CN(C)CCOC(C=C1)=CC=C1C2=NC(C3=CC=C(/C(CC4)=N/CO)C4=C3)=C(C5=CC=NC=C5)N2	nan|nan|nan|	-0.85	R18|R26|R27|	B	Train
350	sulfamethoxypyridazine	COC1=NN=C(C=C1)NS(=O)(=O)C2=CC=C(C=C2)N	5330.0|5330.0|5330.0|	-0.85	R18|R26|R27|	B	Test
351	nsc169534	CC1C(C(CC(O1)OC2CC(CC3=C2C(=C4C(=C3O)C(=O)C5=C(C4=O)C(=CC=C5)OC)O)(C(=O)CO)O)N)O	1691.0|1691.0|1691.0|1691.0|1691.0|1691.0|	-0.83	R25|R27|R47|R40|R2|R2|	B	Train
352	doxorubicin	C[C@H]1[C@H]([C@H](C[C@@H](O1)O[C@H]2C[C@@](CC3=C2C(=C4C(=C3O)C(=O)C5=C(C4=O)C(=CC=C5)OC)O)(C(=O)CO)O)N)O	31703.0|31703.0|	-0.83	R21|R8|	B	Train
353	omeprazole	CC1=CN=C(C(=C1OC)C)CS(=O)C2=NC3=C(N2)C=C(C=C3)OC	4594.0|4594.0|4594.0|4594.0|4594.0|4594.0|4594.0|4594.0|4594.0|4594.0|4594.0|4594.0|	-0.82	R4|R11|R21|R25|R27|R43|R46|R47|R2|R2|R8|R40|	B	Train
354	tiotidine (skb10, y-g10)	NC(NC1=NC(CSCC/N=C(NC)/NC#N)=CS1)=N	50287.0|50287.0|50287.0|50287.0|50287.0|50287.0|50287.0|50287.0|50287.0|50287.0|50287.0|50287.0|50287.0|50287.0|50287.0|50287.0|50287.0|50287.0|50287.0|50287.0|50287.0|50287.0|50287.0|50287.0|	-0.8	R27|R3|R11|R12|R18|R21|R25|R26|R27|R36|R38|R39|R41|R43|R46|R47|R48|R49|R4|R2|R2|R8|R40|R5|	B	Train
355	chembl213760	CCC1=CC=C(C=C1)N2C=NC3=C(C2=O)SC4=NC=CC(=C34)N(C)CCC5=CC=CC=N5	44416780.0|44416780.0|44416780.0|44416780.0|	-0.8	R2|R2|R25|R46|	B	Train
356	colchicine	CC(=O)NC1CCC2=CC(=C(C(=C2C3=CC=C(C(=O)C=C13)OC)OC)OC)OC	2833.0|2833.0|2833.0|2833.0|	-0.8	R2|R2|R25|R46|	B	Train
357	risperidone-9-oh	O=C1N2CCCC(O)C2=NC(C)=C1CCN3CCC(C4=COc5cc(F)ccc54)CC3	nan|nan|nan|	-0.8	R18|R26|R27|	B	Train
358	levodopa	C1=CC(=C(C=C1C[C@@H](C(=O)O)N)O)O	6047.0|6047.0|6047.0|6047.0|	-0.8	R5|R21|R8|R39|	B	Train
359	d-phenylalanine-l-proline	O=C(O)[C@@H]1CCCN1OC(=O)[C@H](N)Cc2ccccc2	nan|nan|nan|nan|	-0.8	R2|R2|R25|R46|	B	Test
360	2',3'-dideoxy-3'-hydroxymethylcytidine	C1C(C(OC1N2C=CC(=NC2=O)N)CO)CO	14840722.0|14840722.0|14840722.0|14840722.0|14840722.0|14840722.0|	-0.79	R2|R2|R8|R40|R4|R47|	B	Train
361	penicillic acid	CC(=C)C(=O)/C(=C\C(=O)O)/OC	5385314.0|5385314.0|5385314.0|5385314.0|	-0.79	R2|R2|R25|R46|	B	Train
362	irie-16c	CC(=O)N1CCC(CC1)COC2=NC(=NC(=C2C(=O)NC)NCC3CCC4(CCC4)CC3)C#N	44579173.0|44579173.0|44579173.0|	-0.79	R27|R18|R26|	B	Train
363	2´,3´-dideoxy-3´-hydroxymethylcytidine	OCC1C(CO)O[C@@H](C1)n(c(n2)=O)ccc2N	nan|nan|nan|nan|	-0.79	R2|R2|R25|R46|	B	Train
364	n-methylthiazolium-dcka	Clc1cc(Cl)cc(c12)[nH]c(cc2=O)C(=O)OCCc3c(C)[n+](C)cs3	nan|nan|nan|nan|nan|	-0.78	R2|R2|R20|R25|R46|	B	Test
365	levodopa	C1=CC(=C(C=C1CC(C(=O)O)N)O)O	836.0|836.0|836.0|836.0|836.0|836.0|836.0|836.0|836.0|836.0|	-0.77	R27|R43|R2|R2|R12|R25|R35|R46|R47|R40|	B	Train
366	ofloxacin	CC1COC2=C3N1C=C(C(=O)C3=CC(=C2N4CCN(CC4)C)F)C(=O)O	4583.0|4583.0|4583.0|4583.0|	-0.76	R2|R2|R25|R46|	B	Train
367	indinavir	CC(C)(C)NC(=O)C1CN(CCN1CC(CC(CC2=CC=CC=C2)C(=O)NC3C(CC4=CC=CC=C34)O)O)CC5=CN=CC=C5	3706.0|3706.0|3706.0|3706.0|3706.0|3706.0|3706.0|3706.0|3706.0|3706.0|3706.0|3706.0|3706.0|3706.0|3706.0|	-0.74	R46|R2|R2|R12|R25|R35|R41|R3|R38|R40|R27|R36|R43|R47|R4|	B	Validation
368	chembl344991	CN(C)CC1=CC=C(O1)CSCCNC2=C(C(=CN2)CC3=CC=CC=C3)[N+](=O)[O-]	14022484.0|14022484.0|14022484.0|14022484.0|14022484.0|14022484.0|14022484.0|14022484.0|14022484.0|14022484.0|14022484.0|14022484.0|14022484.0|14022484.0|14022484.0|14022484.0|14022484.0|14022484.0|14022484.0|	-0.73	R2|R2|R8|R40|R3|R12|R21|R25|R27|R36|R38|R41|R43|R46|R47|R48|R49|R49|R4|	B	Train
369	bbcpd60	CN(C)Cc1ccc(o1)SCCNc([nH]c2)c([N+]([O-])=O)c2Cc3ccccc3	nan|nan|nan|nan|nan|nan|nan|	-0.73	R2|R2|R8|R3|R38|R41|R43|	B	Test
370	b-057	CN(C)CC1=CC=C(CSCCNC2=C(Cc3ccccc3)C=CN2)O1	nan|nan|nan|	-0.73	R18|R26|R27|	B	Test
371	roscovitine	CCC(CO)NC1=NC(=C2C(=N1)N(C=N2)C(C)C)NCC3=CC=CC=C3	5097.0|5097.0|5097.0|	-0.72	R18|R26|R27|	B	Validation
372	zidovudine	CC1=CN(C(=O)NC1=O)C2CC(C(O2)CO)N=[N+]=N	6327751.0|6327751.0|6327751.0|6327751.0|6327751.0|	-0.72	R2|R2|R12|R25|R46|	B	Train
373	alfentanil, rapifen	CCN1N=NN(CCN2CCC(COC)(N(C3=CC=CC=C3)C(CCC)=O)CC2)C1=O	nan|nan|nan|	-0.71	R18|R26|R27|	B	Train
374	6-mercaptopurine	C1=NC2=C(N1)C(=S)N=CN2	667490.0|667490.0|667490.0|	-0.71	R18|R26|R27|	B	Train
375	quinidine	O[C@H]([C@]1([H])[C@@H](CC2)CC(C=C)[C@@H]2C1)c3c4cc(OC)ccc4ncc3	nan|nan|nan|	-0.7	R18|R26|R27|	B	Train
376	levocabastine hydrochloride	CC1CN(CCC1(C2=CC=CC=C2)C(=O)O)C3CCC(CC3)(C#N)C4=CC=C(C=C4)F	3915.0|3915.0|3915.0|3915.0|3915.0|	-0.7	R2|R2|R25|R46|R47|	B	Train
377	5-chloro-4-methyl-1,4-dihydroquinazolin-2-amine	CC1C2=C(C=CC=C2Cl)NC(=N1)N	16006492.0|16006492.0|16006492.0|16006492.0|16006492.0|	-0.7	R2|R2|R20|R25|R46|	B	Test
378	2-o-methyl-paf (c)	CCCCCCCCCCCCCCCCCCOCC(COP(=O)([O-])OCC[N+](C)(C)C)OC	1393.0|1393.0|1393.0|1393.0|1393.0|	-0.7	R20|R2|R2|R25|R46|	B	Test
379	mitratapid	CC[C@@H](C)N1C(=O)N(C=N1)C2=CC=C(C=C2)N3CCN(CC3)C4=CC=C(C=C4)OC[C@@H]5CO[C@@](O5)(CSC6=NN=CN6C)C7=CC=C(C=C7)Cl	213047.0|213047.0|213047.0|213047.0|	-0.7	R2|R2|R25|R46|	B	Train
380	chembl239099	C1CC(C1)N2CCC(CC2)OC3=CC=C(C=C3)N4CCN(CC4=O)C(=O)C5=CC=C(C=C5)C#N	15987108.0|15987108.0|15987108.0|	-0.7	R18|R26|R27|	B	Train
381	granisetron	CN1C2CCCC1CC(C2)NC(=O)C3=NN(C4=CC=CC=C43)C	3510.0|3510.0|3510.0|3510.0|3510.0|3510.0|3510.0|3510.0|3510.0|3510.0|	-0.69	R2|R2|R8|R21|R25|R27|R43|R46|R47|R36|	B	Train
382	chembl476130	CNC(=O)C1=C(N=C(N=C1OCC2CCNCC2)C#N)NCC3CCC4(CCC4)CC3	44579171.0|44579171.0|44579171.0|	-0.67	R18|R26|R27|	B	Train
383	7-hydroxy risperidone	CC1=C(C(=O)N2CC(CCC2=N1)O)CCN3CCC(CC3)C4=NOC5=C4C=CC(=C5)F	475100.0|475100.0|475100.0|475100.0|475100.0|475100.0|	-0.67	R2|R2|R8|R40|R21|R27|	B	Train
384	ribavirin	C1=NC(=NN1C2C(C(C(O2)CO)O)O)C(=O)N	5064.0|5064.0|5064.0|5064.0|5064.0|5064.0|5064.0|5064.0|5064.0|	-0.67	R2|R2|R8|R21|R25|R27|R46|R47|R40|	B	Train
385	nan	c1c[nH]c(c1C(=O)O)NCCSCc2c(Br)cccn2	nan|nan|nan|nan|	-0.67	R2|R2|R8|R48|	B	Train
386	bbcpd12 (cimetidine derivative) (skb15)	C1=CC(=C(N=C1)CSCCNC2=C(C=CN2)[N+](=O)[O-])Br	14022480.0|14022480.0|14022480.0|14022480.0|14022480.0|14022480.0|14022480.0|14022480.0|14022480.0|14022480.0|14022480.0|14022480.0|14022480.0|14022480.0|14022480.0|14022480.0|14022480.0|14022480.0|14022480.0|14022480.0|	-0.67	R2|R2|R8|R40|R3|R3|R4|R12|R21|R25|R27|R38|R38|R41|R41|R43|R46|R47|R49|R49|	B	Validation
387	b-049	Brc1cccnc1CSCCNC2=C([N+]([O-])=O)NC=C2	nan|nan|nan|	-0.67	R18|R26|R27|	B	Train
388	nalidixicacid	CCN1C=C(C(=O)C2=C1N=C(C=C2)C)C(=O)O	4421.0|4421.0|4421.0|4421.0|4421.0|4421.0|4421.0|4421.0|4421.0|4421.0|4421.0|4421.0|4421.0|	-0.66	R2|R2|R8|R21|R27|R43|R46|R47|R40|R25|R41|R3|R38|	B	Test
389	112598-30-8	C1=CC=NC(=C1)CSCCNC2=C(C=CN2)[N+](=O)[O-]	14022481.0|14022481.0|14022481.0|14022481.0|14022481.0|14022481.0|14022481.0|14022481.0|14022481.0|14022481.0|14022481.0|14022481.0|14022481.0|14022481.0|14022481.0|14022481.0|14022481.0|14022481.0|14022481.0|14022481.0|14022481.0|14022481.0|14022481.0|14022481.0|	-0.66	R2|R2|R8|R40|R3|R3|R4|R12|R18|R21|R25|R26|R27|R27|R38|R38|R41|R41|R43|R46|R47|R48|R49|R49|	B	Train
390	prazosin	CC1=NC(=NC2=CC(=C(C=C12)OC)OC)N3CCN(CC3)C(=O)C4=CC=CO4	149104152.0|149104152.0|149104152.0|	-0.66	R18|R26|R27|	B	Train
391	tolonidine	CC1=CC(=C(C=C1)NC2=NCCN2)Cl	72138.0|72138.0|72138.0|72138.0|72138.0|72138.0|72138.0|	-0.65	R25|R47|R4|R2|R2|R8|R40|	B	Train
392	itraconazole	CCC(C)N1C(=O)N(C=N1)C2=CC=C(C=C2)N3CCN(CC3)C4=CC=C(C=C4)OC[C@H]5CO[C@](O5)(CN6C=NC=N6)C7=C(C=C(C=C7)Cl)Cl	55283.0|55283.0|	-0.64	R18|R27|	B	Train
393	norverapamil	CC(C)C(CCCNCCC1=CC(=C(C=C1)OC)OC)(C#N)C2=CC(=C(C=C2)OC)OC	104972.0|104972.0|104972.0|104972.0|104972.0|104972.0|104972.0|104972.0|104972.0|104972.0|104972.0|	-0.64	R12|R21|R25|R27|R43|R46|R47|R2|R2|R8|R40|	B	Train
394	ketoconazole	CC(=O)N1CCN(CC1)C2=CC=C(C=C2)OCC3CO[C@@](O3)(CN4C=CN=C4)C5=C(C=C(C=C5)Cl)Cl	16757695.0|16757695.0|16757695.0|	-0.63	R2|R2|R25|	B	Train
395	jnj-5207787	O=C(N(C1=CC=C(CCN2C(C)=O)C2=C1)N3CCN(CCC4CCCC4)CC3)/C=C/C5=CC(C#N)=CC=C5	nan|nan|nan|	-0.63	R18|R26|R27|	B	Train
396	darifenacin	C1CN(CC1C(C2=CC=CC=C2)(C3=CC=CC=C3)C(=O)N)CCC4=CC5=C(C=C4)OCC5	72054.0|72054.0|72054.0|72054.0|72054.0|72054.0|72054.0|72054.0|72054.0|	-0.62	R2|R2|R25|R27|R43|R46|R47|R4|R40|	B	Validation
397	darifenacin	C1CN(C[C@@H]1C(C2=CC=CC=C2)(C3=CC=CC=C3)C(=O)N)CCC4=CC5=C(C=C4)OCC5	444031.0|444031.0|	-0.62	R8|R21|	B	Validation
398	alovudine	CC1=CN(C(=O)NC1=O)C2CC(C(O2)CO)F	284240.0|284240.0|284240.0|284240.0|284240.0|284240.0|284240.0|284240.0|284240.0|284240.0|284240.0|284240.0|	-0.6	R36|R3|R25|R27|R38|R41|R43|R46|R47|R2|R2|R40|	B	Test
399	s-methylisothiourea	CSC(=N)N	5142.0|5142.0|5142.0|5142.0|5142.0|5142.0|5142.0|5142.0|5142.0|5142.0|5142.0|5142.0|5142.0|5142.0|5142.0|5142.0|	-0.6	R3|R38|R18|R25|R26|R41|R40|R2|R2|R8|R21|R27|R27|R43|R46|R47|	B	Train
400	beta-oxycodol	[C@]123c4c5c(OC)ccc4CC(NCC3)[C@]2(O)CCC([C@H]1O5)O	nan|nan|nan|nan|	-0.6	R2|R2|R25|R46|	B	Validation
401	chembl239299	C[C@@H]1CCCN1CCCOC2=CC=C(C=C2)N3CCN(CC3=O)C(=O)C4=C(C=C(C=C4)F)F	12001199.0|12001199.0|12001199.0|	-0.6	R18|R26|R27|	B	Train
402	s 18986	C1C[C@@H]2NS(=O)(=O)C3=CC=CC=C3N2C1	637863.0|637863.0|637863.0|	-0.6	R18|R26|R27|	B	Train
403	bromocriptine	O=C1C(CC(C)C)N(C2=O)C(O[C@@]2(C(C)C)NC([C@@H]3C=C(C(C=CC=C4N5)=C4C(C6)=C5Br)[C@]6([H])N(C)C3)=O)[C@@]7([H])N1CCC7	nan|nan|nan|	-0.59	R18|R26|R27|	B	Train
404	s-licarbizine	C1C(C2=CC=CC=C2N(C3=CC=CC=C31)C(=O)N)O	114709.0|114709.0|114709.0|	-0.59	R18|R26|R27|	B	Train
405	tipr-dcka	C(C\C(=C(/C)N(Cc1cnc(nc1N)C)C([H])=O)SSC(C)C)OC(C2=CC(c1c(cc(cc1N2)[Cl])[Cl])=O)=O	nan|nan|nan|nan|nan|	-0.57	R20|R2|R2|R25|R46|	B	Train
406	chembl195725	CC(C)CN(CC(C(CC1=CC=CC=C1)NC(=O)OC2CCOC2)O)S(=O)(=O)C3=CC=C(C=C3)N	2177.0|2177.0|2177.0|2177.0|	-0.56	R4|R40|R43|R47|	B	Train
407	ncgc00159461-02	CC(C)CN(C[C@H]([C@H](CC1=CC=CC=C1)NC(=O)O[C@@H]2CCOC2)O)S(=O)(=O)C3=CC=C(C=C3)N	10885665.0|10885665.0|10885665.0|10885665.0|	-0.56	R2|R2|R25|R46|	B	Train
408	amprenavir	CC(C)CN(C[C@H]([C@H](CC1=CC=CC=C1)NC(=O)O[C@H]2CCOC2)O)S(=O)(=O)C3=CC=C(C=C3)N	65016.0|65016.0|	-0.56	R8|R21|	B	Train
409	bmsp	CN1CN(C2=CC=C(Br)C=C2)C3(CC[NH+](CCCC(=O)C4=CC=C(F)C=C4)CC3)C1=O	13497177.0|13497177.0|13497177.0|13497177.0|13497177.0|13497177.0|13497177.0|13497177.0|13497177.0|13497177.0|	-0.55	R40|R2|R2|R3|R25|R38|R41|R43|R46|R47|	B	Train
410	practolol	CC(C)NC[C@@H](COC1=CC=C(C=C1)NC(=O)C)O	443371.0|443371.0|443371.0|443371.0|	-0.55	R2|R2|R25|R46|	B	Test
411	pregabalin	CC(C)CC(CC(=O)O)CN	4715169.0|4715169.0|4715169.0|	-0.54	R18|R26|R27|	B	Train
412	zolpidem	C1=CC(C)=CN(C12)C(CC(=O)N(C)C)=C(N2)c(cc3)ccc3C	nan|nan|nan|nan|	-0.54	R2|R2|R25|R46|	B	Train
413	515134-70-0	CC1=C(C=C(C=C1)C(=O)NC2CC2)C3=CC=C(C=C3)C(=O)NCC4CC4	24856363.0|24856363.0|24856363.0|	-0.52	R18|R26|R27|	B	Train
414	acetazolamide	CC(=O)NC1=NN=C(S1)S(=O)(=O)N	1986.0|1986.0|1986.0|	-0.52	R18|R26|R27|	B	Train
415	eletriptan	CN1CCC[C@H]1CC2=CNC3=C2C=C(C=C3)CCS(=O)(=O)C4=CC=CC=C4	25273626.0|25273626.0|25273626.0|	-0.52	R18|R26|R27|	B	Train
416	sb-357134	COC1=C(C=C(C=C1)S(=O)(=O)NC2=C(C(=CC(=C2)Br)F)Br)N3CCNCC3	6918553.0|6918553.0|6918553.0|	-0.52	R18|R26|R27|	B	Train
417	bis(chloroethyl)nitrosourea (carmustine) (bcnu)	C(CCl)NC(=O)N(CCCl)N=O	2578.0|2578.0|2578.0|2578.0|2578.0|2578.0|2578.0|2578.0|2578.0|2578.0|2578.0|2578.0|2578.0|2578.0|2578.0|2578.0|2578.0|2578.0|2578.0|2578.0|2578.0|	-0.52	R3|R11|R12|R17|R21|R25|R27|R35|R36|R38|R41|R43|R46|R47|R48|R49|R2|R2|R8|R27|R40|	B	Train
418	chembl2111136	CCCCC1=C(N(N(C1=O)C2=CC=CC=C2)C3=CC=CC=C3)O	31113.0|31113.0|31113.0|	-0.52	R2|R2|R27|	B	Test
419	schembl8717354	CN(C(CN1CCC(C1)O)C2=CC=CC=C2)C(=O)C(C3=CC=CC=C3)C4=CC=CC=C4	9823095.0|9823095.0|9823095.0|	-0.51	R18|R26|R27|	B	Train
420	phenylbutazone	CCCCC1C(=O)N(N(C1=O)C2=CC=CC=C2)C3=CC=CC=C3	4781.0|4781.0|4781.0|4781.0|4781.0|4781.0|4781.0|4781.0|4781.0|4781.0|4781.0|4781.0|4781.0|4781.0|4781.0|4781.0|4781.0|4781.0|4781.0|4781.0|4781.0|4781.0|4781.0|4781.0|4781.0|	-0.5	R2|R2|R3|R11|R12|R18|R21|R25|R26|R27|R27|R27|R35|R36|R38|R39|R41|R43|R46|R47|R50|R8|R40|R5|R44|	B	Train
421	gefitinib	COC1=C(C=C2C(=C1)N=CN=C2NC3=CC(=C(C=C3)F)Cl)OCCCN4CCOCC4	123631.0|123631.0|123631.0|123631.0|123631.0|123631.0|	-0.5	R2|R2|R20|R25|R27|R46|	B	Test
422	epicorticosterone	C[C@]12CCC(=O)C=C1CC[C@@H]3[C@@H]2[C@@H](C[C@]4([C@H]3CC[C@@H]4C(=O)CO)C)O	256277.0|256277.0|256277.0|256277.0|256277.0|	-0.5	R2|R2|R25|R27|R46|	B	Train
423	melphalan	C1=CC(=CC=C1CC(C(=O)O)N)N(CCCl)CCCl	4053.0|4053.0|4053.0|4053.0|4053.0|	-0.5	R2|R2|R25|R27|R46|	B	Train
424	11-cis retinoic acid	CC1=C(C(CCC1)(C)C)C=CC(=CC=CC(=CC(=O)O)C)C	5538.0|5538.0|5538.0|5538.0|5538.0|5538.0|5538.0|5538.0|5538.0|	-0.49	R2|R2|R8|R27|R21|R25|R27|R46|R47|	B	Test
425	stavudine	CC1=CN(C(=O)NC1=O)C2C=CC(O2)CO	5155.0|5155.0|5155.0|5155.0|5155.0|5155.0|5155.0|5155.0|5155.0|5155.0|5155.0|5155.0|5155.0|5155.0|5155.0|5155.0|5155.0|	-0.48	R18|R25|R26|R41|R3|R38|R40|R21|R27|R27|R43|R46|R47|R2|R2|R8|R27|	B	Test
426	phenothiazine	CN(C)CCCN1C2=CC=CC=C2S(=O)C3=CC=CC=C31	547559.0|547559.0|547559.0|547559.0|547559.0|547559.0|547559.0|547559.0|547559.0|547559.0|547559.0|	-0.48	R21|R25|R27|R43|R47|R4|R2|R2|R8|R27|R40|	B	Train
427	chembl385336	CCC1=CC=C(C=C1)N2C=NC3=C(C2=O)SC4=NC=CC(=C34)N(C)C	11530404.0|11530404.0|11530404.0|11530404.0|11530404.0|11530404.0|	-0.47	R2|R2|R20|R25|R27|R46|	B	Test
428	temozolomide	CN1C(=O)N2C=NC(=C2N=N1)C(=O)N	5394.0|5394.0|5394.0|	-0.47	R18|R26|R27|	B	Train
429	chembl148058	C1CN(CCC1S(=O)(=O)C2=CC=C(C=C2)C(=O)N)CCC3=C(C=C(C=C3)F)F	9953268.0|9953268.0|9953268.0|	-0.47	R18|R26|R27|	B	Train
430	skb30 (npropylacetamide33npiperidinylmethylphenoxy)	CC(=O)NCCCOC1=CC=CC(=C1)CN2CCCCC2	9971484.0|9971484.0|9971484.0|9971484.0|9971484.0|9971484.0|9971484.0|9971484.0|9971484.0|9971484.0|9971484.0|9971484.0|9971484.0|9971484.0|9971484.0|9971484.0|9971484.0|9971484.0|9971484.0|9971484.0|9971484.0|9971484.0|9971484.0|9971484.0|9971484.0|9971484.0|	-0.46	R2|R2|R8|R27|R40|R3|R3|R18|R21|R25|R26|R27|R27|R35|R36|R38|R38|R41|R41|R43|R46|R47|R48|R49|R49|R4|	B	Train
431	chembl239975	C1CCN(CC1)CCCOC2=CC=C(C=C2)N3CCN(CC3=O)C(=O)C4=CC=C(C=C4)F	15986917.0|15986917.0|15986917.0|	-0.46	R18|R26|R27|	B	Train
432	flesinoxan	C1CN(CCN1CCNC(=O)C2=CC=C(C=C2)F)C3=C4C(=CC=C3)OC(CO4)CO	9844747.0|9844747.0|9844747.0|9844747.0|9844747.0|9844747.0|9844747.0|9844747.0|9844747.0|	-0.45	R27|R43|R46|R47|R2|R2|R27|R25|R40|	B	Test
433	flesinoxan	C1CN(CCN1CCNC(=O)C2=CC=C(C=C2)F)C3=C4C(=CC=C3)O[C@H](CO4)CO	57347.0|57347.0|	-0.45	R21|R8|	B	Train
434	salicyluric acid (salicylurate)	C1=CC=C(C(=C1)C(=O)NCC(=O)O)O	10253.0|10253.0|10253.0|10253.0|10253.0|10253.0|10253.0|10253.0|10253.0|10253.0|10253.0|10253.0|10253.0|10253.0|10253.0|10253.0|10253.0|10253.0|10253.0|	-0.44	R2|R2|R8|R11|R12|R18|R21|R25|R26|R27|R27|R27|R35|R36|R39|R43|R46|R47|R40|	B	Train
435	nan	CCCN(CCC)CCc(c1)cc(O)c(c12)NC(=O)C2	nan|nan|nan|nan|nan|	-0.43	R2|R2|R8|R27|R48|	B	Validation
436	besp	CCN1CN(C2(C1=O)CCN(CC2)CCCC(=O)C3=CC=C(C=C3)F)C4=CC=C(C=C4)Br	13497179.0|13497179.0|13497179.0|13497179.0|13497179.0|13497179.0|13497179.0|13497179.0|13497179.0|13497179.0|13497179.0|	-0.43	R2|R2|R8|R27|R40|R3|R25|R38|R41|R43|R47|	B	Train
437	fleroxacin	CN1CCN(CC1)C2=C(C=C3C(=C2F)N(C=C(C3=O)C(=O)O)CCF)F	3357.0|3357.0|3357.0|3357.0|3357.0|3357.0|	-0.43	R2|R2|R20|R25|R27|R46|	B	Validation
438	cycloleucine	C1CCC(C1)(C(=O)O)N	2901.0|2901.0|2901.0|2901.0|2901.0|2901.0|	-0.43	R2|R2|R20|R25|R27|R46|	B	Train
439	dibudipine	CC1=C(C(C(=C(N1)C)C(=O)OC(C)(C)C)C2=CC(=CC=C2)[N+](=O)[O-])C(=O)OC(C)(C)C	10252115.0|10252115.0|10252115.0|	-0.42	R18|R26|R27|	B	Train
440	topotecan	CC[C@@]1(C2=C(COC1=O)C(=O)N3CC4=CC5=C(C=CC(=C5CN(C)C)O)N=C4C3=C2)O	60700.0|60700.0|60700.0|60700.0|60700.0|60700.0|	-0.42	R2|R2|R20|R25|R27|R46|	B	Test
441	topotecan	O=C1N2C(c3nc4cc(O)c(CN(C)C)cc4cc3C2)=CC5=C1COC([S@]5(O)CC)=O	nan|nan|nan|	-0.42	R18|R26|R27|	B	Test
442	pfizer compound 14	CC1CC2=CC(=C(C=C2N1S(=O)(=O)C)CNC3CCCNC3C4=CC=CC=C4)OC	19696654.0|19696654.0|19696654.0|19696654.0|19696654.0|19696654.0|19696654.0|19696654.0|19696654.0|	-0.42	R25|R46|R47|R4|R2|R2|R8|R27|R40|	B	Validation
443	mgs0028	C1C(=O)[C@@H]2[C@H]([C@@]1(C(=O)O)N)[C@]2(C(=O)O)F	9837317.0|9837317.0|9837317.0|9837317.0|9837317.0|9837317.0|	-0.41	R2|R2|R20|R25|R27|R46|	B	Train
444	acrylonitrile	C=CC#N	7855.0|7855.0|7855.0|7855.0|7855.0|7855.0|7855.0|7855.0|7855.0|7855.0|7855.0|7855.0|7855.0|7855.0|	-0.4	R2|R2|R8|R27|R40|R3|R21|R25|R27|R38|R41|R43|R46|R47|	B	Train
445	probenecid	CCCN(CCC)S(=O)(=O)C1=CC=C(C=C1)C(=O)O	4911.0|4911.0|4911.0|4911.0|4911.0|	-0.4	R2|R2|R25|R27|R46|	B	Train
446	tramiprosate, alzhemed	C(CN)CS(=O)(=O)O	1646.0|1646.0|1646.0|	-0.4	R18|R26|R27|	B	Train
447	chembl1190347	C1CC(C1)N2CCC(CC2)OC3=CC=C(C=C3)N4CCN(CC4=O)C(=O)C5=CC=C(C=C5)Cl	15986644.0|15986644.0|15986644.0|	-0.4	R18|R26|R27|	B	Train
448	compound 6h	CC(C)C(CO)NC1=CC(=NC2=C(C(=NN12)NC3=CC(=CC(=C3)OC)OC)C(=O)N)C4CC4	75029315.0|75029315.0|75029315.0|	-0.39	R18|R26|R27|	B	Train
449	sb 649915	CC1=NC2=C(C=C1)C(=CC=C2)OCCN3CCC(CC3)CC4=CC5=C(C=C4)OCC(=O)N5	10296414.0|10296414.0|10296414.0|	-0.39	R18|R26|R27|	B	Train
450	alpha-(4-pyridyl-1-oxide)-n-tert-butylnitrone	CC(C)(C)[N+](=O)C=C1C=CN(C=C1)[O-]	92375.0|92375.0|92375.0|92375.0|	-0.38	R8|R21|R27|R3|	B	Train
451	nolpitantium	CC(C)OC1=CC=CC(=C1)CC(=O)N2CCC[C@](C2)(CC[N+]34CCC(CC3)(CC4)C5=CC=CC=C5)C6=CC(=C(C=C6)Cl)Cl.[Cl-]	108167.0|108167.0|108167.0|	-0.37	R18|R27|R26|	B	Train
452	escitalopram	CN(C)CCC[C@@]1(C2=C(CO1)C=C(C=C2)C#N)C3=CC=C(C=C3)F	146570.0|146570.0|146570.0|	-0.37	R18|R26|R27|	B	Test
453	pfizer compound 18	CC1=C(SC(=N1)N(C2=CC(=C(C=C2)OC)CNC3CCCNC3C4=CC=CC=C4)S(=O)(=O)C)C	19696689.0|19696689.0|19696689.0|19696689.0|19696689.0|19696689.0|19696689.0|19696689.0|19696689.0|	-0.37	R2|R2|R8|R25|R27|R46|R47|R4|R40|	B	Validation
454	liv-20a	C1CN(CCC1CNC2=NC=CC=N2)C(=O)OCC3=CC=CC=C3	9923385.0|9923385.0|9923385.0|	-0.37	R18|R26|R27|	B	Train
455	mesoridazine	CC(C1CSc2ccccc2N1CCC3CCCCN3C)=O	nan|nan|nan|	-0.36	R18|R26|R27|	B	Train
456	schembl11119364	CC1C(C2=CC=CC=C2N(C3=CC=CC=C13)C(=O)N)C	70517986.0|70517986.0|70517986.0|70517986.0|	-0.34	R2|R2|R8|R27|	B	Test
457	carbamazepine, 9,10-epoxide	C1=CC=C2C(C3=CC=CC=C3C4C(C2=C1)O4)C(=O)N	91751467.0|91751467.0|91751467.0|	-0.34	R2|R2|R27|	B	Test
458	cbz-epo	C1C2C1C3=CC=CC=C3N(C4=CC=CC=C24)C(=O)N	12323381.0|12323381.0|12323381.0|12323381.0|	-0.34	R3|R38|R41|R43|	B	Train
459	risperidone	O=C1N2CCCCC2=NC(C)=C1CCN3CCC(C4=COc5cc(F)ccc54)CC3	nan|nan|nan|	-0.32	R18|R26|R27|	B	Train
460	schembl8639797	CC(=O)CN1C(=O)C=CC(=N1)C2=C3C=CC=CN3N=C2C4=CC=CC=C4	11110698.0|11110698.0|11110698.0|11110698.0|11110698.0|11110698.0|11110698.0|	-0.31	R2|R2|R4|R8|R27|R40|R47|	B	Validation
461	b-096	C1=CC=C2C(=C1)C3C(O3)C4=CC=CC=C4N2C(=O)N	2555.0|2555.0|2555.0|2555.0|2555.0|2555.0|2555.0|2555.0|2555.0|2555.0|2555.0|2555.0|2555.0|2555.0|2555.0|2555.0|2555.0|2555.0|2555.0|2555.0|2555.0|2555.0|	-0.3	R12|R25|R36|R46|R40|R2|R2|R27|R8|R11|R18|R21|R26|R27|R27|R35|R39|R43|R47|R49|R49|R5|	B	Train
462	16a-fluoroestradiol	CC12CCC3C(C1CC(C2O)F)CCC4=C3C=CC(=C4)O	14211618.0|14211618.0|14211618.0|14211618.0|14211618.0|14211618.0|14211618.0|14211618.0|14211618.0|14211618.0|14211618.0|14211618.0|14211618.0|	-0.3	R3|R38|R25|R41|R40|R2|R2|R27|R21|R27|R43|R46|R47|	B	Validation
463	cyclobarbital	CCC1(C(=O)NC(=O)NC1=O)C2=CCCCC2	5838.0|5838.0|5838.0|5838.0|5838.0|	-0.3	R25|R2|R2|R27|R46|	B	Train
464	fg-8205	CC(C)C1=NC(=NO1)C2=C3CN(C(=O)C4=C(N3C=N2)C=CC=C4Cl)C	129710.0|129710.0|129710.0|129710.0|129710.0|129710.0|129710.0|129710.0|129710.0|129710.0|129710.0|129710.0|129710.0|129710.0|129710.0|129710.0|129710.0|129710.0|129710.0|129710.0|	-0.3	R2|R2|R8|R27|R40|R3|R4|R12|R21|R25|R27|R36|R38|R41|R43|R46|R47|R48|R49|R49|	B	Validation
465	16alpha-fluoroestradiol	C[C@]12CC[C@H]3[C@H]([C@@H]1C[C@@H]([C@@H]2O)F)CCC4=C3C=CC(=C4)O	67101.0|67101.0|	-0.3	R8|R21|	B	Train
466	dpdpe	c1cc(O)ccc1CC(N)C(=O)N[C@H](C(C)(C)SS2)C(=O)NCC(=O)NC(C(=O)N[C@H](C(=O)O)C2(C)C)Cc3ccccc3	nan|nan|nan|nan|	-0.3	R2|R2|R27|R46|	B	Train
467	dpdpe	CC1([C@H](C(=O)NCC(=O)N[C@H](C(=O)N[C@H](C(SS1)(C)C)C(=O)O)CC2=CC=CC=C2)NC(=O)[C@H](CC3=CC=C(C=C3)O)N)C	104787.0|104787.0|	-0.3	R20|R25|	B	Test
468	theobromine	CC1C=NC2=C1C(=O)NC(=O)N2C	89332960.0|89332960.0|89332960.0|	-0.3	R18|R26|R27|	B	Test
469	78755-81-4	CCOC(=O)C1=C2CN(C(=O)C3=C(N2C=N1)C=CC(=C3)F)C	3373.0|3373.0|3373.0|3373.0|3373.0|3373.0|3373.0|3373.0|3373.0|3373.0|3373.0|3373.0|3373.0|3373.0|3373.0|3373.0|3373.0|3373.0|3373.0|3373.0|3373.0|3373.0|	-0.3	R5|R3|R4|R11|R18|R21|R25|R26|R27|R27|R36|R38|R39|R41|R43|R46|R47|R2|R2|R8|R27|R40|	B	Validation
470	theobromine (3,7-dimethylxanthine)	CN1C=NC2=C1C(=O)NC(=O)N2C	5429.0|5429.0|5429.0|5429.0|5429.0|5429.0|5429.0|5429.0|5429.0|5429.0|5429.0|5429.0|5429.0|5429.0|5429.0|5429.0|5429.0|5429.0|5429.0|5429.0|5429.0|	-0.3	R3|R5|R25|R38|R41|R46|R47|R2|R2|R27|R40|R4|R21|R27|R8|R11|R12|R20|R36|R39|R43|	B	Train
471	ns 1738	C1=CC(=C(C=C1C(F)(F)F)NC(=O)NC2=C(C=CC(=C2)Cl)O)Cl	310378.0|310378.0|310378.0|	-0.3	R18|R26|R27|	B	Train
472	7439-93-2	[Li]	3028194.0|3028194.0|3028194.0|	-0.3	R18|R26|R27|	B	Test
473	camptothecin	CC[C@@]1(C2=C(COC1=O)C(=O)N3CC4=CC5=CC=CC=C5N=C4C3=C2)O	24360.0|24360.0|24360.0|24360.0|24360.0|24360.0|	-0.29	R2|R2|R20|R25|R27|R46|	B	Train
474	camptothecin	O=C1N2C(c3nc4ccccc4cc3C2)=CC5=C1COC([S@]5(O)CC)=O	nan|nan|nan|	-0.29	R18|R26|R27|	B	Train
475	sotalol	CC(C)NCC(C1=CC=C(C=C1)NS(=O)(=O)C)O	5253.0|5253.0|5253.0|5253.0|5253.0|5253.0|5253.0|5253.0|5253.0|5253.0|5253.0|5253.0|5253.0|5253.0|	-0.28	R2|R2|R4|R8|R21|R25|R27|R27|R43|R46|R47|R50|R40|R42|	B	Test
476	1,1-dichloroethane (ethylidene chloride)	CC(Cl)Cl	6365.0|6365.0|6365.0|6365.0|6365.0|6365.0|6365.0|6365.0|6365.0|6365.0|6365.0|6365.0|6365.0|6365.0|	-0.28	R2|R2|R3|R8|R21|R25|R27|R27|R38|R40|R41|R43|R46|R47|	B	Test
477	112598-49-9	CN(C)CC1=CC(=NC=C1)C2=CC(=CC=C2)NC3=C(C=CN3)[N+](=O)[O-]	14022486.0|14022486.0|14022486.0|14022486.0|14022486.0|14022486.0|14022486.0|14022486.0|14022486.0|14022486.0|14022486.0|14022486.0|14022486.0|14022486.0|14022486.0|14022486.0|14022486.0|14022486.0|14022486.0|14022486.0|14022486.0|14022486.0|14022486.0|	-0.28	R2|R2|R3|R3|R8|R18|R20|R25|R26|R27|R27|R38|R38|R41|R41|R43|R46|R47|R48|R49|R49|R4|R40|	B	Train
478	65936-23-4	CC1=CC(=CC(=C1NC2=NCCN2)C)Br	12406830.0|12406830.0|12406830.0|12406830.0|12406830.0|12406830.0|12406830.0|	-0.28	R2|R2|R8|R27|R47|R4|R40|	B	Train
479	unii-13w6wjx09r	C(CSC(=N)N)F	10011896.0|10011896.0|10011896.0|10011896.0|10011896.0|10011896.0|10011896.0|10011896.0|10011896.0|10011896.0|10011896.0|10011896.0|10011896.0|10011896.0|	-0.27	R46|R2|R2|R27|R25|R41|R3|R38|R40|R8|R21|R27|R43|R47|	B	Test
480	chembl358151	CN(C)CC1=CC=C(O1)C2=CC(=CC=C2)NC3=C(C=CN3)[N+](=O)[O-]	14022491.0|14022491.0|14022491.0|14022491.0|14022491.0|14022491.0|14022491.0|14022491.0|14022491.0|14022491.0|14022491.0|14022491.0|14022491.0|14022491.0|14022491.0|14022491.0|14022491.0|14022491.0|14022491.0|14022491.0|14022491.0|14022491.0|	-0.27	R2|R2|R8|R27|R40|R3|R3|R18|R25|R26|R27|R38|R38|R41|R41|R43|R46|R47|R48|R49|R49|R4|	B	Train
481	bbcpd18 (ranitidine analog)	CN(C)c(o1)ccc1-c2cc(ccc2)Nc(c3[N+]([O-])=O)[nH]cc3	nan|nan|nan|nan|nan|nan|nan|	-0.27	R2|R2|R12|R25|R27|R46|R47|	B	Train
482	alaptide	C[C@H]1C(=O)NC2(CCCC2)C(=O)N1	119329.0|119329.0|	-0.26	R21|R8|	B	Train
483	i-1	Ic1cc(C(=O)CCCN2CCC3(C(=O)N(C)CN3c4ccccc4)CC2)cS1	nan|nan|nan|nan|nan|nan|nan|nan|nan|nan|nan|	-0.25	R3|R38|R25|R41|R40|R2|R2|R27|R43|R46|R47|	B	Train
484	loperamide	ClC1=CC=C(C2(O)CCN(CCCC(C3=CC=CC=C3)(C(N(C)C)=O)C4=CC=CC=C4)CC2)C=C1	nan|nan|nan|	-0.25	R18|R26|R27|	B	Train
485	99632-94-7	CC(C)(C)OC(=O)C1=C2CN(C(=O)C3=C(N2C=N1)C=CS3)C	127382.0|127382.0|127382.0|127382.0|127382.0|127382.0|127382.0|127382.0|127382.0|127382.0|127382.0|127382.0|127382.0|127382.0|	-0.25	R2|R2|R4|R8|R11|R21|R25|R27|R27|R36|R40|R43|R46|R47|	B	Train
486	chembl478224	CC1(CC(CC(N1)(C)C)OC2=NC(=NC(=C2C(=O)NC)NCC3CCC4(CCC4)CC3)C#N)C	44579172.0|44579172.0|44579172.0|	-0.24	R18|R26|R27|	B	Train
487	bbcpd21	C1CCN(CC1)CC2=CC(=CC=C2)OCCCNC(=O)C3=CC=CC=C3	10498206.0|10498206.0|10498206.0|10498206.0|10498206.0|10498206.0|10498206.0|10498206.0|10498206.0|10498206.0|10498206.0|10498206.0|10498206.0|10498206.0|10498206.0|10498206.0|10498206.0|10498206.0|10498206.0|10498206.0|10498206.0|10498206.0|10498206.0|	-0.24	R3|R3|R12|R18|R25|R26|R27|R35|R36|R38|R41|R43|R46|R47|R48|R49|R49|R4|R2|R2|R8|R27|R40|	B	Test
488	1-(3-fluoropropyl)-2-nitroimidazole (fpn)	C1=CN(C(=N1)[N+](=O)[O-])CCCF	10352163.0|10352163.0|10352163.0|10352163.0|10352163.0|10352163.0|10352163.0|10352163.0|10352163.0|10352163.0|10352163.0|10352163.0|10352163.0|10352163.0|	-0.24	R3|R21|R25|R27|R38|R41|R43|R46|R47|R2|R2|R8|R27|R40|	B	Train
489	propargyl alcohol	C#CCO	7859.0|7859.0|7859.0|7859.0|7859.0|7859.0|7859.0|7859.0|7859.0|7859.0|7859.0|7859.0|7859.0|7859.0|	-0.23	R2|R2|R3|R8|R21|R25|R27|R27|R38|R40|R41|R43|R46|R47|	B	Test
490	alprenolol	CC(C)NCC(COC1=CC=CC=C1CC=C)O	2119.0|2119.0|2119.0|2119.0|2119.0|2119.0|2119.0|2119.0|2119.0|2119.0|2119.0|2119.0|	-0.23	R2|R2|R8|R21|R25|R27|R27|R43|R46|R47|R4|R40|	B	Train
491	222722-65-8	CC(C)(CN1C(=O)C=CC(=N1)C2=C3C=CC=CN3N=C2C4=CC=CC=C4)O	10937291.0|10937291.0|10937291.0|10937291.0|10937291.0|10937291.0|10937291.0|	-0.23	R2|R2|R4|R8|R27|R40|R47|	B	Train
492	allobarbital	C=CCC1(C(=O)NC(=O)NC1=O)CC=C	5842.0|5842.0|5842.0|5842.0|5842.0|	-0.22	R2|R2|R25|R27|R46|	B	Test
493	schembl5488979	CCCN(CC1CC1)C2=NC(=NC3=C2CCN3C4=C(C=C(C=C4)Cl)Cl)C	69460881.0|69460881.0|69460881.0|	-0.22	R18|R26|R27|	B	Train
494	ticalopride	COC1CNCCC1NC(=O)C2=CC(=C(C=C2OC)N)Cl	3019427.0|3019427.0|3019427.0|3019427.0|3019427.0|	-0.22	R2|R2|R25|R27|R46|	B	Train
495	pfizer compound 16	COC1=C(C=C(C=C1)N2CCCC2=O)CNC3CCCNC3C4=CC=CC=C4	22620062.0|22620062.0|22620062.0|22620062.0|22620062.0|22620062.0|22620062.0|22620062.0|	-0.22	R2|R2|R8|R25|R27|R46|R4|R40|	B	Train
496	cortisol	C[C@]12CCC(=O)C=C1CC[C@H]3[C@@H]2[C@H](C[C@]4([C@H]3CC[C@@]4(C(=O)CO)O)C)O	12304010.0|12304010.0|12304010.0|12304010.0|12304010.0|	-0.22	R2|R2|R25|R27|R46|	B	Test
497	schembl4036207	CC1CN(CCN1)C2=NC3=C(C=C2)N=C(C4=CN=CN43)NC5=C(C=CC=C5Cl)C	19605717.0|19605717.0|19605717.0|	-0.22	R18|R26|R27|	B	Train
498	abacavir	C1CC1NC2=C3C(=NC(=N2)N)N(C=N3)[C@@H]4C[C@H](C=C4)CO	10660866.0|10660866.0|10660866.0|10660866.0|10660866.0|	-0.22	R2|R2|R25|R27|R46|	B	Train
499	fluconazole	C1=CC(=C(C=C1F)F)C(CN2C=NC=N2)(CN3C=NC=N3)O	3365.0|3365.0|3365.0|3365.0|3365.0|	-0.22	R2|R2|R25|R27|R46|	B	Train
500	quinidine	COC1=CC2=C(C=CN=C2C=C1)[C@@H]([C@H]3CC4CCN3C[C@@H]4C=C)O	5953.0|5953.0|	-0.21	R21|R8|	B	Train
501	ibuprofen	CC(C)CC1=CC=C(C=C1)C(C)C(=O)O	3672.0|3672.0|3672.0|3672.0|3672.0|3672.0|3672.0|3672.0|3672.0|3672.0|3672.0|3672.0|3672.0|3672.0|3672.0|3672.0|3672.0|3672.0|3672.0|3672.0|3672.0|3672.0|3672.0|3672.0|3672.0|3672.0|3672.0|3672.0|3672.0|	-0.2	R5|R2|R2|R8|R27|R40|R3|R11|R12|R17|R18|R21|R25|R26|R27|R27|R31|R35|R36|R38|R41|R43|R46|R47|R49|R49|R50|R4|R42|	B	Train
502	tz-3	Fc1cccc(F)c1[NH+]=C2NCCN2	12296941.0|12296941.0|12296941.0|12296941.0|12296941.0|12296941.0|12296941.0|12296941.0|12296941.0|12296941.0|12296941.0|	-0.2	R4|R2|R2|R2|R2|R8|R25|R27|R27|R46|R40|	B	Train
503	indole-based mchr1 antagonist(7a)	C1CCN(C1)CCN2C3=C(C=CC(=C3)NC(=O)CC4=CC=C(C=C4)OCC5=CC=CC=C5)C=N2	11775399.0|11775399.0|11775399.0|11775399.0|11775399.0|11775399.0|	-0.2	R2|R2|R20|R25|R27|R46|	B	Train
504	liv-21	C1CN(CCC1CNC2=NC=NC=C2)C(=O)OCC3=CC=CC=C3	10268255.0|10268255.0|10268255.0|	-0.2	R18|R26|R27|	B	Train
505	thioperamide	C1CCC(CC1)NC(=S)N2CCC(CC2)C3=CN=CN3	3035905.0|3035905.0|3035905.0|3035905.0|3035905.0|3035905.0|3035905.0|3035905.0|3035905.0|3035905.0|3035905.0|3035905.0|3035905.0|3035905.0|3035905.0|3035905.0|3035905.0|3035905.0|3035905.0|3035905.0|3035905.0|3035905.0|3035905.0|3035905.0|3035905.0|3035905.0|	-0.2	R5|R8|R21|R27|R2|R2|R27|R35|R36|R39|R49|R3|R11|R12|R18|R20|R25|R26|R27|R38|R40|R41|R43|R46|R47|R48|	B	Train
506	chembl3527030	CCNC(=O)C(C1=CC=CC=C1)C(=O)N	118753220.0|118753220.0|118753220.0|118753220.0|118753220.0|	-0.19	R2|R2|R25|R27|R46|	B	Test
507	felbamate	C1=CC=C(C=C1)C(COC(=O)N)COC(=O)N	3331.0|3331.0|3331.0|	-0.19	R18|R26|R27|	B	Train
508	carisoprodol	CCCC(C)(COC(=O)N)COC(=O)NC	117196.0|117196.0|117196.0|	-0.18	R18|R26|R27|	B	Train
509	prednisolone	C[C@]12CC([C@H]3[C@H]([C@@H]1CC[C@@]2(C(=O)CO)O)CCC4=CC(=O)C=C[C@]34C)O	11245343.0|11245343.0|11245343.0|11245343.0|11245343.0|	-0.18	R2|R2|R25|R27|R46|	B	Train
510	1,3-butadiene (divinyl)	C=CC=C	7845.0|7845.0|7845.0|7845.0|7845.0|7845.0|7845.0|7845.0|7845.0|7845.0|7845.0|7845.0|7845.0|7845.0|	-0.17	R2|R2|R8|R21|R27|R27|R43|R46|R47|R40|R3|R38|R25|R41|	B	Train
511	201038-74-6	CC1CCN(CC1)CC[C@H]2CCCN2S(=O)(=O)C3=CC=CC(=C3)O	6604889.0|6604889.0|6604889.0|	-0.17	R18|R26|R27|	B	Train
512	2-oxo-4-[3-(trifluoromethoxy)anilino]-6-methyl-3-cyclohexene-1-carboxylic acid methyl ester	CC1CC(=CC(=O)C1C(=O)OC)NC2=CC(=CC=C2)OC(F)(F)F	15186911.0|15186911.0|15186911.0|15186911.0|15186911.0|15186911.0|15186911.0|15186911.0|	-0.17	R2|R2|R4|R25|R27|R40|R46|R47|	B	Train
513	pralidoxime	C[N+]1=CC=CC=C1/C=N/O	135484646.0|135398747.0|135398747.0|135398747.0|135398747.0|135398747.0|	-0.17	R20|R2|R2|R25|R27|R46|	B	Test
514	1-(8-fluorooctyl)-2-nitroimidazole (fon)	C1=CN(C(=N1)[N+](=O)[O-])CCCCCCCCF	10377120.0|10377120.0|10377120.0|10377120.0|10377120.0|10377120.0|10377120.0|10377120.0|10377120.0|10377120.0|10377120.0|10377120.0|10377120.0|10377120.0|	-0.17	R2|R2|R3|R8|R21|R25|R27|R27|R38|R40|R41|R43|R46|R47|	B	Train
515	pefloxacin	CCN1C=C(C(=O)C2=CC(=C(C=C21)N3CCN(CC3)C)F)C(=O)O	51081.0|51081.0|51081.0|51081.0|51081.0|	-0.16	R2|R2|R20|R25|R46|	B	Train
516	vorozole	CN1C2=C(C=CC(=C2)C(C3=CC=C(C=C3)Cl)N4C=NC=N4)N=N1	60796.0|60796.0|60796.0|60796.0|60796.0|	-0.16	R2|R2|R25|R27|R46|	B	Train
517	epinastine	C1C2C3=CC=CC=C3CC4=CC=CC=C4N2C(=N1)N	3241.0|3241.0|3241.0|3241.0|3241.0|3241.0|	-0.16	R2|R2|R20|R25|R27|R46|	B	Train
518	7439-90-9	[Kr]	5416.0|5416.0|5416.0|5416.0|5416.0|	-0.16	R3|R12|R21|R27|R40|	B	Train
519	acebutolol	CCCC(=O)NC1=CC(=C(C=C1)OCC(CNC(C)C)O)C(=O)C	1978.0|1978.0|1978.0|1978.0|1978.0|1978.0|1978.0|1978.0|1978.0|1978.0|1978.0|1978.0|1978.0|	-0.15	R2|R2|R8|R27|R40|R21|R25|R27|R43|R46|R47|R4|R42|	B	Train
520	145741-95-3	COC1=C(C=C(C=C1)S(=O)(=O)C)CNC2CCCNC2C3=CC=CC=C3	19696721.0|19696721.0|19696721.0|19696721.0|19696721.0|19696721.0|19696721.0|19696721.0|19696721.0|	-0.15	R2|R2|R8|R27|R40|R25|R46|R47|R4|	B	Train
521	daidzein ok	C1=CC(=CC=C1C2=COC3=C(C2=O)C=CC(=C3)O)O	5281708.0|5281708.0|5281708.0|5281708.0|5281708.0|5281708.0|5281708.0|5281708.0|5281708.0|5281708.0|5281708.0|5281708.0|5281708.0|5281708.0|5281708.0|5281708.0|5281708.0|	-0.15	R2|R2|R8|R27|R40|R3|R18|R21|R25|R26|R27|R27|R38|R41|R43|R46|R47|	B	Train
522	sr-4688	CC(=O)/C=C/C1=CC=CS1	735949.0|735949.0|735949.0|	-0.14	R18|R26|R27|	B	Test
523	u 88703	CC(C)NC1=C(N=CC=C1)N2CCNCC2	10013750.0|10013750.0|10013750.0|	-0.14	R18|R26|R27|	B	Train
524	barbital	CCC1(C(=O)NC(=O)NC1=O)CC	2294.0|2294.0|2294.0|2294.0|2294.0|2294.0|2294.0|2294.0|2294.0|2294.0|2294.0|2294.0|2294.0|2294.0|2294.0|2294.0|2294.0|2294.0|	-0.14	R2|R2|R8|R21|R27|R27|R27|R43|R46|R47|R40|R18|R25|R26|R41|R3|R38|R42|	B	Train
525	fluoroethylflumazenil f-18	CCOC(=O)C1=C2CN(C(=O)C3=C(N2C=N1)C=CC(=C3)F)CC[18F]	6426759.0|6426759.0|6426759.0|6426759.0|6426759.0|6426759.0|6426759.0|6426759.0|6426759.0|6426759.0|6426759.0|6426759.0|6426759.0|6426759.0|	-0.14	R8|R21|R2|R2|R3|R25|R27|R27|R38|R40|R41|R43|R46|R47|	B	Train
526	1,2-dichloroethane	C(CCl)Cl	11.0|11.0|11.0|11.0|11.0|11.0|11.0|11.0|11.0|11.0|11.0|11.0|11.0|11.0|	-0.14	R2|R2|R3|R8|R21|R25|R27|R27|R38|R40|R41|R43|R46|R47|	B	Validation
527	mchr antagonist 8	C1CN(CCC1NC2=CC(=O)OC3=C2C=C(C=C3)Cl)CC4=CC5=C(C=C4)OCC5	11531660.0|11531660.0|11531660.0|11531660.0|11531660.0|	-0.14	R2|R2|R25|R27|R46|	B	Train
528	methyl acetate	CC(=O)OC	6584.0|6584.0|6584.0|6584.0|6584.0|6584.0|6584.0|6584.0|6584.0|6584.0|6584.0|6584.0|6584.0|6584.0|	-0.13	R3|R38|R25|R41|R40|R2|R2|R8|R21|R27|R27|R43|R46|R47|	B	Train
529	chembl1950330	CC1CCN(CC1)C(=O)C2=CC3=C(C=C2)N(C4=C3CN(CC4)CC5CC5)CC=C	11502034.0|11502034.0|11502034.0|11502034.0|11502034.0|	-0.13	R2|R2|R25|R27|R46|	B	Validation
530	bisphenol a	CC(C)(C1=CC=C(C=C1)O)C2=CC=C(C=C2)O	6623.0|6623.0|6623.0|6623.0|6623.0|6623.0|6623.0|6623.0|6623.0|6623.0|6623.0|6623.0|6623.0|	-0.12	R2|R2|R3|R8|R21|R25|R27|R27|R38|R40|R41|R43|R47|	B	Train
531	chebi: 337303	C1=CC=C(C=C1)CC2=CNC(=C2[N+](=O)[O-])NCCSCC3=CC=CC=N3	14022483.0|14022483.0|14022483.0|14022483.0|14022483.0|14022483.0|14022483.0|14022483.0|14022483.0|14022483.0|14022483.0|14022483.0|14022483.0|14022483.0|14022483.0|14022483.0|14022483.0|14022483.0|14022483.0|14022483.0|14022483.0|14022483.0|14022483.0|14022483.0|14022483.0|	-0.12	R2|R2|R3|R3|R4|R7|R8|R12|R18|R21|R25|R26|R27|R27|R27|R38|R38|R40|R41|R41|R43|R46|R47|R48|R49|	B	Train
532	151-83-7	CCC#CC(C)C1(C(=O)NC(=O)N(C1=O)C)CC=C	9034.0|9034.0|9034.0|9034.0|9034.0|9034.0|9034.0|9034.0|9034.0|9034.0|9034.0|9034.0|9034.0|9034.0|9034.0|9034.0|9034.0|9034.0|9034.0|9034.0|9034.0|9034.0|9034.0|	-0.1	R5|R8|R21|R27|R2|R2|R27|R3|R4|R11|R12|R20|R25|R35|R36|R38|R39|R41|R43|R46|R47|R40|R44|	B	Train
533	progesterone	CC(=O)[C@H]1CC[C@@H]2[C@@]1(CC[C@H]3[C@H]2CCC4=CC(=O)CC[C@]34C)C	5994.0|5994.0|5994.0|5994.0|5994.0|5994.0|	-0.1	R2|R2|R20|R25|R27|R46|	B	Train
534	ffmz	FC1=CC3=C(N2C=NC(C(OC(C)F)=O)=C2CN(C3=O)C)C=C1	nan|nan|nan|nan|nan|nan|nan|nan|nan|nan|nan|nan|	-0.1	R46|R2|R2|R27|R25|R41|R3|R38|R40|R8|R43|R47|	B	Train
535	kcl-440	CN(C)CC1=CC=C(C=C1)C2=CNC(=O)C3=C2C(=CC=C3)O	9839073.0|9839073.0|9839073.0|9839073.0|9839073.0|9839073.0|	-0.1	R20|R2|R2|R25|R27|R46|	B	Train
536	prucalopride	COCCCN1CCC(CC1)NC(=O)C2=CC(=C(C3=C2OCC3)N)Cl	3052762.0|3052762.0|3052762.0|3052762.0|3052762.0|3052762.0|	-0.1	R2|R2|R25|R27|R46|R47|	B	Train
537	rofecoxib, vioxx	CS(=O)(=O)C1=CC=C(C=C1)C2=C(C(=O)OC2)C3=CC=CC=C3	5090.0|5090.0|5090.0|5090.0|5090.0|5090.0|5090.0|5090.0|5090.0|	-0.1	R2|R2|R18|R20|R25|R26|R27|R27|R46|	B	Train
538	iodoantipyrine	CC1=C(C(=O)N(N1C)C2=CC=CC=C2)I	8522.0|8522.0|8522.0|8522.0|8522.0|8522.0|8522.0|8522.0|8522.0|8522.0|8522.0|8522.0|8522.0|8522.0|	-0.1	R2|R2|R3|R8|R21|R25|R27|R27|R38|R40|R41|R43|R46|R47|	B	Train
539	2,3,5,6-tetramethylpyrazine	CC1=C(N=C(C(=N1)C)C)C	14296.0|14296.0|14296.0|	-0.1	R18|R26|R27|	B	Validation
540	vinyltrichloride	C(C(Cl)Cl)Cl	6574.0|6574.0|6574.0|6574.0|6574.0|6574.0|6574.0|6574.0|6574.0|6574.0|6574.0|6574.0|6574.0|6574.0|	-0.1	R2|R2|R3|R8|R21|R25|R27|R27|R38|R40|R41|R43|R46|R47|	B	Train
541	sb 656104a	C1CC(N(C1)S(=O)(=O)C2=CC3=C(C=C2)C=CN3)CCN4CCC(CC4)OC5=CC=C(C=C5)Cl	56947090.0|56947090.0|56947090.0|	-0.1	R18|R26|R27|	B	Train
542	59468-90-5	C1C2=CN=C(N2C3=C(C=C(C=C3)Cl)C(=N1)C4=CC=CC=C4F)CO	107917.0|107917.0|107917.0|107917.0|107917.0|107917.0|107917.0|107917.0|107917.0|107917.0|107917.0|107917.0|107917.0|107917.0|107917.0|107917.0|107917.0|107917.0|107917.0|107917.0|107917.0|	-0.1	R5|R21|R27|R2|R2|R8|R27|R3|R4|R11|R18|R26|R27|R36|R38|R39|R40|R41|R43|R47|R44|	B	Train
543	84379-13-5	CC(C)(C)OC(=O)C1=C2C3CCCN3C(=O)C4=C(N2C=N1)C=CC=C4Br	9823370.0|9823370.0|9823370.0|9823370.0|9823370.0|9823370.0|9823370.0|9823370.0|9823370.0|	-0.09	R40|R4|R18|R26|R27|R27|R36|R43|R47|	B	Train
544	bretazenil	CC(C)(C)OC(=O)C1=C2[C@@H]3CCCN3C(=O)C4=C(N2C=N1)C=CC=C4Br	107926.0|107926.0|107926.0|107926.0|107926.0|107926.0|107926.0|107926.0|107926.0|107926.0|	-0.09	R8|R2|R2|R11|R21|R25|R27|R39|R46|R44|	B	Test
545	bretazenil	CC(C)(C)OC(=O)C1=C2C3CCCN3C(=O)C4=C(N2C=N1)C=CC(=C4)Br	133109366.0|133109366.0|133109366.0|	-0.09	R3|R38|R41|	B	Train
546	1-hydroxymidazolam	CC1(NC=C2N1C3=C(C=C(C=C3)Cl)C(=NC2)C4=CC=CC=C4F)O	14205604.0|14205604.0|14205604.0|14205604.0|14205604.0|14205604.0|14205604.0|14205604.0|	-0.07	R2|R2|R12|R25|R27|R35|R46|R47|	B	Validation
547	primidone	CCC1(C(=O)NCNC1=O)C2=CC=CC=C2	4909.0|4909.0|4909.0|4909.0|4909.0|4909.0|4909.0|4909.0|4909.0|4909.0|4909.0|4909.0|4909.0|4909.0|4909.0|	-0.07	R2|R2|R8|R12|R20|R21|R25|R27|R27|R35|R39|R40|R43|R46|R47|	B	Train
548	vinblastine	CC[C@@]1(C[C@H]2C[C@@](C3=C(CCN(C2)C1)C4=CC=CC=C4N3)(C5=C(C=C6C(=C5)[C@]78CCN9[C@H]7[C@@](C=CC9)([C@H]([C@@]([C@@H]8N6C)(C(=O)OC)O)OC(=O)C)CC)OC)C(=O)OC)O	13342.0|13342.0|	-0.07	R8|R21|	B	Train
549	tetrahydropalmatine	COC1=C(C2=C(C[C@H]3C4=CC(=C(C=C4CCN3C2)OC)OC)C=C1)OC	72301.0|72301.0|72301.0|72301.0|72301.0|	-0.07	R2|R2|R25|R27|R46|	B	Train
550	propene	CC=C	8252.0|8252.0|8252.0|8252.0|8252.0|8252.0|8252.0|8252.0|8252.0|8252.0|8252.0|8252.0|8252.0|8252.0|	-0.06	R3|R21|R25|R27|R38|R41|R43|R46|R47|R2|R2|R8|R27|R40|	B	Train
551	5-allyl-1-methyl-5-(1-methylpentyl)barbituric acid	CCCCC(C)C1(C(=O)NC(=O)N(C1=O)C)CC=C	48557.0|48557.0|48557.0|	-0.06	R18|R26|R27|	B	Test
552	l-hyoscyamine	CN1C2CCC1CC(C2)OC(=O)C(CO)C3=CC=CC=C3	3661.0|3661.0|3661.0|3661.0|3661.0|3661.0|3661.0|3661.0|3661.0|3661.0|3661.0|	-0.06	R12|R25|R27|R35|R43|R46|R47|R2|R2|R27|R40|	B	Train
553	atropine	CN1[C@@H]2CC[C@H]1CC(C2)OC(=O)C(CO)C3=CC=CC=C3	174174.0|174174.0|174174.0|174174.0|174174.0|	-0.06	R21|R39|R50|R8|R44|	B	Train
554	ethenzamide	CCOC1=CC=CC=C1C(=O)N	3282.0|3282.0|3282.0|3282.0|3282.0|3282.0|3282.0|3282.0|3282.0|3282.0|3282.0|3282.0|3282.0|3282.0|	-0.05	R8|R21|R27|R43|R46|R47|R27|R2|R2|R25|R40|R41|R3|R38|	B	Train
555	56924-65-3	CC1=C(C(=O)N(N1C)C2=CC=CC=C2)[18F]	12718749.0|12718749.0|12718749.0|12718749.0|12718749.0|12718749.0|12718749.0|12718749.0|12718749.0|12718749.0|	-0.05	R8|R2|R2|R27|R40|R3|R25|R38|R41|R46|	B	Test
556	4-fluoroantipyrine	CC1=CC(=O)N(N1C)C2=CC=C(C=C2)F	94957.0|94957.0|94957.0|94957.0|94957.0|94957.0|94957.0|94957.0|	-0.05	R2|R2|R8|R27|R21|R27|R43|R47|	B	Train
557	bromocytisine	C1C2CNCC1C3=CC=C(C(=O)N3C2)Br	9807561.0|9807561.0|9807561.0|9807561.0|9807561.0|9807561.0|9807561.0|9807561.0|	-0.05	R2|R2|R8|R27|R40|R43|R47|R4|	B	Validation
558	3-bromocytisine	C1C2CNC(C1C3=CC=CC(=O)N3C2)Br	75107290.0|75107290.0|75107290.0|75107290.0|75107290.0|75107290.0|	-0.05	R2|R2|R27|R25|R27|R46|	B	Train
559	3-bromocytisine	C1[C@@H]2CNC([C@H]1C3=CC=CC(=O)N3C2)Br	45268400.0|45268400.0|	-0.05	R8|R21|	B	Train
560	compound-4h	CCNCC1=CC=C(C=C1)C(=O)NC2=NN(C(=C2)C)CC3=C(C=CC(=C3)Cl)OCC(C)C	24894000.0|24894000.0|24894000.0|	-0.05	R18|R26|R27|	B	Test
561	compound-10	CO[C@@H](C(N1C(C=CC(C)=C2)=C2N=C1C(C)(O)C)CC3)CN3CC4CC5=CC=C(C#N)C=C5C4	nan|nan|nan|	-0.05	R18|R26|R27|	B	Test
562	chembl534947	CC1=C(C(=CC=C1)C)NC2=NC=C(N3C2=CN=C3)C4=CC(=CC=C4)OCCN5CCCC5	44422581.0|44422581.0|44422581.0|	-0.05	R18|R26|R27|	B	Train
563	thalidomide	C1CC(=O)NC(=O)C1N2C(=O)C3=CC=CC=C3C2=O	5426.0|5426.0|5426.0|	-0.05	R18|R26|R27|	B	Train
564	ici 17148	CC1=CN=C(S1)N=C(N)N	23545906.0|23545906.0|23545906.0|23545906.0|23545906.0|23545906.0|	-0.04	R2|R2|R12|R25|R27|R46|	B	Train
565	b-038, ici17148	CC1=CSC(=N1)N=C(N)N	2776666.0|2776666.0|2776666.0|2776666.0|2776666.0|2776666.0|2776666.0|2776666.0|2776666.0|2776666.0|2776666.0|2776666.0|2776666.0|2776666.0|2776666.0|2776666.0|2776666.0|2776666.0|2776666.0|2776666.0|2776666.0|	-0.04	R3|R3|R18|R21|R26|R27|R27|R35|R36|R38|R41|R43|R47|R48|R49|R4|R2|R2|R8|R27|R40|	B	Validation
566	zaltidine	CC1=NC=C(N1)C2=CSC(=N2)N=C(N)N	56051.0|56051.0|56051.0|56051.0|56051.0|56051.0|	-0.04	R2|R2|R20|R25|R27|R46|	B	Train
567	water	O	962.0|962.0|962.0|962.0|962.0|962.0|	-0.04	R3|R21|R27|R38|R41|R40|	B	Train
568	sesamol	C1OC2=C(O1)C=C(C=C2)O	68289.0|68289.0|68289.0|	-0.04	R18|R26|R27|	B	Test
569	pentylenetetrazole (metrazole)	C1CCC2=NN=NN2CC1	5917.0|5917.0|5917.0|5917.0|5917.0|5917.0|5917.0|5917.0|5917.0|5917.0|5917.0|5917.0|5917.0|5917.0|	-0.03	R3|R21|R25|R27|R38|R41|R43|R46|R47|R2|R2|R8|R27|R40|	B	Test
570	zinc13282290	CC1=NC=C2N1C3=C(C=C(C=C3)Cl)C(=N[C@@H]2O)C4=CC=CC=C4F	25745047.0|25745047.0|25745047.0|25745047.0|25745047.0|	-0.03	R2|R2|R25|R27|R46|	B	Train
571	compound-5d	C1CN(CCC1C2=CC=CC=C2)CCCC3=NC4=C(C=CC=C4Cl)C(=O)N3	136104476.0|136104476.0|136104476.0|	-0.03	R18|R26|R27|	B	Test
572	1-butanol	CCCCO	263.0|263.0|263.0|263.0|263.0|263.0|263.0|263.0|263.0|263.0|263.0|263.0|263.0|263.0|	-0.02	R3|R38|R25|R41|R40|R2|R2|R8|R21|R27|R27|R43|R46|R47|	B	Train
573	1-chloro-2,2-difluoroethylene	C(=C(F)F)Cl	9664.0|9664.0|9664.0|9664.0|9664.0|9664.0|9664.0|9664.0|9664.0|9664.0|9664.0|9664.0|	-0.02	R2|R2|R3|R8|R21|R25|R27|R27|R38|R41|R46|R47|	B	Train
574	chembl218017	C1CN(CCC1CNC2=CC=CC=N2)C(=O)OCC3=CC=CC=C3	10268204.0|10268204.0|10268204.0|	-0.02	R18|R26|R27|	B	Train
575	bbcpd22 (ranitidine analog) skb34 (propanol33npiperidinylmethylp henoxy)	C1CCN(CC1)CC2=CC(=CC=C2)OCCCO	10444765.0|10444765.0|10444765.0|10444765.0|10444765.0|10444765.0|10444765.0|10444765.0|10444765.0|10444765.0|10444765.0|10444765.0|10444765.0|10444765.0|10444765.0|10444765.0|10444765.0|10444765.0|10444765.0|10444765.0|10444765.0|10444765.0|10444765.0|10444765.0|10444765.0|	-0.02	R2|R2|R3|R3|R8|R12|R18|R21|R25|R26|R27|R27|R27|R35|R36|R38|R41|R43|R46|R47|R48|R49|R49|R4|R40|	B	Test
576	414910-27-3	CC1=C(C=CC(=C1)F)C2CC(CCN2C(=O)N(C)C(C)C3=CC(=CC(=C3)C(F)(F)F)C(F)(F)F)N4CCN(CC4)C(=O)C	10232719.0|10232719.0|10232719.0|	-0.01	R18|R26|R27|	B	Test
577	simvastatin	CCC(C)(C)C(=O)O[C@H]1C[C@H](C=C2[C@H]1[C@H]([C@H](C=C2)C)CC[C@@H]3C[C@H](CC(=O)O3)O)C	54454.0|54454.0|54454.0|	-0.01	R27|R18|R26|	B	Train
578	2-pentanone	CCCC(=O)C	7895.0|7895.0|7895.0|7895.0|7895.0|7895.0|7895.0|7895.0|7895.0|7895.0|7895.0|7895.0|7895.0|7895.0|	-0.01	R2|R2|R3|R21|R25|R27|R27|R38|R41|R43|R46|R47|R8|R40|	B	Train
579	bpsp	CCCN1CN(C2(C1=O)CCN(CC2)CCCC(=O)C3=CC=C(C=C3)F)C4=CC=C(C=C4)Br	13497181.0|13497181.0|13497181.0|13497181.0|13497181.0|13497181.0|13497181.0|13497181.0|13497181.0|13497181.0|	-0.01	R2|R2|R3|R25|R27|R38|R41|R43|R47|R40|	B	Train
580	atevirdine	CCNC1=C(N=CC=C1)N2CCN(CC2)C(=O)C3=CC4=C(N3)C=CC(=C4)OC	60848.0|60848.0|60848.0|	-0.01	R18|R26|R27|	B	Train
581	fluoromisonidazole	C1=CN(C(=N1)[N+](=O)[O-])CC(CF)O	92242.0|92242.0|92242.0|92242.0|92242.0|92242.0|92242.0|92242.0|	-0.01	R2|R2|R21|R27|R27|R43|R47|R8|	B	Train
582	misonidazole,fluoro	C1=CN(C(=N1)[N+](=O)[O-])CC(COCF)O	23274095.0|23274095.0|23274095.0|23274095.0|23274095.0|23274095.0|23274095.0|23274095.0|23274095.0|23274095.0|23274095.0|23274095.0|23274095.0|23274095.0|23274095.0|23274095.0|23274095.0|23274095.0|	-0.01	R2|R2|R2|R2|R3|R3|R8|R25|R27|R27|R38|R38|R41|R41|R43|R46|R47|R40|	B	Train
583	alniditan dihydrochloride	C1CNC(=NC1)NCCCNCC2CCC3=CC=CC=C3O2	9817881.0|9817881.0|9817881.0|9817881.0|9817881.0|9817881.0|	-0.01	R2|R2|R25|R27|R46|R47|	B	Train
584	alprazolam	CC1=NN=C2N1C3=C(C=C(C=C3)Cl)C(=NC2)C4=CC=CC=C4	2118.0|2118.0|2118.0|2118.0|2118.0|2118.0|2118.0|2118.0|2118.0|2118.0|2118.0|2118.0|2118.0|2118.0|2118.0|2118.0|2118.0|2118.0|2118.0|2118.0|2118.0|2118.0|2118.0|2118.0|2118.0|2118.0|2118.0|2118.0|2118.0|2118.0|2118.0|2118.0|2118.0|	0	R3|R4|R47|R5|R38|R41|R50|R40|R8|R21|R27|R31|R2|R2|R27|R3|R11|R17|R18|R26|R27|R39|R42|R46|R48|R12|R25|R35|R36|R43|R44|R49|R49|	B	Train
585	methane	C	297.0|297.0|297.0|297.0|297.0|297.0|297.0|297.0|297.0|297.0|297.0|297.0|297.0|297.0|297.0|297.0|297.0|297.0|297.0|297.0|297.0|297.0|297.0|297.0|	0	R5|R3|R21|R27|R38|R41|R40|R2|R2|R11|R12|R18|R22|R25|R26|R27|R32|R33|R35|R39|R44|R46|R48|R49|	B	Train
586	198968-25-1	C=CCC(C1=CC=CC=C1C2=NOC3=CC=CC=C32)N	9861160.0|9861160.0|9861160.0|9861160.0|9861160.0|9861160.0|9861160.0|9861160.0|9861160.0|9861160.0|9861160.0|9861160.0|9861160.0|9861160.0|9861160.0|9861160.0|9861160.0|	0	R2|R2|R3|R8|R21|R25|R27|R27|R36|R38|R41|R43|R46|R47|R49|R4|R40|	B	Train
587	testosterone	CC12CCC3C(C1CCC2O)CCC4=CC(=O)CCC34C	5408.0|5408.0|5408.0|5408.0|5408.0|	0	R2|R2|R25|R27|R46|	B	Train
588	dronabinol	CCCCCC1=CC(=C2[C@@H]3C=C(CC[C@H]3C(OC2=C1)(C)C)C)O	16078.0|16078.0|16078.0|16078.0|16078.0|	0	R2|R2|R25|R27|R46|	B	Train
589	ethyl acetate	CCOC(=O)C	8857.0|8857.0|8857.0|8857.0|8857.0|8857.0|8857.0|8857.0|8857.0|8857.0|8857.0|8857.0|8857.0|8857.0|	0	R2|R2|R8|R21|R27|R27|R43|R46|R47|R40|R25|R41|R3|R38|	B	Train
590	dl-morphan	CN1CCC23CCCCC2C1CC4=C3C=C(C=C4)O	3918.0|3918.0|3918.0|3918.0|3918.0|3918.0|3918.0|3918.0|3918.0|3918.0|3918.0|	0	R2|R2|R12|R25|R27|R27|R35|R43|R46|R47|R40|	B	Train
591	levorphanol	CN1CC[C@]23CCCC[C@H]2[C@H]1CC4=C3C=C(C=C4)O	5359272.0|5359272.0|5359272.0|	0	R8|R21|R39|	B	Train
592	dm5	COC(=O)[C@H]1[C@@H](C)CC(=CC1=O)Nc2ccc(Cl)cc2	nan|nan|nan|nan|nan|	0	R2|R2|R25|R27|R46|	B	Train
593	aminophenazone	CC1=C(C(=O)N(N1C)C2=CC=CC=C2)N(C)C	6009.0|6009.0|6009.0|6009.0|6009.0|6009.0|6009.0|6009.0|6009.0|6009.0|6009.0|6009.0|6009.0|6009.0|6009.0|6009.0|6009.0|6009.0|6009.0|6009.0|6009.0|6009.0|	0	R2|R2|R3|R5|R8|R11|R12|R21|R25|R27|R27|R35|R36|R38|R39|R40|R41|R43|R44|R44|R46|R47|	B	Train
594	129618-40-2	CC1=C2C(=NC=C1)N(C3=C(C=CC=N3)C(=O)N2)C4CC4	4463.0|4463.0|4463.0|4463.0|4463.0|4463.0|4463.0|4463.0|4463.0|4463.0|4463.0|4463.0|4463.0|4463.0|4463.0|4463.0|4463.0|4463.0|4463.0|4463.0|4463.0|4463.0|	0	R2|R2|R3|R4|R5|R8|R11|R12|R17|R21|R25|R27|R27|R35|R36|R38|R40|R41|R43|R47|R48|R49|	B	Train
595	citenamide	C1=CC=C2C(C3=CC=CC=C3C=CC2=C1)C(=O)N	25255.0|25255.0|25255.0|25255.0|25255.0|	0	R2|R2|R8|R27|R48|	B	Train
596	oxirane	C1CO1	6354.0|6354.0|6354.0|6354.0|6354.0|6354.0|6354.0|6354.0|6354.0|6354.0|6354.0|6354.0|6354.0|	0.01	R8|R40|R2|R2|R3|R21|R25|R27|R27|R38|R41|R46|R47|	B	Train
597	5-ethyl-5-heptyl-1,3- diazinane-2,4,6-trione	CCCCCCCC1(C(=O)NC(=O)NC1=O)CC	43473.0|43473.0|43473.0|43473.0|43473.0|43473.0|43473.0|43473.0|43473.0|43473.0|43473.0|43473.0|43473.0|	0.02	R25|R41|R3|R38|R40|R2|R2|R21|R27|R27|R43|R46|R47|	B	Train
598	methanol	CO	887.0|887.0|887.0|887.0|887.0|887.0|887.0|887.0|887.0|887.0|887.0|887.0|887.0|887.0|	0.02	R2|R2|R3|R8|R21|R25|R27|R27|R38|R40|R41|R43|R46|R47|	B	Train
599	nitrogen	N#N	947.0|947.0|947.0|947.0|947.0|947.0|947.0|947.0|947.0|947.0|947.0|	0.03	R40|R11|R12|R21|R22|R27|R32|R33|R44|R48|R49|	B	Train
600	argon	[Ar]	23968.0|23968.0|23968.0|23968.0|23968.0|23968.0|23968.0|	0.03	R40|R3|R12|R21|R27|R44|R49|	B	Validation
601	nitrous oxide	[N-]=[N+]=O	948.0|948.0|948.0|948.0|948.0|948.0|948.0|948.0|948.0|948.0|948.0|948.0|948.0|948.0|	0.03	R2|R2|R8|R27|R40|R3|R11|R21|R27|R38|R41|R44|R48|R49|	B	Train
602	nitrogen	NN	9321.0|9321.0|9321.0|	0.03	R3|R38|R41|	B	Validation
603	3-methyl-1-butanol (isopentanol)	CC(C)CCO	31260.0|31260.0|31260.0|31260.0|31260.0|31260.0|31260.0|	0.04	R25|R40|R2|R2|R27|R46|R47|	B	Test
604	2-methyl-1-butanol	CCC(C)CO	8723.0|8723.0|8723.0|8723.0|8723.0|8723.0|8723.0|8723.0|8723.0|8723.0|8723.0|8723.0|	0.04	R41|R3|R38|R2|R2|R8|R27|R21|R25|R27|R43|R46|	B	Train
605	hepp (beta-ethyl-beta-hydroxybenzenepropanamide) (3-hydroxy-3-phenylpentamide)	CCC(CC(=O)N)(C1=CC=CC=C1)O	64814.0|64814.0|64814.0|64814.0|64814.0|64814.0|64814.0|64814.0|64814.0|64814.0|64814.0|64814.0|64814.0|64814.0|	0.04	R2|R2|R8|R27|R40|R3|R21|R25|R27|R38|R41|R43|R46|R47|	B	Train
606	trans-1,2-dichloroethylene	C(=C/Cl)\Cl	638186.0|638186.0|638186.0|638186.0|638186.0|638186.0|638186.0|638186.0|638186.0|638186.0|638186.0|	0.04	R8|R2|R2|R21|R25|R27|R38|R40|R41|R46|R47|	B	Train
607	5-ethyl-5-isopentyl-5,6-dihydropyrimidine-2,4(1h,3h)-dione	CCC1(CNC(=O)NC1=O)CCC(C)C	101047238.0|101047238.0|101047238.0|	0.04	R18|R26|R27|	B	Train
608	phenyl-n-tert-butylnitrone (cid 10313352)	CC(C)(C)/[N+](=C\C1=CC=CC=C1)/[O-]	10313352.0|10313352.0|10313352.0|10313352.0|10313352.0|10313352.0|10313352.0|10313352.0|10313352.0|10313352.0|10313352.0|	0.05	R2|R2|R21|R25|R27|R38|R41|R46|R47|R8|R40|	B	Train
609	phenyl-n-tert-butylnitrone	CC(C)(C)[N+](=CC1=CC=CC=C1)[O-]	4390.0|4390.0|	0.05	R27|R3|	B	Train
610	procaine	CCN(CC)CCOC(=O)C1=CC=C(C=C1)N	4914.0|4914.0|4914.0|4914.0|4914.0|4914.0|4914.0|4914.0|4914.0|4914.0|4914.0|4914.0|4914.0|4914.0|4914.0|4914.0|4914.0|	0.05	R3|R18|R21|R25|R26|R27|R27|R38|R41|R43|R46|R47|R2|R2|R8|R27|R40|	B	Train
611	compound 32	CN1CCC(CC1)N2C(=O)C=CC(=N2)C3=C4C=CC=CN4N=C3C5=CC=CC=C5	9821511.0|9821511.0|9821511.0|9821511.0|9821511.0|9821511.0|9821511.0|	0.06	R2|R2|R8|R27|R40|R47|R4|	B	Validation
612	paraxanthine	CN1CN=C2C1C(=O)N(C(=O)N2)C	72743685.0|72743685.0|72743685.0|	0.06	R2|R2|R25|	B	Train
613	paraxanthine	CN1C=NC2C1C(=O)N(C(=O)N2)C	23558447.0|23558447.0|23558447.0|	0.06	R18|R26|R27|	B	Test
614	amylene-hydrate (tertiary-amyl alcohol)	CCC(C)(C)O	6405.0|6405.0|6405.0|6405.0|6405.0|6405.0|6405.0|6405.0|6405.0|6405.0|6405.0|6405.0|6405.0|6405.0|	0.07	R2|R2|R8|R21|R25|R27|R27|R40|R41|R43|R46|R47|R3|R38|	B	Train
615	p-bromospiperone	C1CN(CCC12C(=O)NCN2C3=CC=C(C=C3)Br)CCCC(=O)C4=CC=C(C=C4)F	156386.0|156386.0|156386.0|156386.0|156386.0|156386.0|156386.0|156386.0|156386.0|156386.0|156386.0|156386.0|156386.0|	0.07	R2|R2|R3|R8|R21|R25|R27|R27|R38|R41|R43|R47|R40|	B	Validation
616	irie-16a	CC(C)N1CCC(CC1)COC2=NC(=NC(=C2C(=O)NC)NCC3CCC4(CCC4)CC3)C#N	44579123.0|44579123.0|44579123.0|	0.08	R18|R26|R27|	B	Train
617	1,3a,8-trimethyl-1,2,3,3a,8,8a-hexahydropyrrolo[2,3-b]indol-5-yl methylcarbamate	CC12CCN(C1N(C3=C2C=C(C=C3)OC(=O)NC)C)C	4811.0|4811.0|4811.0|4811.0|4811.0|4811.0|4811.0|4811.0|4811.0|4811.0|4811.0|4811.0|4811.0|4811.0|4811.0|4811.0|4811.0|4811.0|4811.0|	0.08	R12|R25|R35|R36|R43|R49|R40|R2|R2|R27|R3|R18|R26|R27|R27|R38|R41|R46|R47|	B	Validation
618	cube-8	Oc1cc(OCCCCOc2ccc(CCC(O)=O)c(OCC)c2)ccc1C(CC(C)C)=O	nan|nan|nan|	0.08	R18|R26|R27|	B	Validation
619	nimodipine	CC1=C(C(C(=C(N1)C)C(=O)OC(C)C)C2=CC(=CC=C2)[N+](=O)[O-])C(=O)OCCOC	4497.0|4497.0|	0.08	R20|R25|	B	Test
620	1,1,1-trichloro-2-fluoroethane	C(C(Cl)(Cl)Cl)F	75397.0|75397.0|75397.0|	0.08	R18|R26|R27|	B	Train
621	5-propyl-5-ethyl barbituric acid (5-ethyl-5-propyl-1,3-diazinane-2,4,6-trione)	CCCC1(C(=O)NC(=O)NC1=O)CC	46516.0|46516.0|46516.0|46516.0|46516.0|46516.0|46516.0|46516.0|46516.0|46516.0|46516.0|46516.0|46516.0|	0.09	R25|R41|R3|R38|R40|R21|R27|R43|R46|R47|R2|R2|R27|	B	Train
622	5-ethyl-5-pentylbarbituric acid	CCCCCC1(C(=O)NC(=O)NC1=O)CC	66994.0|66994.0|66994.0|66994.0|66994.0|66994.0|66994.0|66994.0|66994.0|66994.0|66994.0|66994.0|	0.09	R25|R41|R3|R38|R40|R43|R46|R47|R2|R2|R8|R27|	B	Test
623	1-(4-amino-5-chloro-2-methoxyphenyl)-4-(diethylamino)butan-1-one	CCN(CC)CCCC(=O)C1=CC(=C(C=C1OC)N)Cl	23202550.0|23202550.0|23202550.0|	0.09	R18|R26|R27|	B	Train
624	mppf	COC1=CC=CC=C1N2CCN(CC2)CCN(C3=CC=CC=N3)C(=O)C4=CC=C(C=C4)F	6603915.0|6603915.0|6603915.0|6603915.0|6603915.0|6603915.0|	0.09	R2|R2|R20|R25|R27|R46|	B	Validation
625	1622-62-4	CN1C(=O)CN=C(C2=C1C=CC(=C2)[N+](=O)[O-])C3=CC=CC=C3F	3380.0|3380.0|3380.0|3380.0|3380.0|3380.0|3380.0|3380.0|3380.0|3380.0|3380.0|3380.0|3380.0|3380.0|3380.0|3380.0|3380.0|3380.0|3380.0|3380.0|3380.0|3380.0|3380.0|3380.0|	0.1	R40|R3|R4|R11|R12|R18|R20|R25|R26|R27|R36|R38|R39|R41|R43|R44|R47|R2|R2|R8|R21|R27|R27|R5|	B	Train
626	paraxanthine	CN1C=NC2=C1C(=O)N(C(=O)N2)C	4687.0|4687.0|4687.0|4687.0|4687.0|4687.0|4687.0|4687.0|4687.0|4687.0|4687.0|4687.0|4687.0|4687.0|4687.0|4687.0|4687.0|4687.0|	0.1	R40|R3|R12|R35|R36|R38|R39|R41|R43|R44|R47|R2|R2|R8|R21|R27|R27|R5|	B	Train
627	eserine	C[C@@]12CCN([C@@H]1N(C3=C2C=C(C=C3)OC(=O)NC)C)C	5983.0|5983.0|5983.0|5983.0|5983.0|5983.0|5983.0|5983.0|	0.1	R44|R8|R11|R11|R17|R21|R42|R5|	B	Validation
628	2,5-dihydroxybenzoic acid	C1=CC(=C(C=C1O)C(=O)O)[O-]	3469.0|3469.0|3469.0|3469.0|3469.0|3469.0|3469.0|3469.0|3469.0|3469.0|3469.0|3469.0|3469.0|3469.0|	0.1	R40|R12|R25|R35|R47|R2|R2|R27|R21|R27|R43|R8|R5|R39|	B	Train
629	terbinafine	CC(C)(C)C#C/C=C/C[NH+](C)CC1=CC=CC2=CC=CC=C21	1549008.0|1549008.0|1549008.0|1549008.0|1549008.0|1549008.0|1549008.0|1549008.0|1549008.0|1549008.0|1549008.0|1549008.0|1549008.0|1549008.0|	0.1	R4|R2|R2|R25|R27|R43|R46|R40|R47|R38|R18|R26|R41|R27|	B	Test
630	quinidine (quinine)	COC1=CC2=C(C=CN=C2C=C1)C(C3CC4CCC3CC4C=C)O	5009.0|5009.0|5009.0|5009.0|5009.0|5009.0|5009.0|	0.1	R2|R2|R25|R27|R38|R41|R46|	B	Validation
631	fluoromar	C=COCC(F)(F)F	9844.0|9844.0|9844.0|9844.0|9844.0|9844.0|9844.0|9844.0|9844.0|9844.0|9844.0|9844.0|9844.0|9844.0|9844.0|9844.0|9844.0|9844.0|9844.0|9844.0|9844.0|9844.0|9844.0|9844.0|9844.0|9844.0|9844.0|9844.0|9844.0|	0.1	R5|R2|R2|R8|R11|R12|R17|R18|R21|R22|R25|R26|R27|R27|R32|R33|R35|R36|R39|R43|R44|R46|R48|R49|R40|R3|R38|R41|R47|	B	Train
632	schembl15974503	CC1(CN(C(=O)NC1=O)C)C2=CCCCC2	90358929.0|90358929.0|90358929.0|	0.1	R18|R26|R27|	B	Train
633	naproxen	C[C@@H](C1=CC2=C(C=C1)C=C(C=C2)OC)C(=O)O	156391.0|156391.0|156391.0|156391.0|156391.0|	0.1	R2|R2|R25|R27|R46|	B	Train
634	zolantidine; 41	C1CCN(CC1)CC2=CC(=CC=C2)OCCCNC3=NC4=CC=CC=C4S3	91769.0|91769.0|91769.0|91769.0|91769.0|91769.0|91769.0|91769.0|91769.0|91769.0|91769.0|91769.0|91769.0|91769.0|91769.0|91769.0|91769.0|91769.0|91769.0|91769.0|91769.0|91769.0|91769.0|91769.0|91769.0|91769.0|91769.0|91769.0|	0.1	R5|R2|R2|R3|R8|R11|R12|R18|R20|R21|R25|R26|R27|R27|R27|R35|R36|R38|R39|R41|R43|R46|R47|R48|R49|R49|R4|R40|	B	Train
635	tert-butylalcohol	CC(C)(C)O	6386.0|6386.0|6386.0|6386.0|6386.0|6386.0|6386.0|6386.0|6386.0|6386.0|6386.0|6386.0|6386.0|6386.0|	0.11	R2|R2|R3|R8|R21|R25|R27|R27|R38|R40|R41|R43|R46|R47|	B	Test
636	pfizer compound 20	CC1=CC(=NN1C2=CC(=C(C=C2)OC)CNC3CCCNC3C4=CC=CC=C4)C	22620075.0|22620075.0|22620075.0|22620075.0|22620075.0|22620075.0|22620075.0|22620075.0|22620075.0|	0.11	R2|R2|R8|R25|R27|R46|R47|R4|R40|	B	Train
637	oxycodone	CN1CC[C@]23[C@@H]4C(=O)CC[C@]2([C@H]1CC5=C3C(=C(C=C5)OC)O4)O	5284603.0|5284603.0|5284603.0|	0.11	R18|R26|R27|	B	Train
638	dehydroevodiamine	C[N+]1=C2C3C(CCN2C(=O)C4=CC=CC=C41)C5=CC=CC=C5N3	125676.0|125676.0|125676.0|125676.0|125676.0|	0.11	R2|R2|R25|R27|R46|	B	Train
639	chembl246597	CC1=NC2=C(C=C1)C(=CC=C2)OCCN3CCC(CC3)CC4=CC5=C(C=C4)OCC(=O)N5C	10114480.0|10114480.0|10114480.0|	0.11	R18|R26|R27|	B	Train
640	184886-95-1	C1C=NC(N1)NC2=C(C=CC=C2Cl)Cl	13071367.0|13071367.0|13071367.0|13071367.0|	0.11	R2|R2|R8|R27|	B	Train
641	desflurane (suprane)	C(C(F)(F)F)(OC(F)F)F	42113.0|42113.0|42113.0|42113.0|42113.0|42113.0|42113.0|42113.0|42113.0|42113.0|42113.0|42113.0|42113.0|42113.0|	0.11	R2|R2|R8|R12|R20|R21|R25|R27|R27|R35|R39|R40|R43|R47|	B	Train
642	2-(5,6-dichloroindazol-1-yl)ethanamine	C1=C2C=NN(C2=CC(=C1Cl)Cl)CCN	44214615.0|44214615.0|44214615.0|44214615.0|44214615.0|44214615.0|44214615.0|	0.11	R2|R2|R8|R27|R43|R47|R48|	B	Train
643	propyl acetate	CCCOC(=O)C	7997.0|7997.0|7997.0|7997.0|7997.0|7997.0|7997.0|7997.0|7997.0|7997.0|7997.0|7997.0|7997.0|	0.12	R3|R38|R2|R2|R8|R21|R25|R27|R27|R40|R41|R43|R47|	B	Validation
644	3891-33-6	C=COCCCCOC=C	77501.0|77501.0|77501.0|77501.0|77501.0|77501.0|77501.0|77501.0|77501.0|77501.0|	0.12	R2|R2|R8|R21|R25|R27|R27|R43|R46|R47|	B	Train
645	s111	C(=C/F)\O/C=C/F	87737353.0|87737353.0|87737353.0|87737353.0|87737353.0|87737353.0|	0.13	R2|R2|R25|R27|R46|R47|	B	Train
646	chembl219060	C1CN(CCC1CNC2=CC=NC=C2)C(=O)OCC3=CC=CC=C3	9797385.0|9797385.0|9797385.0|	0.13	R18|R26|R27|	B	Train
647	mchr antagonist 2'	C1CN(CCC1NC2=CC(=O)OC3=C2C=C(C=C3)Cl)C/C=C/C4=CC=CC=C4	11545677.0|11545677.0|11545677.0|11545677.0|11545677.0|11545677.0|	0.13	R2|R2|R20|R25|R27|R46|	B	Train
648	declopramide	CCN(CC)CCNC(=O)C1=CC(=C(C=C1)N)Cl	70177.0|70177.0|70177.0|	0.14	R18|R26|R27|	B	Train
649	compound-10b	CC1=CC(=NN1CC2=C(C=CC(=C2)Cl)OCC3=CC=CC=C3)C(=O)NC4=CC=C(C=C4)CNC	24894002.0|24894002.0|24894002.0|	0.15	R18|R26|R27|	B	Train
650	2,4-dichlorophenoxyacetic acid	C1=CC(=C(C=C1Cl)Cl)OCC(=O)O	1486.0|1486.0|1486.0|1486.0|	0.15	R2|R2|R8|R27|	B	Train
651	1,2,4-trimethylbenzene	CC1=CC(=C(C=C1)C)C	7247.0|7247.0|7247.0|7247.0|7247.0|7247.0|7247.0|7247.0|7247.0|7247.0|7247.0|7247.0|7247.0|7247.0|	0.16	R2|R2|R3|R8|R21|R25|R27|R27|R38|R40|R41|R43|R46|R47|	B	Test
652	st 363	C1CN=C(N1)NC2=C(C=C(C=C2)Cl)Cl	90274.0|90274.0|90274.0|90274.0|90274.0|90274.0|90274.0|90274.0|90274.0|90274.0|90274.0|90274.0|90274.0|90274.0|90274.0|	0.16	R2|R2|R2|R2|R8|R21|R25|R27|R27|R27|R43|R46|R47|R4|R40|	B	Train
653	org13011	C1CC(=O)N(C1)CCCCN2CCN(CC2)C3=NC=CC(=C3)C(F)(F)F	9907401.0|9907401.0|9907401.0|9907401.0|9907401.0|9907401.0|9907401.0|9907401.0|9907401.0|9907401.0|9907401.0|9907401.0|9907401.0|9907401.0|9907401.0|9907401.0|9907401.0|9907401.0|9907401.0|9907401.0|	0.16	R2|R2|R3|R8|R18|R21|R25|R26|R27|R27|R27|R36|R38|R41|R43|R46|R47|R49|R4|R40|	B	Train
654	tert-amylmethylether	CCC(C)(C)OC	61247.0|61247.0|61247.0|61247.0|61247.0|61247.0|61247.0|61247.0|61247.0|61247.0|61247.0|61247.0|61247.0|61247.0|	0.17	R2|R2|R3|R8|R21|R25|R27|R27|R38|R40|R41|R43|R46|R47|	B	Validation
655	4-chlorobenzotrifluoride	C1=CC(=CC=C1C(F)(F)F)Cl	7394.0|7394.0|7394.0|7394.0|7394.0|7394.0|7394.0|7394.0|7394.0|7394.0|7394.0|7394.0|7394.0|7394.0|	0.17	R2|R2|R3|R8|R21|R25|R27|R27|R38|R40|R41|R43|R46|R47|	B	Train
656	minozac free base	CC1=CC(=NN=C1N2CCN(CC2)C3=NC=CC=N3)C4=CC=CC=C4	11515480.0|11515480.0|11515480.0|	0.18	R18|R26|R27|	B	Train
657	gw406381	CCOC1=CC=C(C=C1)C2=NN3C(=C2C4=CC=C(C=C4)S(=O)(=O)C)C=CC=N3	9832687.0|9832687.0|9832687.0|	0.18	R18|R26|R27|	B	Test
658	repinotan	O=S1(c2ccccc2C(N1CCCCN[C@H]3CCc4ccccc4O3)=O)=O	nan|nan|nan|	0.18	R18|R26|R27|	B	Train
659	5-butyl-5-ethyl barbituric acid (butethal)	CCCCC1(C(=O)NC(=O)NC1=O)CC	6473.0|6473.0|6473.0|6473.0|6473.0|6473.0|6473.0|6473.0|6473.0|6473.0|6473.0|6473.0|6473.0|6473.0|	0.19	R3|R38|R25|R41|R40|R2|R2|R8|R21|R27|R27|R43|R46|R47|	B	Validation
660	sulforidazine	CN1CCCCC1CCN2C3=CC=CC=C3SC4=C2C=C(C=C4)S(=O)(=O)C	31765.0|31765.0|31765.0|31765.0|31765.0|31765.0|31765.0|31765.0|31765.0|31765.0|31765.0|31765.0|31765.0|31765.0|31765.0|31765.0|31765.0|31765.0|31765.0|31765.0|31765.0|31765.0|31765.0|31765.0|	0.2	R3|R11|R12|R18|R21|R25|R26|R27|R27|R35|R36|R38|R39|R41|R43|R46|R47|R4|R2|R2|R8|R27|R40|R5|	B	Validation
661	secobarbital	CCCC(C)C1(C(=O)NC(=O)NC1=O)CC=C	5193.0|5193.0|5193.0|5193.0|5193.0|5193.0|5193.0|	0.2	R4|R8|R21|R27|R40|R43|R47|	B	Train
662	secobarbital	CCC[C@@H](C)C1(C(=O)NC(=O)NC1=O)CC=C	31143.0|31143.0|31143.0|31143.0|31143.0|	0.2	R2|R2|R25|R27|R46|	B	Validation
663	1-pentanol	CCCCCO	6276.0|6276.0|6276.0|6276.0|6276.0|6276.0|6276.0|6276.0|6276.0|6276.0|6276.0|6276.0|6276.0|6276.0|	0.2	R2|R2|R8|R21|R27|R27|R43|R46|R47|R40|R25|R41|R3|R38|	B	Train
664	chembl190860	CN(C)CC1=CC=CC=C1SC2=C(C=C(C=C2)F)N	10265481.0|10265481.0|10265481.0|10265481.0|10265481.0|	0.2	R2|R2|R25|R27|R46|	B	Train
665	schembl10031243	CN1CC2=C3C4C(CC(C=C4C1)O)OC3=C(C=C2)OC	59664531.0|59664531.0|59664531.0|59664531.0|59664531.0|	0.2	R2|R2|R25|R27|R46|	B	Train
666	ptk-787, vatalanib	C1=CC=C2C(=C1)C(=NN=C2NC3=CC=C(C=C3)Cl)CC4=CC=NC=C4	151194.0|151194.0|151194.0|	0.2	R18|R26|R27|	B	Train
667	(r)-enflurane	[C@@H](C(OC(F)F)(F)F)(F)Cl	11052326.0|11052326.0|	0.2	R5|R48|	B	Train
668	7440-01-9	[Ne]	23935.0|23935.0|23935.0|23935.0|23935.0|23935.0|23935.0|	0.2	R3|R12|R21|R27|R40|R44|R49|	B	Train
669	ethyl t-butyl ether	CCOC(C)(C)C	12512.0|12512.0|12512.0|12512.0|12512.0|12512.0|12512.0|12512.0|12512.0|12512.0|12512.0|12512.0|12512.0|12512.0|	0.22	R2|R2|R3|R8|R21|R25|R27|R27|R38|R40|R41|R43|R46|R47|	B	Train
670	talsupram	CC1(C2=CC=CC=C2C(S1)(CCCNC)C3=CC=CC=C3)C	33014.0|33014.0|33014.0|33014.0|33014.0|	0.22	R2|R2|R25|R27|R46|	B	Train
671	dextromethorphan	CN1CC[C@]23CCCC[C@@H]2[C@H]1CC4=C3C=C(C=C4)OC	6916184.0|6916184.0|6916184.0|6916184.0|6916184.0|	0.22	R2|R2|R25|R27|R46|	B	Test
672	b-066, skb-42	C1CCN(CC1)CC2=CC(=CC=C2)OCCCNC3=NC4=CC=CC=C4O3	14022499.0|14022499.0|14022499.0|14022499.0|14022499.0|14022499.0|14022499.0|14022499.0|14022499.0|14022499.0|14022499.0|14022499.0|14022499.0|14022499.0|14022499.0|14022499.0|14022499.0|14022499.0|14022499.0|14022499.0|14022499.0|14022499.0|14022499.0|14022499.0|14022499.0|14022499.0|14022499.0|14022499.0|	0.22	R2|R2|R3|R3|R8|R12|R18|R20|R21|R25|R26|R27|R27|R27|R35|R36|R38|R38|R41|R41|R43|R46|R47|R48|R49|R49|R4|R40|	B	Train
673	scopolamine	CN1C2CC(CC1C3C2O3)OC(=O)C(CO)C4=CC=CC=C4	5184.0|5184.0|5184.0|5184.0|5184.0|5184.0|5184.0|	0.23	R8|R21|R27|R43|R47|R4|R40|	B	Train
674	scopolamide (scopolamine)	CN1C2CC(CC1C3C2O3)OC(=O)[C@@H](CO)C4=CC=CC=C4	24211936.0|24211936.0|24211936.0|24211936.0|24211936.0|	0.23	R2|R2|R25|R27|R46|	B	Validation
675	compound 14b	CC1=C(C(=CC=C1)C)NC2=NC=C(N3C2=CN=C3)C4=CC=C(C=C4)OCCN5CCCC5	16126744.0|16126744.0|16126744.0|	0.23	R18|R26|R27|	B	Train
676	pyrene	C1=CC2=C3C(=C1)C=CC4=CC=CC(=C43)C=C2	31423.0|31423.0|31423.0|31423.0|31423.0|31423.0|31423.0|31423.0|31423.0|31423.0|31423.0|31423.0|31423.0|31423.0|31423.0|31423.0|31423.0|	0.23	R2|R2|R3|R8|R18|R21|R25|R26|R27|R27|R27|R38|R40|R41|R43|R46|R47|	B	Train
677	5-octyl-5-ethyl barbituric acid	CCCCCCCCC1(C(=O)NC(=O)NC1=O)CC	13755681.0|13755681.0|13755681.0|13755681.0|13755681.0|13755681.0|13755681.0|13755681.0|13755681.0|13755681.0|13755681.0|13755681.0|13755681.0|13755681.0|	0.24	R2|R2|R8|R27|R21|R27|R43|R46|R47|R40|R3|R38|R25|R41|	B	Train
678	gr 205171, vofopitant	COC1=C(C=C(C=C1)N2C(=NN=N2)C(F)(F)F)CNC3CCCNC3C4=CC=CC=C4	122033.0|122033.0|122033.0|	0.24	R18|R26|R27|	B	Train
679	chembl368590	CCCN(CCC)CCC1=CC2=C(C=C1)NC(=O)C2	44383796.0|44383796.0|44383796.0|44383796.0|44383796.0|	0.25	R2|R2|R8|R27|R48|	B	Test
680	spiperone	C1CN(CCC12C(=O)NCN2C3=CC=CC=C3)CCCC(=O)C4=CC=C(C=C4)F	5265.0|5265.0|5265.0|5265.0|5265.0|5265.0|5265.0|5265.0|5265.0|5265.0|5265.0|5265.0|5265.0|5265.0|5265.0|5265.0|	0.26	R2|R2|R8|R27|R40|R3|R18|R21|R25|R26|R27|R27|R38|R41|R43|R47|	B	Validation
681	(+)-4-propyl- 3,4,4a,5,6,10b-hexahydro- 2h-naphtho[1,2-b][1,4]oxazin-9-ol	CCCN1CCOC2C1CCC3=C2C=C(C=C3)O	10060538.0|10060538.0|10060538.0|10060538.0|10060538.0|10060538.0|	0.26	R2|R2|R20|R25|R27|R46|	B	Train
682	teflurane	C(C(F)(F)F)(F)Br	31300.0|31300.0|31300.0|31300.0|31300.0|31300.0|31300.0|31300.0|31300.0|31300.0|31300.0|31300.0|31300.0|31300.0|31300.0|31300.0|31300.0|31300.0|31300.0|31300.0|31300.0|31300.0|31300.0|31300.0|31300.0|31300.0|	0.27	R41|R3|R38|R40|R11|R11|R12|R17|R21|R22|R25|R27|R32|R33|R35|R36|R39|R43|R44|R46|R47|R49|R2|R2|R8|R27|	B	Train
683	nsc 350386	Nc1c2c(NC(C)C(c3ccccc3)=N2)cc(CC(OCC)=O)n1	nan|nan|nan|	0.27	R18|R26|R27|	B	Validation
684	ethyl 4-aminobenzoate (benzocaine)	CCOC(=O)C1=CC=C(C=C1)N	2337.0|2337.0|2337.0|2337.0|2337.0|2337.0|2337.0|2337.0|2337.0|2337.0|2337.0|2337.0|2337.0|2337.0|2337.0|	0.27	R3|R21|R25|R27|R38|R41|R42|R43|R46|R47|R2|R2|R8|R27|R40|	B	Train
685	lin_train_55	C(C(F)Br)C(F)(F)F	23235109.0|23235109.0|23235109.0|23235109.0|23235109.0|23235109.0|23235109.0|23235109.0|23235109.0|23235109.0|23235109.0|	0.27	R12|R21|R25|R27|R46|R47|R2|R2|R8|R27|R40|	B	Train
686	butyl acetate	CCCCOC(=O)C	31272.0|31272.0|31272.0|31272.0|31272.0|31272.0|31272.0|31272.0|31272.0|31272.0|31272.0|31272.0|31272.0|31272.0|	0.28	R25|R41|R3|R38|R40|R2|R2|R8|R21|R27|R27|R43|R46|R47|	B	Train
687	r82913	CC1CN2C3=C(CN1CC=C(C)C)C=C(C=C3NC2=S)Cl	3010454.0|3010454.0|3010454.0|3010454.0|3010454.0|	0.28	R2|R2|R25|R27|R46|	B	Test
688	ondansetron	C1C=NC(C)=C1CC(C2=O)CCc3n(C)c(c4c23)cccc4	nan|nan|nan|	0.28	R2|R2|R25|	B	Train
689	loreclezole	C1=CC(=C(C=C1Cl)Cl)/C(=C/N2C=NC=N2)/Cl	3034012.0|3034012.0|3034012.0|3034012.0|3034012.0|3034012.0|	0.28	R2|R2|R25|R27|R46|R47|	B	Test
690	364079-69-6	CC(C)(C)C1=NC(=CC(=N1)N2CCN(CC2)CCCSC3=NC=CC(=O)N3)C(F)(F)F	9916104.0|9916104.0|9916104.0|9916104.0|9916104.0|9916104.0|9916104.0|9916104.0|	0.3	R25|R47|R4|R2|R2|R8|R27|R40|	B	Train
691	sb-222200	CCC(C1=CC=CC=C1)NC(=O)C2=C(C(=NC3=CC=CC=C32)C4=CC=CC=C4)C	3946663.0|3946663.0|3946663.0|3946663.0|3946663.0|3946663.0|3946663.0|3946663.0|3946663.0|3946663.0|3946663.0|3946663.0|3946663.0|3946663.0|3946663.0|3946663.0|3946663.0|3946663.0|3946663.0|3946663.0|	0.3	R3|R12|R18|R21|R25|R26|R27|R27|R36|R38|R41|R43|R46|R47|R49|R2|R2|R8|R27|R40|	B	Train
692	66104-22-1	CCCN1CC(CC2C1CC3=CNC4=CC=CC2=C34)CSC	4745.0|4745.0|4745.0|4745.0|4745.0|4745.0|4745.0|4745.0|4745.0|4745.0|4745.0|	0.3	R12|R25|R27|R35|R43|R46|R47|R2|R2|R27|R40|	B	Train
693	pergolide	CCCN1C[C@@H](C[C@H]2[C@H]1CC3=CNC4=CC=CC2=C34)CSC	47811.0|47811.0|47811.0|47811.0|47811.0|	0.3	R5|R21|R39|R50|R8|	B	Train
694	sb222200	CC[C@@H](C1=CC=CC=C1)NC(=O)C2=C(C(=NC3=CC=CC=C32)C4=CC=CC=C4)C	6604009.0|6604009.0|6604009.0|	0.3	R11|R17|R48|	B	Train
695	minaprine	CC1=CC(=NN=C1NCCN2CCOCC2)C3=CC=CC=C3	4199.0|4199.0|4199.0|	0.3	R18|R26|R27|	B	Train
696	chembl481689	CC1=CC(=NN1CC2=C(C=CC(=C2)Cl)OCC(C)C)NC(=O)C3=CC=C(C=C3)CN4CCCC4	24894001.0|24894001.0|24894001.0|	0.3	R18|R26|R27|	B	Train
697	fr260010	CC1=CN(C=N1)C2=CC=CC(=C2)NC3=NC=NC4=C3CCC5=CC=CC=C54	9968450.0|9968450.0|9968450.0|	0.3	R18|R26|R27|	B	Train
698	sevoflurane	C(OC(C(F)(F)F)C(F)(F)F)F	5206.0|5206.0|5206.0|5206.0|5206.0|5206.0|5206.0|5206.0|5206.0|5206.0|5206.0|5206.0|5206.0|	0.3	R3|R21|R25|R27|R38|R41|R43|R47|R2|R2|R8|R27|R40|	B	Test
699	riluzole	C1=CC2=C(C=C1OC(F)(F)F)SC(=N2)N	5070.0|5070.0|5070.0|	0.3	R27|R18|R26|	B	Test
700	ethylene	C=C	6325.0|6325.0|6325.0|6325.0|6325.0|6325.0|6325.0|6325.0|6325.0|6325.0|6325.0|	0.3	R3|R25|R38|R41|R40|R2|R2|R8|R27|R43|R46|	B	Train
701	ar-1d9859	CCCCN1CC2CC3=CC(=C(C=C3C2C1)OC)OC.Cl	6086.0|6086.0|6086.0|6086.0|6086.0|6086.0|6086.0|6086.0|6086.0|6086.0|	0.31	R8|R21|R27|R2|R2|R25|R27|R43|R46|R47|	B	Train
702	357-70-0	CN1CCC23C=CC(CC2OC4=C(C=CC(=C34)C1)OC)O	3449.0|3449.0|3449.0|3449.0|3449.0|3449.0|3449.0|3449.0|3449.0|3449.0|	0.32	R2|R2|R27|R40|R25|R27|R43|R46|R47|R4|	B	Train
703	galanthamine	CN1CC[C@@]23C=C[C@@H](C[C@@H]2OC4=C(C=CC(=C34)C1)OC)O	9651.0|9651.0|	0.32	R8|R21|	B	Train
704	163257-88-3	Cc(n1)sc(c12)cc(OC(C)C)c(c2)CNC(CCCN3)C3c4ccccc4	nan|nan|nan|nan|nan|nan|nan|nan|nan|	0.32	R2|R2|R8|R27|R40|R4|R25|R46|R47|	B	Train
705	494-97-3	C1CC(NC1)C2=CN=CC=C2	412.0|412.0|412.0|412.0|412.0|412.0|	0.32	R8|R40|R21|R27|R43|R4|	B	Train
706	hydrocodone	CN1CC[C@]23[C@@H]4[C@H]1CC5=C2C(=C(C=C5)OC)O[C@H]3C(=O)CC4	5284569.0|5284569.0|5284569.0|	0.32	R18|R26|R27|	B	Train
707	antihistamine-1	CC1=CN(N=C1)C2CCN(CC2)C3=NC4=CC=CC=C4N3CC5=CC=C(C=C5)F	45272895.0|45272895.0|45272895.0|45272895.0|	0.32	R2|R2|R25|R46|	B	Validation
708	4-oh-tiq	C1C(C2=CC=CC=C2CN1)O	11744792.0|11744792.0|11744792.0|	0.32	R18|R26|R27|	B	Validation
709	494-97-3	C1C[C@H](NC1)C2=CN=CC=C2	91462.0|91462.0|91462.0|91462.0|91462.0|	0.32	R2|R2|R25|R27|R46|	B	Train
710	4205-93-0	C1CN=C(N1)NC2=C(C=CC=C2Br)Br	10245368.0|10245368.0|10245368.0|10245368.0|10245368.0|10245368.0|10245368.0|10245368.0|10245368.0|10245368.0|10245368.0|10245368.0|	0.33	R2|R2|R25|R27|R46|R47|R4|R2|R2|R8|R27|R40|	B	Train
711	1.1.1.2-tetrachloroethane	C(C(Cl)(Cl)Cl)Cl	12418.0|12418.0|12418.0|12418.0|12418.0|12418.0|12418.0|12418.0|12418.0|12418.0|12418.0|12418.0|12418.0|12418.0|	0.33	R3|R21|R25|R27|R38|R41|R43|R46|R47|R2|R2|R8|R27|R40|	B	Train
712	lidocaine	CCN(CC)CC(=O)NC1=C(C=CC=C1C)C	3676.0|3676.0|3676.0|3676.0|3676.0|3676.0|3676.0|3676.0|3676.0|3676.0|3676.0|3676.0|3676.0|3676.0|3676.0|3676.0|3676.0|3676.0|	0.34	R2|R2|R3|R8|R18|R21|R25|R26|R27|R27|R27|R38|R41|R42|R43|R46|R47|R40|	B	Test
713	lin_train_45	C(C(Cl)Br)C(F)(F)F	18356503.0|18356503.0|18356503.0|18356503.0|18356503.0|18356503.0|18356503.0|18356503.0|18356503.0|18356503.0|18356503.0|18356503.0|	0.35	R2|R2|R8|R27|R40|R12|R21|R25|R27|R43|R46|R47|	B	Train
714	4-bromo-4-chloro-1,1,1- trifluoro-butane	FC(F)(F)CCC(Cl)Br	nan|nan|nan|nan|nan|	0.35	R2|R2|R25|R27|R46|	B	Test
715	5-hexyl-5-ethyl barbituric acid	CCCCCCC1(C(=O)NC(=O)NC1=O)CC	8942.0|8942.0|8942.0|8942.0|8942.0|8942.0|8942.0|8942.0|8942.0|8942.0|8942.0|8942.0|8942.0|8942.0|	0.36	R21|R27|R43|R46|R47|R2|R2|R8|R27|R40|R3|R38|R25|R41|	B	Test
716	nsc 269416	CCOC(=O)NC1=NC(=C2C(=C1)NCC(=N2)CN(C)C3=CC=C(C=C3)OC)N	320742.0|320742.0|320742.0|	0.36	R18|R26|R27|	B	Train
717	tert-butylmethylether	CC(C)(C)OC	15413.0|15413.0|15413.0|15413.0|15413.0|15413.0|15413.0|15413.0|15413.0|15413.0|15413.0|15413.0|15413.0|	0.36	R3|R21|R25|R27|R38|R41|R46|R47|R2|R2|R8|R27|R40|	B	Train
718	161499-49-6	COC1=C(C=C(C=C1)C2=NC=CS2)CNC3CCCNC3C4=CC=CC=C4	9907851.0|9907851.0|9907851.0|9907851.0|9907851.0|9907851.0|9907851.0|9907851.0|9907851.0|	0.36	R25|R46|R47|R4|R2|R2|R8|R27|R40|	B	Train
719	chembl1935441	CC1=CC=C(C=C1)CN2C3=CC=CC=C3N=C2[C@H]4CNCCO4	57395287.0|57395287.0|57395287.0|57395287.0|57395287.0|	0.36	R2|R2|R25|R27|R46|	B	Test
720	compound-4fi	CC1=NC(=C2CCN(C2=N1)C3=C(C=C(C=C3)Cl)Cl)N4C=CC(=N4)C(F)(F)F	16721039.0|16721039.0|16721039.0|	0.36	R18|R26|R27|	B	Train
721	compound-s16d	C1CC(=CC1N2CCC(CC2)C3=CC=CC=C3)C4=NC5=C(C=CC=C5Cl)C(=O)N4	135817291.0|135817291.0|135817291.0|	0.36	R18|R26|R27|	B	Train
722	chembl515025	CNC(=O)C1=C(N=C(N=C1OCC2CCN(CC2)C)C#N)NCC3CCC4(CCC4)CC3	44579121.0|44579121.0|44579121.0|	0.37	R18|R26|R27|	B	Train
723	135095-42-0	COC1=CC=CC=C1CNC2C3CCN(C2C(C4=CC=CC=C4)C5=CC=CC=C5)CC3	9931510.0|9931510.0|9931510.0|9931510.0|9931510.0|9931510.0|9931510.0|9931510.0|9931510.0|	0.37	R2|R2|R8|R25|R27|R46|R47|R4|R40|	B	Train
724	tetrachloroethylene	C(=C(Cl)Cl)(Cl)Cl	31373.0|31373.0|31373.0|31373.0|31373.0|31373.0|31373.0|31373.0|31373.0|31373.0|31373.0|31373.0|31373.0|31373.0|	0.37	R2|R2|R3|R8|R21|R25|R27|R27|R38|R40|R41|R43|R46|R47|	B	Train
725	bunitrolol	CC(C)(C)NCC(COC1=CC=CC=C1C#N)O	2473.0|2473.0|2473.0|2473.0|2473.0|2473.0|2473.0|2473.0|2473.0|	0.38	R2|R2|R8|R21|R25|R27|R27|R47|R40|	B	Train
726	tz-11	Clc1ccc(Cl)c(c1)[NH+]=C2NCCN2	11777724.0|11777724.0|11777724.0|11777724.0|11777724.0|11777724.0|11777724.0|11777724.0|11777724.0|11777724.0|11777724.0|11777724.0|	0.38	R4|R2|R2|R2|R2|R8|R25|R27|R27|R46|R47|R40|	B	Train
727	141060-39-1	C1CCN(CC1)CCN2C(=O)C=CC(=N2)C3=C4C=CC=CN4N=C3C5=CC=CC=C5	10884606.0|10884606.0|10884606.0|10884606.0|10884606.0|10884606.0|	0.38	R2|R2|R8|R27|R4|R40|	B	Train
728	betaxolol	CC(C)NCC(COC1=CC=C(C=C1)CCOCC2CC2)O	2369.0|2369.0|2369.0|2369.0|2369.0|2369.0|2369.0|2369.0|2369.0|2369.0|2369.0|2369.0|2369.0|	0.39	R2|R2|R8|R27|R40|R21|R25|R27|R42|R43|R46|R47|R4|	B	Train
729	l015600	COC1=CC2=C(C(=C1)CNC3CCCNC3C4=CC=CC=C4)OCC2	44213642.0|44213642.0|44213642.0|44213642.0|44213642.0|44213642.0|	0.39	R2|R2|R8|R27|R43|R47|	B	Train
730	128915-56-0	C1C2C(CN1)C3=C(C=CC(=C3)Cl)OC4=CC=CC=C24	14577084.0|14577084.0|14577084.0|14577084.0|14577084.0|14577084.0|14577084.0|14577084.0|14577084.0|14577084.0|14577084.0|14577084.0|14577084.0|14577084.0|	0.39	R2|R2|R27|R40|R3|R25|R36|R38|R41|R43|R46|R47|R49|R4|	B	Validation
731	b-106, org30526	[H]C12c3cc(Cl)ccc3Oc4ccccc4C1([H])CNCC2	nan|nan|nan|nan|	0.39	R18|R26|R27|R43|	B	Test
732	chembl1935437	C1C[C@H](CNC1)C2=NC3=CC=CC=C3N2CC4=CC=C(C=C4)F	57404030.0|57404030.0|57404030.0|57404030.0|57404030.0|	0.39	R2|R2|R25|R27|R46|	B	Train
733	elegas	FS(F)(F)(F)(F)F	17358.0|17358.0|17358.0|17358.0|17358.0|17358.0|17358.0|17358.0|17358.0|17358.0|17358.0|17358.0|17358.0|17358.0|17358.0|17358.0|17358.0|	0.4	R12|R25|R44|R46|R48|R49|R2|R2|R27|R8|R21|R27|R40|R3|R38|R41|R5|	B	Test
734	xylene	CC1=CC=CC=C1C	7237.0|7237.0|7237.0|7237.0|7237.0|7237.0|7237.0|7237.0|7237.0|7237.0|7237.0|7237.0|7237.0|7237.0|7237.0|7237.0|7237.0|7237.0|7237.0|7237.0|	0.4	R12|R35|R39|R20|R43|R44|R8|R21|R27|R40|R2|R2|R27|R5|R3|R25|R38|R41|R46|R47|	B	Train
735	isopropyl acetate	CC(C)OC(=O)C	7915.0|7915.0|7915.0|7915.0|7915.0|7915.0|7915.0|7915.0|7915.0|7915.0|7915.0|7915.0|7915.0|7915.0|	0.4	R3|R38|R25|R41|R40|R21|R27|R43|R46|R47|R2|R2|R8|R27|	B	Train
736	tibolone	O=C1CCC2=C(CC(C)C3C2CCC4C3CCC4(O)C#C)C1	nan|nan|nan|	0.4	R18|R26|R27|	B	Validation
737	tibolone	CC1CC2=C(CCC(=O)C2)C3C1C4CCC(C4(CC3)C)(C#C)O	5470.0|5470.0|5470.0|5470.0|5470.0|5470.0|5470.0|5470.0|5470.0|5470.0|5470.0|5470.0|5470.0|5470.0|5470.0|5470.0|5470.0|5470.0|	0.4	R3|R4|R12|R25|R27|R35|R36|R38|R41|R43|R46|R47|R49|R50|R2|R2|R27|R40|	B	Train
738	tibolone	C[C@@H]1CC2=C(CCC(=O)C2)[C@@H]3[C@@H]1[C@@H]4CC[C@]([C@]4(CC3)C)(C#C)O	444008.0|444008.0|444008.0|444008.0|444008.0|	0.4	R5|R21|R39|R44|R8|	B	Test
739	pentyl acetate	CCCCCOC(=O)C	12348.0|12348.0|12348.0|12348.0|12348.0|12348.0|12348.0|12348.0|12348.0|12348.0|12348.0|12348.0|12348.0|12348.0|	0.4	R21|R25|R27|R41|R43|R46|R47|R2|R2|R8|R27|R40|R3|R38|	B	Train
740	pfizer compound 11	CC(C)OC1=C(C=C(C=C1)OC(F)(F)F)CNC2CCCNC2C3=CC=CC=C3	9866153.0|9866153.0|9866153.0|9866153.0|9866153.0|9866153.0|9866153.0|9866153.0|	0.41	R2|R2|R8|R25|R27|R47|R4|R40|	B	Test
741	sparfloxacin	C[C@@H]1CN(C[C@@H](N1)C)C2=C(C(=C3C(=C2F)N(C=C(C3=O)C(=O)O)C4CC4)N)F	60464.0|60464.0|	0.41	R20|R25|	B	Test
742	tz-21	C1CN=C(N1)NC2=C(C=C(C=C2Cl)Br)Cl	12406842.0|12406842.0|12406842.0|12406842.0|12406842.0|12406842.0|12406842.0|12406842.0|12406842.0|12406842.0|12406842.0|12406842.0|	0.41	R2|R2|R2|R2|R8|R25|R27|R27|R46|R47|R4|R40|	B	Test
743	butyl 4-aminobenzoate (butamben)	CCCCOC(=O)C1=CC=C(C=C1)N	2482.0|2482.0|2482.0|2482.0|2482.0|2482.0|2482.0|2482.0|2482.0|2482.0|2482.0|2482.0|2482.0|2482.0|	0.42	R2|R2|R8|R27|R40|R3|R21|R25|R27|R38|R41|R43|R46|R47|	B	Train
744	148372-04-7	COC1=CC(=C(C=C1)C=C2CCCN=C2C3=CN=CC=C3)OC	122226.0|122226.0|122226.0|	0.42	R18|R26|R27|	B	Train
745	tert-butylbenzene	CC(C)(C)C1=CC=CC=C1	7366.0|7366.0|7366.0|7366.0|7366.0|7366.0|7366.0|7366.0|7366.0|7366.0|7366.0|7366.0|7366.0|	0.43	R3|R21|R25|R27|R38|R41|R46|R47|R2|R2|R8|R27|R40|	B	Validation
746	869802-58-4	CN(C)C1=C2C3=C(C(=O)N(C=N3)N4CCCCCC4)SC2=NC=C1	11559235.0|11559235.0|11559235.0|11559235.0|11559235.0|	0.43	R2|R2|R25|R27|R46|	B	Train
747	chembl1095819	CN1CCC[C@H](C1)C2=NC3=CC=CC=C3N2CC4=CC=C(C=C4)F	46888857.0|46888857.0|46888857.0|46888857.0|46888857.0|	0.43	R2|R2|R25|R27|R46|	B	Validation
748	ica-27243	C1=CC(=C(C=C1C(=O)NC2=CN=C(C=C2)Cl)F)F	9903497.0|9903497.0|9903497.0|	0.44	R18|R26|R27|	B	Train
749	chebi: 338961	C1CCN(CC1)CC2=CC(=CC=C2)OCCCNC3=NC=CS3	14022497.0|14022497.0|14022497.0|14022497.0|14022497.0|14022497.0|14022497.0|14022497.0|14022497.0|14022497.0|14022497.0|14022497.0|14022497.0|14022497.0|14022497.0|14022497.0|14022497.0|14022497.0|14022497.0|14022497.0|14022497.0|14022497.0|14022497.0|14022497.0|14022497.0|14022497.0|14022497.0|	0.44	R2|R2|R3|R3|R8|R12|R18|R21|R25|R26|R27|R27|R27|R35|R36|R38|R38|R41|R41|R43|R46|R47|R48|R49|R49|R4|R40|	B	Test
750	isobutyl acetate	CC(C)COC(=O)C	8038.0|8038.0|8038.0|8038.0|8038.0|8038.0|8038.0|8038.0|8038.0|8038.0|8038.0|8038.0|8038.0|8038.0|	0.45	R3|R38|R2|R2|R8|R27|R40|R21|R25|R27|R41|R43|R46|R47|	B	Test
751	styrene	C=CC1=CC=CC=C1	7501.0|7501.0|7501.0|7501.0|7501.0|7501.0|7501.0|7501.0|7501.0|7501.0|7501.0|7501.0|7501.0|	0.45	R2|R2|R8|R27|R40|R3|R21|R25|R27|R38|R41|R46|R47|	B	Validation
752	propoxyphene	CCC(=O)OC(CC1=CC=CC=C1)(C2=CC=CC=C2)[C@H](C)CN(C)C	25137868.0|25137868.0|25137868.0|	0.46	R18|R26|R27|	B	Test
753	n-methylspiperone	CN1CN(C2(C1=O)CCN(CC2)CCCC(=O)C3=CC=C(C=C3)F)C4=CC=CC=C4	119146.0|119146.0|119146.0|119146.0|119146.0|119146.0|119146.0|119146.0|119146.0|119146.0|119146.0|119146.0|119146.0|	0.46	R3|R21|R25|R27|R38|R41|R43|R47|R2|R2|R8|R27|R40|	B	Test
754	147116-67-4	CC(C)(C)C1=CC(=C(C=C1)OC)CNC2C3CCN(C2C(C4=CC=CC=C4)C5=CC=CC=C5)CC3	17905241.0|17905241.0|17905241.0|17905241.0|17905241.0|17905241.0|17905241.0|17905241.0|17905241.0|	0.46	R25|R46|R47|R4|R2|R2|R8|R27|R40|	B	Test
755	21571-08-4	C1CN=C(N1)NC2=C(C=C(C=C2Cl)Cl)Cl	10470115.0|10470115.0|10470115.0|10470115.0|10470115.0|10470115.0|10470115.0|10470115.0|10470115.0|10470115.0|10470115.0|10470115.0|	0.47	R2|R2|R2|R2|R8|R25|R27|R27|R46|R47|R4|R40|	B	Train
756	pk 11195	CCC(C)N(C)C(=O)C1=CC2=CC=CC=C2C(=N1)C3=CC=CC=C3Cl	1345.0|1345.0|1345.0|1345.0|1345.0|1345.0|1345.0|1345.0|1345.0|1345.0|1345.0|1345.0|1345.0|1345.0|1345.0|1345.0|1345.0|	0.48	R2|R2|R8|R27|R40|R3|R18|R21|R25|R26|R27|R27|R38|R41|R43|R46|R47|	B	Test
757	pfizer compound 17	CC1=NC2=C(S1)C=C(C(=C2)CNC3CCCNC3C4=CC=CC=C4)OC	22620050.0|22620050.0|22620050.0|22620050.0|22620050.0|22620050.0|22620050.0|22620050.0|22620050.0|	0.48	R2|R2|R8|R27|R40|R25|R46|R47|R4|	B	Train
758	pfizer compound 1	CC(C)C1=CC(=C(C=C1)OC)CNC2C3CCN(C2C(C4=CC=CC=C4)C5=CC=CC=C5)CC3	6426143.0|6426143.0|6426143.0|6426143.0|6426143.0|6426143.0|6426143.0|6426143.0|6426143.0|	0.48	R2|R2|R8|R27|R40|R25|R46|R47|R4|	B	Test
759	chembl506480	CCN(CC)CC1=CC2=C(CC(CC2)N3CCN(CC3=O)CCC4=CC=C(C=C4)F)C=C1	44592215.0|44592215.0|44592215.0|44592215.0|44592215.0|44592215.0|	0.48	R2|R2|R20|R25|R27|R46|	B	Validation
760	chembl193400	C1CN(CCN1)C2=C(C=CC3=C2C=CN3S(=O)(=O)C4=CC(=CC=C4)Cl)Cl	9822810.0|9822810.0|9822810.0|	0.48	R18|R26|R27|	B	Train
761	9h-pyrido[3,4-b]indole	C1=CC=C2C(=C1)C3=C(N2)C=NC=C3	64961.0|64961.0|64961.0|64961.0|64961.0|64961.0|	0.48	R2|R2|R20|R25|R27|R46|	B	Test
762	pyrimethamine	CCC1=C(C(=NC(=N1)N)N)C2=CC=C(C=C2)Cl	4993.0|4993.0|4993.0|	0.49	R18|R26|R27|	B	Train
763	pfizer compound 19	CC1=NC2=C(O1)C=C(C(=C2)CNC3CCCNC3C4=CC=CC=C4)OC	22620080.0|22620080.0|22620080.0|22620080.0|22620080.0|22620080.0|22620080.0|22620080.0|22620080.0|	0.49	R25|R46|R47|R4|R2|R2|R8|R27|R40|	B	Train
764	mirtazapine	CN1CCN2C(C1)C3=CC=CC=C3CC4=C2N=CC=C4	4205.0|4205.0|4205.0|4205.0|4205.0|4205.0|4205.0|4205.0|4205.0|4205.0|4205.0|4205.0|4205.0|4205.0|4205.0|4205.0|4205.0|4205.0|4205.0|4205.0|4205.0|4205.0|4205.0|4205.0|4205.0|4205.0|4205.0|	0.5	R20|R5|R2|R2|R8|R27|R40|R3|R12|R18|R21|R25|R26|R27|R27|R35|R36|R38|R39|R41|R43|R44|R46|R47|R49|R50|R4|	B	Train
765	mepyramine (pyrilamine)	CN(C)CCN(CC1=CC=C(C=C1)OC)C2=CC=CC=N2	4992.0|4992.0|4992.0|4992.0|4992.0|4992.0|4992.0|4992.0|4992.0|4992.0|4992.0|4992.0|4992.0|4992.0|4992.0|4992.0|4992.0|4992.0|4992.0|4992.0|4992.0|4992.0|4992.0|4992.0|4992.0|4992.0|4992.0|4992.0|4992.0|4992.0|4992.0|4992.0|	0.5	R11|R12|R18|R21|R25|R26|R27|R27|R35|R36|R39|R42|R43|R46|R48|R49|R49|R2|R2|R8|R27|R40|R3|R5|R5|R38|R41|R44|R47|R48|R49|R4|	B	Train
766	chembl351067	C1C(=O)NC2=C(C(=CC=C2)Cl)C(=N1)C3=CC=CC=C3	14590445.0|14590445.0|14590445.0|14590445.0|14590445.0|14590445.0|14590445.0|14590445.0|	0.5	R2|R2|R3|R8|R27|R38|R41|R47|	B	Validation
767	nonane	CCCCCCCCC	8141.0|8141.0|8141.0|8141.0|8141.0|8141.0|8141.0|8141.0|8141.0|8141.0|8141.0|8141.0|8141.0|8141.0|	0.52	R2|R2|R8|R27|R40|R3|R21|R25|R27|R38|R41|R43|R46|R47|	B	Train
768	org-32104	CC1=C2C(=CC=C1)C3CNCCC3(C4=CC=CC=C4O2)O	22154175.0|22154175.0|22154175.0|22154175.0|22154175.0|22154175.0|22154175.0|22154175.0|22154175.0|22154175.0|22154175.0|22154175.0|22154175.0|22154175.0|22154175.0|22154175.0|22154175.0|22154175.0|22154175.0|22154175.0|	0.52	R2|R2|R8|R27|R40|R3|R18|R21|R25|R26|R27|R27|R36|R38|R41|R43|R46|R47|R49|R4|	B	Train
769	schembl12537969	C1CNCC([C@@H]1C2=CC=C(C=C2)F)COC3=CC4=C(C=C3)OCO4	44274603.0|44274603.0|44274603.0|	0.52	R18|R26|R27|	B	Train
770	1977-15-7	CNCCCN1C2=C(CCC3=CC=CC=C31)C=C(C=C2)O	121249.0|121249.0|121249.0|121249.0|121249.0|121249.0|121249.0|121249.0|121249.0|121249.0|121249.0|121249.0|121249.0|121249.0|	0.53	R2|R2|R8|R27|R40|R21|R25|R27|R43|R46|R47|R4|R21|R27|	B	Validation
771	propyl-4-aminobenzoate	CCCOC(=O)C1=CC=C(C=C1)N	7174.0|7174.0|7174.0|7174.0|7174.0|7174.0|7174.0|7174.0|7174.0|7174.0|7174.0|7174.0|7174.0|7174.0|	0.55	R43|R3|R21|R25|R27|R38|R41|R46|R47|R2|R2|R8|R27|R40|	B	Train
772	afe	FCCC2=CC(N)=C(C=C2)SC1=CC=CC=C1N(C)C	nan|nan|nan|nan|nan|nan|nan|nan|nan|nan|nan|nan|	0.55	R25|R41|R3|R38|R40|R43|R46|R47|R2|R2|R8|R27|	B	Train
773	isopentylacetate	CC(C)CCOC(=O)C	31276.0|31276.0|31276.0|31276.0|31276.0|31276.0|31276.0|31276.0|31276.0|31276.0|31276.0|31276.0|31276.0|31276.0|	0.55	R21|R27|R43|R46|R47|R2|R2|R8|R27|R40|R25|R41|R3|R38|	B	Train
774	dihydrocodeine	CN1CC[C@]23[C@@H]4[C@H]1CC5=C2C(=C(C=C5)OC)O[C@H]3[C@H](CC4)O	5284543.0|5284543.0|5284543.0|5284543.0|5284543.0|5284543.0|	0.55	R2|R2|R20|R25|R27|R46|	B	Train
775	2-bromopropane	CC(C)Br	6358.0|6358.0|6358.0|6358.0|6358.0|6358.0|6358.0|6358.0|6358.0|6358.0|6358.0|6358.0|6358.0|6358.0|	0.56	R2|R2|R3|R8|R21|R25|R27|R27|R38|R40|R41|R43|R46|R47|	B	Test
776	sb-277011a	C1CC(CCC1CCN2CCC3=C(C2)C=CC(=C3)C#N)NC(=O)C4=CC=NC5=CC=CC=C45	5311096.0|5311096.0|5311096.0|	0.56	R18|R26|R27|	B	Train
777	nsc 15312	C1CNCC2=CC=CC=C21	7046.0|7046.0|7046.0|	0.56	R18|R26|R27|	B	Validation
778	selegiline	C[C@H](CC1=CC=CC=C1)N(C)CC#C	26757.0|26757.0|26757.0|	0.57	R18|R26|R27|	B	Train
779	chembl371222	COC1=CC2=C(C=C1)NN=C2NC3CCN(CC3)CC4=CC5=C(C=C4)OCO5	11531010.0|11531010.0|11531010.0|11531010.0|11531010.0|11531010.0|	0.57	R2|R2|R20|R25|R27|R46|	B	Train
780	chembl382773	CC1=CC(=O)N(C=C1)CCCCN2CCN(CC2)C3=NC(=NC(=C3)C(F)(F)F)C(C)(C)C	15949564.0|15949564.0|15949564.0|	0.57	R18|R26|R27|	B	Train
781	triazolam	CC3=NN=C4CN=C(C2CC(CCC2N34)Cl)C1=CC=CC=C1Cl	nan|nan|	0.57	R38|R41|	B	Train
782	nebivolol	C1CC2=C(C=CC(=C2)F)OC1C(CNCC(C3CCC4=C(O3)C=CC(=C4)F)O)O	71301.0|71301.0|71301.0|71301.0|71301.0|71301.0|	0.57	R2|R2|R25|R27|R46|R47|	B	Train
783	tz-19	C1CN=C(N1)NC2=C(C=C(C=C2Br)Br)Br	12406843.0|12406843.0|12406843.0|12406843.0|12406843.0|12406843.0|12406843.0|12406843.0|12406843.0|12406843.0|12406843.0|12406843.0|	0.58	R2|R2|R8|R27|R40|R2|R2|R25|R27|R46|R47|R4|	B	Validation
784	(s)-flurocarazolol	CC(CF)NC[C@@H](COC1=CC=CC2=C1C3=CC=CC=C3N2)O	10358392.0|10358392.0|10358392.0|10358392.0|10358392.0|10358392.0|	0.58	R2|R2|R20|R25|R27|R46|	B	Train
785	604-75-1	C1=CC=C(C=C1)C2=NC(C(=O)NC3=C2C=C(C=C3)Cl)O	4616.0|4616.0|4616.0|4616.0|4616.0|4616.0|4616.0|4616.0|4616.0|4616.0|4616.0|4616.0|4616.0|4616.0|4616.0|4616.0|4616.0|4616.0|4616.0|4616.0|4616.0|4616.0|4616.0|4616.0|4616.0|4616.0|	0.6	R3|R4|R40|R38|R41|R50|R21|R27|R8|R2|R2|R27|R3|R11|R12|R17|R20|R25|R35|R36|R42|R43|R44|R47|R49|R49|	B	Train
786	desmonomethylpromazine	CNCCCN1C2=CC=CC=C2SC3=CC=CC=C31	28315.0|28315.0|28315.0|28315.0|28315.0|28315.0|28315.0|28315.0|28315.0|28315.0|28315.0|28315.0|28315.0|28315.0|28315.0|28315.0|28315.0|28315.0|28315.0|28315.0|28315.0|28315.0|28315.0|	0.6	R2|R2|R8|R27|R40|R3|R11|R12|R18|R21|R25|R26|R27|R27|R35|R36|R38|R39|R41|R46|R47|R4|R5|	B	Train
787	cocaine	CN1C2CCC1C(C(C2)OC(=O)C3=CC=CC=C3)C(=O)OC	2826.0|2826.0|2826.0|2826.0|2826.0|2826.0|2826.0|2826.0|2826.0|2826.0|2826.0|2826.0|2826.0|2826.0|2826.0|	0.6	R3|R38|R18|R25|R26|R27|R27|R41|R43|R46|R47|R2|R2|R27|R40|	B	Train
788	5-hydroxytryptamine (5-ht) receptor ligand 1b	CC1C2=C(C=CC=C2Cl)NC(=NCC(F)F)N1	135458393.0|135458393.0|135458393.0|135458393.0|135458393.0|135458393.0|	0.6	R2|R2|R20|R25|R27|R46|	B	Test
789	bremazocine	CCC12CCN(C(C1(C)C)CC3=C2C=C(C=C3)O)CC4(CC4)O	1223.0|1223.0|1223.0|1223.0|1223.0|	0.6	R2|R2|R25|R27|R46|	B	Train
790	77-lh-28-1	CCCCC1CCN(CC1)CCCN2C(=O)CCC3=CC=CC=C32	10236758.0|10236758.0|10236758.0|	0.6	R18|R26|R27|	B	Train
791	benzoylmethylecgonine	CN1C2CCC1[C@H]([C@H](C2)OC(=O)C3=CC=CC=C3)C(=O)OC	5760.0|5760.0|	0.6	R21|R8|	B	Train
792	amoxapine	C1CN(CCN1)C2=NC3=CC=CC=C3OC4=C2C=C(C=C4)Cl	2170.0|2170.0|2170.0|2170.0|2170.0|	0.6	R2|R2|R25|R27|R46|	B	Train
793	carbon disulfide	C(=S)=S	6348.0|6348.0|6348.0|6348.0|6348.0|6348.0|6348.0|6348.0|6348.0|6348.0|6348.0|6348.0|6348.0|6348.0|	0.6	R2|R2|R3|R11|R12|R21|R25|R27|R27|R38|R41|R46|R49|R40|	B	Test
794	1-(2-pyrimidinyl)-piperazine	C1CN(CCN1)C2=NC=CC=N2	88747.0|88747.0|88747.0|	0.6	R18|R26|R27|	B	Train
795	tert-butylcyclohexane	CC(C)(C)C1CCCCC1	18508.0|18508.0|18508.0|18508.0|18508.0|18508.0|18508.0|18508.0|18508.0|18508.0|18508.0|18508.0|18508.0|	0.61	R3|R21|R25|R27|R38|R41|R46|R47|R2|R2|R8|R27|R40|	B	Train
796	oxazepam	Clc1ccc(N2)c(C(C)=NC(O)C2=O)c1	nan|nan|nan|	0.61	R18|R26|R27|	B	Test
797	rolipram	COC1=C(C=C(C=C1)C2CC(=O)NC2)OC3CCCC3	5092.0|5092.0|5092.0|5092.0|5092.0|5092.0|5092.0|5092.0|5092.0|5092.0|5092.0|5092.0|5092.0|5092.0|5092.0|5092.0|5092.0|	0.61	R3|R18|R21|R25|R26|R27|R27|R38|R41|R43|R46|R47|R2|R2|R8|R27|R40|	B	Test
798	pfizer compound 24	COC1=CC2=C(C=C1CNC3CCCNC3C4=CC=CC=C4)N=C(S2)C5CC5	22620085.0|22620085.0|22620085.0|22620085.0|22620085.0|22620085.0|22620085.0|22620085.0|22620085.0|	0.62	R2|R2|R8|R25|R27|R46|R47|R4|R40|	B	Train
799	venlafaxine	CN(C)CC(C1=CC=C(C=C1)OC)C2(CCCCC2)O	5656.0|5656.0|5656.0|	0.62	R18|R26|R27|	B	Train
800	145877-52-7	COC1=C(C=C(C=C1)OC(F)(F)F)CNC2CCCNC2C3=CC=CC=C3	9864647.0|9864647.0|9864647.0|9864647.0|9864647.0|9864647.0|9864647.0|	0.63	R2|R2|R8|R27|R47|R4|R40|	B	Train
801	mefloquine	C1CCNC(C1)C(C2=CC(=NC3=C2C=CC=C3C(F)(F)F)C(F)(F)F)O	4046.0|4046.0|4046.0|4046.0|4046.0|4046.0|4046.0|4046.0|4046.0|4046.0|4046.0|4046.0|4046.0|4046.0|4046.0|4046.0|	0.63	R2|R2|R3|R8|R18|R21|R25|R26|R27|R27|R27|R38|R41|R43|R47|R40|	B	Train
802	4-iodo-n,n'-isopropyl-m- xylenediamine	CCC(C)Nc1c(I)ccc(c1)NC(C)CC	nan|nan|nan|nan|nan|nan|nan|nan|nan|nan|nan|nan|	0.64	R2|R2|R8|R27|R40|R3|R25|R38|R41|R43|R46|R47|	B	Train
803	doxylamine	CC(C1=CC=CC=C1)(C2=CC=CC=N2)OCCN(C)C	3162.0|3162.0|3162.0|3162.0|3162.0|3162.0|3162.0|3162.0|3162.0|3162.0|3162.0|3162.0|3162.0|	0.64	R8|R40|R3|R18|R20|R21|R26|R27|R27|R38|R41|R43|R47|	B	Train
804	doxylamine	C[C@](C1=CC=CC=C1)(C2=CC=CC=N2)OCCN(C)C	25271652.0|25271652.0|25271652.0|25271652.0|25271652.0|	0.64	R2|R2|R25|R27|R46|	B	Train
805	fauc-113	C1CN(CCN1CC2=C3C=CC=CN3N=C2)C4=CC=C(C=C4)Cl	10404144.0|10404144.0|10404144.0|10404144.0|10404144.0|10404144.0|	0.64	R2|R2|R20|R25|R27|R46|	B	Train
806	etoprine	CCC1=C(C(=NC(=N1)N)N)C2=CC(=C(C=C2)Cl)Cl	29142.0|29142.0|29142.0|	0.65	R18|R26|R27|	B	Train
807	decane	CCCCCCCCCC	15600.0|15600.0|15600.0|15600.0|15600.0|15600.0|15600.0|15600.0|15600.0|15600.0|15600.0|15600.0|15600.0|15600.0|	0.67	R3|R25|R38|R41|R40|R21|R27|R43|R46|R47|R2|R2|R8|R27|	B	Train
808	octane	CCCCCCCC	356.0|356.0|356.0|356.0|356.0|356.0|356.0|356.0|356.0|356.0|356.0|356.0|356.0|356.0|	0.69	R3|R38|R25|R41|R40|R2|R2|R8|R21|R27|R27|R43|R46|R47|	B	Train
809	chembl142149	C1CCN(CC1)CC2=CC(=CC=C2)OCCCNC3=CC=CC=N3	10019237.0|10019237.0|10019237.0|10019237.0|10019237.0|10019237.0|10019237.0|10019237.0|10019237.0|10019237.0|10019237.0|10019237.0|10019237.0|10019237.0|10019237.0|10019237.0|10019237.0|10019237.0|10019237.0|10019237.0|10019237.0|10019237.0|10019237.0|10019237.0|10019237.0|10019237.0|10019237.0|10019237.0|	0.69	R2|R2|R3|R3|R8|R12|R18|R20|R21|R25|R26|R27|R27|R27|R35|R36|R38|R38|R41|R41|R43|R46|R47|R48|R49|R49|R4|R40|	B	Train
810	1,2,3,4-tetrahydroquinoline	C1CC2=CC=CC=C2NC1	69460.0|69460.0|69460.0|69460.0|69460.0|69460.0|69460.0|69460.0|69460.0|69460.0|69460.0|69460.0|69460.0|69460.0|69460.0|	0.7	R40|R12|R25|R35|R39|R46|R47|R27|R2|R2|R21|R27|R43|R8|R5|	B	Train
811	irie-13b	CNC(=O)C1=C(N=C(N=C1OCCO)C#N)NCC2CCC3(CCC3)CC2	25030810.0|25030810.0|25030810.0|	0.7	R18|R26|R27|	B	Train
812	perphenazine	C1CN(CCN1CCCN2C3=CC=CC=C3SC4=C2C=C(C=C4)Cl)CCO	4748.0|4748.0|4748.0|4748.0|4748.0|	0.7	R2|R2|R25|R27|R46|	B	Test
813	quetiapine	C1CN(CCN1CCOCCO)C2=NC3=CC=CC=C3SC4=CC=CC=C42	5002.0|5002.0|5002.0|5002.0|5002.0|	0.7	R2|R2|R25|R27|R46|	B	Train
814	1-octene	CCCCCCC=C	8125.0|8125.0|8125.0|8125.0|8125.0|8125.0|8125.0|8125.0|8125.0|8125.0|8125.0|8125.0|8125.0|	0.74	R3|R21|R25|R27|R38|R41|R46|R47|R2|R2|R8|R27|R40|	B	Validation
815	bms-184111	COC1=CC=CC(=C1)CC2CCN(CC2)C3CCC(CC3)(C4=CC5=C(C=C4)OCO5)OC	10388384.0|10388384.0|10388384.0|10388384.0|10388384.0|10388384.0|10388384.0|	0.74	R4|R47|R2|R2|R8|R27|R40|	B	Test
816	climazolam	CC1=NC=C2N1C3=C(C=C(C=C3)Cl)C(=NC2)C4=CC=CC=C4Cl	68790.0|68790.0|68790.0|	0.74	R18|R26|R27|	B	Train
817	northioridazine	CSC1=CC2=C(C=C1)SC3=CC=CC=C3N2CCC4CCCNC4	114376.0|114376.0|114376.0|114376.0|114376.0|114376.0|114376.0|114376.0|114376.0|114376.0|114376.0|114376.0|114376.0|114376.0|	0.75	R3|R25|R36|R38|R41|R46|R47|R40|R2|R2|R27|R8|R21|R27|	B	Train
818	9b	C1CO[C@H](CN1)C2=NC3=CC=CC=C3N2CC4=CC=C(C=C4)F	57402315.0|57402315.0|57402315.0|57402315.0|57402315.0|	0.77	R2|R2|R25|R27|R46|	B	Train
819	olanzapine	CC1=CC2=C(NC3=CC=CC=C3N=C2S1)N4CCN(CC4)C	135398745.0|135398745.0|	0.78	R8|R21|	B	Train
820	sabeluzole	CN(C1CCN(CC1)CC(COC2=CC=C(C=C2)F)O)C3=NC4=CC=CC=C4S3	59823.0|59823.0|59823.0|59823.0|59823.0|59823.0|	0.78	R2|R2|R25|R27|R46|R47|	B	Validation
821	515141-51-2	COC1=C(C=CC(=C1)N2C=NC3=C(C2=O)SC(=C3)C4=CC=C(C=C4)Cl)OCCN5CCCC5	9826520.0|9826520.0|9826520.0|9826520.0|9826520.0|	0.78	R2|R2|R25|R27|R46|	B	Train
822	fluvoxamine	COCCCC/C(=N/OCCN)/C1=CC=C(C=C1)C(F)(F)F	5324346.0|5324346.0|5324346.0|5324346.0|	0.79	R18|R25|R26|R27|	B	Train
823	fluvoxamine	COCCCC/C(=N\OCCN)/C1=CC=C(C=C1)C(F)(F)F	5361192.0|5361192.0|5361192.0|5361192.0|5361192.0|5361192.0|	0.79	R4|R21|R43|R47|R40|R8|	B	Train
824	(z) fluvoxamine	COCCCCC(=NOCCN)C1=CC=C(C=C1)C(F)(F)F	3404.0|3404.0|3404.0|3404.0|	0.79	R27|R2|R2|R27|	B	Train
825	northioridazine	CSC1=CC2=C(C=C1)SC3=CC=CC=C3N2CCC4CCCCN4	558813.0|558813.0|558813.0|558813.0|558813.0|558813.0|558813.0|558813.0|558813.0|	0.8	R11|R12|R18|R26|R27|R39|R43|R4|R5|	B	Train
826	loxapine	CN1CCN(CC1)C2=NC3=CC=CC=C3OC4=C2C=C(C=C4)Cl	3964.0|3964.0|3964.0|3964.0|3964.0|	0.8	R2|R2|R25|R27|R46|	B	Train
827	mchr antagonist 23c	CCC1=CC=C(C=C1)C2=CC=C(C=C2)C(=O)N(C)C3CCN(C3)C(=O)N4CCC(C4)N5CCCCC5	73226213.0|73226213.0|73226213.0|73226213.0|73226213.0|73226213.0|	0.81	R2|R2|R20|R25|R27|R46|	B	Train
828	metoprine	CC1=C(C(=NC(=N1)N)N)C2=CC(=C(C=C2)Cl)Cl	24466.0|24466.0|24466.0|	0.81	R18|R26|R27|	B	Train
829	( + )-4-fluorotranylcypromine	C1[C@@H]([C@H]1N)C2=CC=C(C=C2)F	39235321.0|39235321.0|39235321.0|39235321.0|39235321.0|	0.81	R2|R2|R25|R27|R46|	B	Train
830	org4428	CC1=C2C(=CC=C1)C3CN(CCC3(C4=CC=CC=C4O2)O)C	9860946.0|9860946.0|9860946.0|9860946.0|9860946.0|9860946.0|9860946.0|9860946.0|9860946.0|9860946.0|9860946.0|9860946.0|9860946.0|9860946.0|9860946.0|9860946.0|9860946.0|9860946.0|9860946.0|	0.82	R2|R2|R27|R40|R3|R18|R25|R26|R27|R27|R36|R38|R41|R41|R43|R46|R47|R49|R4|	B	Test
831	beloxepin	CC1=C2C(=CC=C1)[C@@H]3CN(CC[C@@]3(C4=CC=CC=C4O2)O)C	166560.0|166560.0|	0.82	R8|R21|	B	Train
832	butaperazine	CCCC(=O)C1=CC2=C(C=C1)SC3=CC=CC=C3N2CCCN4CCN(CC4)C	12598.0|12598.0|12598.0|12598.0|12598.0|12598.0|12598.0|12598.0|12598.0|12598.0|12598.0|12598.0|12598.0|12598.0|	0.83	R2|R2|R8|R27|R40|R21|R25|R27|R43|R46|R47|R27|R21|R4|	B	Train
833	melperone	CC1CCN(CC1)CCCC(=O)C2=CC=C(C=C2)F	15387.0|15387.0|15387.0|	0.83	R18|R26|R27|	B	Train
834	mchr antagonist 19	C1CN(CCC1NC2=NNC3=C2C=C(C=C3)Cl)CC4=CC5=C(C=C4)OCO5	11653882.0|11653882.0|11653882.0|11653882.0|11653882.0|11653882.0|11653882.0|11653882.0|11653882.0|	0.83	R2|R2|R18|R20|R25|R26|R27|R27|R46|	B	Train
835	meperidine	CCOC(=O)C1(CCN(CC1)C)C2=CC=CC=C2	4058.0|4058.0|4058.0|4058.0|4058.0|4058.0|4058.0|	0.85	R47|R2|R2|R20|R25|R27|R46|	B	Validation
836	biperiden	C1CCN(CC1)CCC(C2CC3CC2C=C3)(C4=CC=CC=C4)O	2381.0|2381.0|2381.0|2381.0|2381.0|2381.0|2381.0|2381.0|2381.0|2381.0|2381.0|2381.0|2381.0|2381.0|2381.0|	0.85	R25|R41|R3|R38|R40|R21|R27|R41|R43|R46|R47|R2|R2|R8|R27|	B	Test
837	pfizer compound 21	CC(C)(C)C1=NC2=C(S1)C=C(C(=C2)CNC3CCCNC3C4=CC=CC=C4)OC	22620091.0|22620091.0|22620091.0|22620091.0|22620091.0|22620091.0|22620091.0|22620091.0|22620091.0|	0.85	R25|R46|R47|R4|R2|R2|R8|R27|R40|	B	Train
838	1-nonene	CCCCCCCC=C	31285.0|31285.0|31285.0|31285.0|31285.0|31285.0|31285.0|31285.0|31285.0|31285.0|31285.0|31285.0|31285.0|	0.86	R3|R21|R25|R27|R38|R41|R46|R47|R2|R2|R8|R27|R40|	B	Test
839	2-methyl heptane	CCCCC(C)C	11582.0|11582.0|11582.0|11582.0|11582.0|11582.0|11582.0|	0.86	R3|R38|R41|R2|R2|R8|R27|	B	Train
840	145148-39-6	COC1=CC=CC=C1CNC2CCCNC2C3=CC=CC=C3	18435769.0|18435769.0|18435769.0|18435769.0|18435769.0|18435769.0|18435769.0|18435769.0|18435769.0|	0.87	R2|R2|R8|R25|R27|R46|R47|R4|R40|	B	Test
841	105601-20-5	CCN(C)C(=O)OC1=CC=CC(=C1)C(C)N(C)C	5077.0|5077.0|5077.0|5077.0|5077.0|	0.88	R27|R43|R47|R4|R40|	B	Validation
842	rivastigmine	CCN(C)C(=O)OC1=CC=CC(=C1)[C@H](C)N(C)C	77991.0|77991.0|77991.0|77991.0|77991.0|77991.0|77991.0|	0.88	R2|R2|R8|R21|R25|R27|R46|	B	Test
843	145742-22-9	C1CC(C(NC1)C2=CC=CC=C2)NCC3=C(C=CC(=C3)OC(F)(F)F)OC(F)F	10201984.0|10201984.0|10201984.0|10201984.0|10201984.0|10201984.0|10201984.0|10201984.0|	0.88	R2|R2|R8|R25|R27|R47|R4|R40|	B	Train
844	chembl1935446	C1CS[C@H](CN1)C2=NC3=CC=CC=C3N2CC4=CC=C(C=C4)F	57397056.0|57397056.0|57397056.0|57397056.0|57397056.0|	0.89	R2|R2|R25|R27|R46|	B	Test
845	3-methylhexane (2- ethylpentane)	CCCC(C)CC	11507.0|11507.0|11507.0|11507.0|11507.0|11507.0|11507.0|11507.0|11507.0|11507.0|11507.0|11507.0|11507.0|11507.0|11507.0|11507.0|11507.0|11507.0|11507.0|11507.0|11507.0|11507.0|11507.0|11507.0|11507.0|11507.0|11507.0|11507.0|	0.9	R3|R38|R41|R40|R2|R2|R27|R5|R11|R12|R17|R18|R21|R22|R25|R26|R27|R27|R27|R32|R33|R35|R36|R39|R44|R46|R47|R49|	B	Train
846	3-methylhexane	CC[CH]C(=C)CC	520668.0|520668.0|	0.9	R8|R21|	B	Train
847	methylcyclopentane	CC1CCCC1	7296.0|7296.0|7296.0|7296.0|7296.0|7296.0|7296.0|7296.0|7296.0|7296.0|7296.0|7296.0|7296.0|7296.0|7296.0|7296.0|7296.0|7296.0|7296.0|7296.0|7296.0|7296.0|7296.0|7296.0|7296.0|7296.0|7296.0|7296.0|7296.0|7296.0|7296.0|	0.9	R5|R11|R12|R17|R18|R21|R22|R25|R26|R27|R27|R32|R33|R35|R36|R39|R43|R44|R44|R46|R47|R48|R49|R2|R2|R8|R27|R40|R41|R3|R38|	B	Train
848	metoclopramide	CCN(CC)CCNC(=O)C1=CC(=C(C=C1OC)N)Cl	4168.0|4168.0|4168.0|4168.0|4168.0|	0.9	R2|R2|R20|R25|R27|	B	Test
849	am-36	CC(C)(C)C1=CC(=CC(=C1O)C(C)(C)C)CN2CCN(CC2)CC(C3=CC=C(C=C3)Cl)O	9890390.0|9890390.0|9890390.0|	0.91	R18|R26|R27|	B	Train
850	(e)-tamoxifen	CC/C(=C(/C1=CC=CC=C1)\C2=CC=C(C=C2)OCCN(C)C)/C3=CC=CC=C3	3032583.0|3032583.0|	0.92	R43|R47|	B	Train
851	2-[4-(1,2-diphenylbut-1-enyl)phenoxy]-n,n-dimethylethanamine	CCC(=C(C1=CC=CC=C1)C2=CC=C(C=C2)OCCN(C)C)C3=CC=CC=C3	5376.0|5376.0|5376.0|5376.0|5376.0|5376.0|5376.0|	0.92	R25|R27|R46|R2|R2|R27|R36|	B	Train
852	pfizer compound 8	CC(C)C1=CC(=C(C=C1)OC)CNC2CCCNC2C3=CC=CC=C3	9902443.0|9902443.0|9902443.0|9902443.0|9902443.0|9902443.0|9902443.0|9902443.0|9902443.0|	0.92	R25|R46|R47|R4|R2|R2|R8|R27|R40|	B	Train
853	amphetamine	CC(CC1=CC=CC=C1)N	3007.0|3007.0|3007.0|3007.0|3007.0|3007.0|3007.0|3007.0|3007.0|3007.0|3007.0|3007.0|3007.0|3007.0|	0.93	R12|R21|R25|R27|R35|R39|R43|R46|R47|R2|R2|R8|R27|R40|	B	Train
854	methamphetamine	C[C@@H](CC1=CC=CC=C1)NC	10836.0|10836.0|10836.0|	0.96	R21|R20|R39|	B	Train
855	1-decene	CCCCCCCCC=C	13381.0|13381.0|13381.0|13381.0|13381.0|13381.0|13381.0|13381.0|13381.0|13381.0|13381.0|13381.0|13381.0|	0.96	R2|R2|R8|R27|R40|R3|R21|R25|R27|R38|R41|R46|R47|	B	Test
856	145742-01-4	CC(C)(C)C1=CC(=C(C=C1)OC(F)(F)F)CNC2CCCNC2C3=CC=CC=C3	9909299.0|9909299.0|9909299.0|9909299.0|9909299.0|9909299.0|9909299.0|9909299.0|	0.96	R2|R2|R8|R27|R40|R25|R47|R4|	B	Train
857	methylcyclohexane	CC1CCCCC1	7962.0|7962.0|7962.0|7962.0|7962.0|7962.0|7962.0|7962.0|7962.0|7962.0|7962.0|7962.0|7962.0|	0.96	R2|R2|R8|R27|R40|R3|R21|R25|R27|R38|R41|R46|R47|	B	Validation
858	2095-17-2	C1=CC=C2C(=C1)N(C3=C(S2)C=CC(=C3)Cl)CCCN	74981.0|74981.0|74981.0|74981.0|74981.0|74981.0|74981.0|74981.0|74981.0|74981.0|74981.0|74981.0|74981.0|74981.0|74981.0|74981.0|	0.97	R12|R21|R25|R27|R35|R36|R39|R43|R46|R47|R4|R2|R2|R8|R27|R40|	B	Train
859	pfizer compound 6	CC(C)(C)C1=CC(=C(C=C1)OC)CNC2CCCNC2C3=CC=CC=C3	18533772.0|18533772.0|18533772.0|18533772.0|18533772.0|18533772.0|18533772.0|18533772.0|	0.98	R25|R46|R47|R4|R2|R2|R27|R40|	B	Train
860	4-iodo-alpha,alpha'- dipiperidino-m-xylene	C1CCN(CC1)CC2=CC(=C(C=C2)I)CN3CCCCC3	12780299.0|12780299.0|12780299.0|12780299.0|12780299.0|12780299.0|12780299.0|12780299.0|12780299.0|12780299.0|12780299.0|12780299.0|12780299.0|12780299.0|	0.98	R3|R21|R25|R27|R38|R41|R43|R46|R47|R2|R2|R8|R27|R40|	B	Validation
861	trimipramine	CC(CN1C2=CC=CC=C2CCC3=CC=CC=C31)CN(C)C	5584.0|5584.0|5584.0|5584.0|5584.0|5584.0|	0.99	R2|R2|R20|R25|R27|R46|	B	Train
862	24219-97-4	CN1CCN2C(C1)C3=CC=CC=C3CC4=CC=CC=C42	4184.0|4184.0|4184.0|4184.0|4184.0|4184.0|4184.0|4184.0|4184.0|4184.0|4184.0|4184.0|4184.0|4184.0|4184.0|4184.0|4184.0|4184.0|4184.0|4184.0|4184.0|4184.0|4184.0|4184.0|4184.0|4184.0|	0.99	R3|R12|R18|R21|R25|R26|R27|R27|R35|R36|R38|R39|R41|R42|R43|R44|R46|R47|R49|R50|R4|R2|R2|R8|R27|R40|	B	Train
863	2-methylpentane (isohexane)	CCCC(C)C	7892.0|7892.0|7892.0|7892.0|7892.0|7892.0|7892.0|7892.0|7892.0|7892.0|7892.0|7892.0|7892.0|7892.0|7892.0|7892.0|7892.0|7892.0|7892.0|7892.0|7892.0|7892.0|7892.0|7892.0|7892.0|7892.0|7892.0|7892.0|7892.0|	1	R3|R38|R11|R12|R17|R18|R22|R25|R26|R27|R32|R33|R35|R36|R39|R41|R44|R46|R47|R48|R49|R40|R2|R2|R27|R21|R27|R8|R5|	B	Train
864	tertbutylchlorambucil	CC(C)(C)OC(=O)CCCC1=CC=C(C=C1)N(CCCl)CCCl	83909.0|83909.0|83909.0|83909.0|83909.0|83909.0|83909.0|83909.0|83909.0|83909.0|83909.0|83909.0|83909.0|83909.0|83909.0|83909.0|83909.0|83909.0|83909.0|83909.0|	1	R2|R2|R3|R8|R12|R17|R21|R25|R27|R27|R35|R36|R38|R40|R41|R43|R46|R47|R48|R49|	B	Train
865	2,2-dimethylbutane	CCC(C)(C)C	6403.0|6403.0|6403.0|6403.0|6403.0|6403.0|6403.0|6403.0|6403.0|6403.0|6403.0|6403.0|6403.0|6403.0|6403.0|6403.0|6403.0|6403.0|6403.0|6403.0|6403.0|6403.0|6403.0|6403.0|6403.0|6403.0|6403.0|6403.0|	1	R5|R8|R21|R27|R2|R2|R27|R41|R3|R38|R40|R11|R12|R17|R18|R22|R25|R26|R27|R32|R33|R36|R39|R44|R46|R47|R48|R49|	B	Train
866	3-methylpentane	CCC(C)CC	7282.0|7282.0|7282.0|7282.0|7282.0|7282.0|7282.0|7282.0|7282.0|7282.0|7282.0|7282.0|7282.0|7282.0|7282.0|7282.0|7282.0|7282.0|7282.0|7282.0|7282.0|7282.0|7282.0|7282.0|7282.0|7282.0|7282.0|7282.0|7282.0|7282.0|	1	R5|R2|R2|R8|R11|R12|R17|R18|R20|R21|R22|R25|R26|R27|R27|R32|R33|R35|R36|R39|R43|R44|R46|R47|R48|R49|R40|R41|R3|R38|	B	Train
867	doxepin	CN(C)CC/C=C/1\C2=CC=CC=C2COC3=CC=CC=C31	667477.0|667477.0|667477.0|	1	R2|R2|R27|	B	Test
868	doxepin	CN(C)CCC=C1C2=CC=CC=C2COC3=CC=CC=C31	3158.0|3158.0|	1	R25|R46|	B	Train
869	acmc-20dhn6	CC12CCN(C1N(C3=C2C=C(C=C3)OC(=O)NC4=CC=CC=C4)C)C	612745.0|612745.0|612745.0|612745.0|612745.0|612745.0|612745.0|612745.0|612745.0|612745.0|612745.0|612745.0|	1	R2|R2|R12|R25|R27|R27|R35|R36|R43|R47|R49|R40|	B	Train
870	compound 26	C1CN(CCC1S(=O)(=O)C2=CC=C(C=C2)C#N)CCC3=C(C=C(C=C3)F)F	9908431.0|9908431.0|9908431.0|	1	R18|R26|R27|	B	Train
871	1-hexyl-4-(4- iodophenyl)piperazine	CCCCCCN1CCN(CC1)C2=CC=C(C=C2)I	13720676.0|13720676.0|13720676.0|13720676.0|13720676.0|13720676.0|13720676.0|13720676.0|13720676.0|13720676.0|13720676.0|13720676.0|13720676.0|13720676.0|	1.01	R2|R2|R3|R8|R21|R25|R27|R27|R38|R41|R43|R46|R47|R40|	B	Validation
872	tripropylphosphine	CC1CCC(C(C1)C)C	91517.0|91517.0|91517.0|91517.0|91517.0|91517.0|91517.0|91517.0|91517.0|91517.0|91517.0|91517.0|91517.0|	1.02	R2|R2|R3|R8|R21|R25|R27|R27|R38|R40|R41|R46|R47|	B	Train
873	org-5222	CN1CC2C(C1)C3=C(C=CC(=C3)Cl)OC4=CC=CC=C24	9903970.0|9903970.0|9903970.0|9903970.0|9903970.0|9903970.0|9903970.0|9903970.0|9903970.0|9903970.0|9903970.0|9903970.0|9903970.0|9903970.0|9903970.0|9903970.0|9903970.0|	1.03	R2|R2|R3|R8|R21|R25|R27|R27|R36|R38|R41|R43|R46|R47|R49|R4|R40|	B	Train
874	b-102, asenapine, org5222	CN1CCC2(O)c3ccccc3Oc4ccc(Cl)cc4C2([H])C1	nan|nan|nan|	1.03	R18|R26|R27|	B	Test
875	nortriptyline	CNCCC=C1C2=CC=CC=C2CCC3=CC=CC=C31	4543.0|4543.0|4543.0|	1.04	R18|R26|R27|	B	Test
876	bms-204352	COC1=C(C=C(C=C1)Cl)[C@]2(C3=C(C=C(C=C3)C(F)(F)F)NC2=O)F	214350.0|214350.0|214350.0|	1.04	R18|R26|R27|	B	Train
877	2-methylnonane	CCCCCCCC(C)C	13379.0|13379.0|13379.0|13379.0|13379.0|13379.0|13379.0|13379.0|13379.0|13379.0|	1.05	R2|R2|R8|R21|R25|R27|R27|R40|R46|R47|	B	Train
878	cyclobenzaprine	CN(C)CCC=C1C2=CC=CC=C2C=CC3=CC=CC=C31	2895.0|2895.0|2895.0|	1.06	R18|R26|R27|	B	Train
879	1,2-dimethylcyclohexane	CC1CCCCC1C	11416.0|11416.0|11416.0|11416.0|11416.0|11416.0|11416.0|11416.0|11416.0|11416.0|11416.0|11416.0|11416.0|	1.07	R3|R21|R25|R27|R38|R41|R46|R47|R2|R2|R8|R27|R40|	B	Train
880	inaperisone	CCC1=CC=C(C=C1)C(=O)C(C)CN2CCCC2	65860.0|65860.0|65860.0|65860.0|65860.0|	1.08	R2|R2|R8|R27|R47|	B	Test
881	101-40-6	CC(CC1CCCCC1)NC	7558.0|7558.0|7558.0|7558.0|7558.0|7558.0|7558.0|	1.08	R8|R21|R27|R43|R47|R4|R40|	B	Train
882	(r)-propylhexedrine	C[C@H](CC1CCCCC1)NC	111165.0|111165.0|111165.0|111165.0|111165.0|	1.08	R2|R2|R25|R27|R46|	B	Train
883	astemizole	COC1=CC=C(C=C1)CCN2CCC(CC2)NC3=NC4=CC=CC=C4N3CC5=CC=C(C=C5)F	2247.0|2247.0|2247.0|2247.0|2247.0|	1.1	R2|R2|R25|R27|R46|	B	Train
884	77086-21-6	CC12C3=CC=CC=C3CC(N1)C4=CC=CC=C24	1207.0|1207.0|1207.0|1207.0|1207.0|1207.0|1207.0|	1.11	R2|R2|R25|R27|R46|R4|R40|	B	Train
885	i-4 (44cyanophenoxymethylpiperidineniodoallyl)	C1CN(CCC1COC2=CC=C(C=C2)C#N)C/C=C/I	9864749.0|9864749.0|9864749.0|9864749.0|9864749.0|9864749.0|9864749.0|9864749.0|9864749.0|9864749.0|9864749.0|9864749.0|	1.13	R2|R2|R8|R21|R27|R43|R46|R47|R40|R25|R41|R38|	B	Validation
886	i-4 (44cyanophenoxymethylpiperidineniodoallyl)	C1CN(CCC1COC2=CC=C(C=C2)C#N)CC=CI	78391575.0|78391575.0|	1.13	R27|R3|	B	Train
887	zanapezil	C1CCNC2=C(C1)C=CC(=C2)C(=O)CCC3CCN(CC3)CC4=CC=CC=C4	198752.0|198752.0|198752.0|198752.0|198752.0|198752.0|198752.0|198752.0|198752.0|198752.0|198752.0|198752.0|	1.14	R2|R2|R8|R21|R25|R27|R27|R43|R46|R47|R4|R40|	B	Train
888	metoprolol	CC(C)NCC(COC1=CC=C(C=C1)CCOC)O	4171.0|4171.0|4171.0|4171.0|4171.0|4171.0|4171.0|4171.0|4171.0|4171.0|4171.0|	1.15	R2|R2|R4|R8|R21|R25|R27|R27|R43|R47|R40|	B	Validation
889	9-c17	CCC1=CC(=CC=C1)NC(=NC2=CC=CC(=C2)CC)C	19427054.0|19427054.0|19427054.0|19427054.0|19427054.0|19427054.0|19427054.0|	1.2	R2|R2|R8|R27|R43|R47|R48|	B	Train
890	pfizer compound 23	COC1=CC2=C(C=C1CNC3CCCNC3C4=CC=CC=C4)N=C(S2)C5=CC=CC=C5	22620066.0|22620066.0|22620066.0|22620066.0|22620066.0|22620066.0|22620066.0|22620066.0|22620066.0|	1.26	R2|R2|R8|R25|R27|R46|R47|R4|R40|	B	Train
891	haloperidol	C1CN(CCC1(C2=CC=C(C=C2)Cl)O)CCCC(=O)C3=CC=C(C=C3)F	3559.0|3559.0|3559.0|3559.0|3559.0|3559.0|3559.0|3559.0|3559.0|3559.0|3559.0|3559.0|3559.0|3559.0|3559.0|3559.0|3559.0|3559.0|3559.0|3559.0|3559.0|3559.0|	1.3	R18|R26|R27|R5|R2|R2|R8|R21|R27|R27|R12|R25|R35|R36|R39|R42|R43|R44|R47|R50|R4|R40|	B	Train
892	promethazine	CC(CN1C2=CC=CC=C2SC3=CC=CC=C31)N(C)C	4927.0|4927.0|	1.3	R42|R47|	B	Train
893	maprotiline	CNCCCC12CCC(C3=CC=CC=C31)C4=CC=CC=C24	4011.0|4011.0|4011.0|4011.0|4011.0|	1.3	R2|R2|R25|R27|R46|	B	Train
894	nor-1-chlorpromazine	CNCCCN1C2=CC=CC=C2SC3=C1C(=CC=C3)Cl	154294793.0|154294793.0|154294793.0|	1.37	R18|R26|R27|	B	Train
895	1-isobutyl-4-(4-iodophenyl)piperazine	CC(C)CN1CCN(CC1)C2=CC=C(C=C2)I	13720674.0|13720674.0|13720674.0|13720674.0|13720674.0|	1.38	R2|R2|R25|R27|R46|	B	Train
896	1-isobutyl-4-(4-iodophenyl)piperazine	CCC(C)N1CCN(CC1)C2=CC=C(C=C2)I	142271743.0|142271743.0|142271743.0|142271743.0|142271743.0|142271743.0|142271743.0|142271743.0|142271743.0|	1.38	R2|R2|R3|R27|R38|R41|R43|R47|R40|	B	Train
897	bromperidol	C1CN(CCC1(C2=CC=C(C=C2)Br)O)CCCC(=O)C3=CC=C(C=C3)F	2448.0|2448.0|2448.0|2448.0|2448.0|2448.0|2448.0|2448.0|2448.0|2448.0|2448.0|2448.0|2448.0|2448.0|2448.0|2448.0|2448.0|	1.38	R2|R2|R8|R18|R20|R21|R25|R26|R27|R27|R27|R36|R39|R43|R44|R47|R4|	B	Test
898	bromperidol	C1(Br)C=CC(C2(O)CCN(CCC(=O)C3C=CC(F)=CC=3)CC2)=CC=1	nan|nan|nan|	1.38	R12|R35|R40|	B	Test
899	117-89-5	C[NH+]1CC[NH+](CC1)CCCN2C3=CC=CC=C3SC4=C2C=C(C=C4)C(F)(F)F	5566.0|5566.0|5566.0|5566.0|5566.0|5566.0|5566.0|5566.0|5566.0|5566.0|5566.0|5566.0|5566.0|5566.0|5566.0|5566.0|5566.0|5566.0|5566.0|5566.0|5566.0|5566.0|5566.0|	1.4	R4|R5|R50|R40|R2|R2|R8|R27|R21|R27|R11|R12|R17|R18|R25|R26|R27|R35|R36|R43|R47|R49|R49|	B	Train
900	bupropion (zyban)	CC(C(=O)C1=CC(=CC=C1)Cl)NC(C)(C)C	444.0|444.0|444.0|444.0|444.0|444.0|444.0|444.0|444.0|444.0|444.0|444.0|	1.4	R2|R2|R4|R8|R21|R25|R27|R27|R43|R46|R47|R40|	B	Train
901	chembl4248308	CC1CCN(CC1)CCCN2C3=CC=CC=C3SC4=C2C=C(C=C4)C(F)(F)F	21440942.0|21440942.0|21440942.0|21440942.0|21440942.0|	1.44	R48|R2|R2|R8|R27|	B	Train
902	trifluopromazine	CN(C)CCCN1C2=CC=CC=C2SC3=C1C=C(C=C3)C(F)(F)F	5568.0|5568.0|5568.0|5568.0|5568.0|5568.0|5568.0|5568.0|5568.0|5568.0|	1.44	R21|R25|R27|R43|R47|R2|R2|R8|R27|R40|	B	Train
903	trifluroperazine	CN1CCN(CC1)CCCn1c2ccccc2sc2cccc(C(F)(F)F)c12	nan|nan|nan|nan|nan|nan|nan|	1.44	R3|R38|R41|R2|R2|R8|R27|	B	Train
904	fluphenazine	C1CN(CCN1CCCN2C3=CC=CC=C3SC4=C2C=C(C=C4)C(F)(F)F)CCO	3372.0|3372.0|3372.0|3372.0|3372.0|3372.0|3372.0|3372.0|3372.0|3372.0|3372.0|3372.0|3372.0|3372.0|3372.0|3372.0|3372.0|3372.0|3372.0|3372.0|3372.0|3372.0|3372.0|	1.5	R5|R2|R2|R8|R11|R12|R18|R21|R25|R26|R27|R27|R27|R35|R36|R39|R42|R43|R44|R47|R50|R40|R4|	B	Train
905	79559-97-0	CNC1CCC(C2=CC=CC=C12)C3=CC(=C(C=C3)Cl)Cl	5203.0|5203.0|5203.0|5203.0|5203.0|	1.6	R27|R43|R47|R4|R40|	B	Train
906	chebi: 568657	C1CN(CCN1)C2=NC(=C(C=C2)C(F)(F)F)Cl	9796408.0|9796408.0|9796408.0|9796408.0|9796408.0|9796408.0|9796408.0|9796408.0|9796408.0|9796408.0|9796408.0|9796408.0|9796408.0|9796408.0|9796408.0|9796408.0|	1.64	R2|R2|R8|R18|R21|R25|R26|R27|R27|R27|R36|R43|R47|R49|R4|R40|	B	Train
907	etoposide	C[C@@H]1OC[C@@H]2[C@@H](O1)[C@@H]([C@H]([C@@H](O2)O[C@H]3[C@H]4COC(=O)[C@@H]4[C@@H](C5=CC6=C(C=C35)OCO6)C7=CC(=C(C(=C7)OC)O)OC)O)O	36462.0|36462.0|	-1.5	R39|R20|	C	Test
908	ketoconazole	CC(=O)N1CCN(CC1)C2=CC=C(C=C2)OC[C@H]3CO[C@](O3)(CN4C=CN=C4)C5=C(C=C(C=C5)Cl)Cl	456201.0|456201.0|	-0.28	R46|R20|	C	Test
909	phenyl-n-tert-butylnitrone	CC(C)(C)/[N+](=C/C1=CC=CC=C1)/[O-]	638877.0|638877.0|	0	R20|R43|	C	Train
910	d-mannitol	C([C@H]([C@H]([C@@H]([C@@H](CO)O)O)O)O)O	6251.0|6251.0|6251.0|	-1.6	R31|R8|R21|	D	Train
911	chebi: 145922	CN=C(NC#N)NC1=CC=CC(=C1)C2=CSC(=N2)N=C(N)N	14022519.0|14022519.0|14022519.0|14022519.0|14022519.0|14022519.0|14022519.0|14022519.0|14022519.0|14022519.0|14022519.0|14022519.0|14022519.0|14022519.0|14022519.0|14022519.0|14022519.0|14022519.0|14022519.0|14022519.0|14022519.0|14022519.0|14022519.0|14022519.0|14022519.0|14022519.0|14022519.0|14022519.0|14022519.0|14022519.0|	-1.54	R2|R2|R2|R2|R3|R3|R8|R12|R18|R21|R25|R25|R26|R27|R27|R35|R36|R38|R38|R40|R41|R41|R43|R46|R46|R47|R48|R49|R4|R41|	D	Train
912	etodolac	CCC1=C2C(=CC=C1)C3=C(N2)C(OCC3)(CC)CC(=O)O	3308.0|3308.0|3308.0|3308.0|3308.0|3308.0|3308.0|3308.0|3308.0|3308.0|3308.0|3308.0|3308.0|3308.0|3308.0|3308.0|3308.0|3308.0|	-1.42	R27|R47|R18|R26|R3|R40|R25|R41|R38|R2|R2|R8|R21|R27|R41|R43|R46|R3|	D	Validation
913	cimetidine (y-g1)	CC1=C(N=CN1)CSCCNC(=NC)NC#N	2756.0|2756.0|2756.0|2756.0|2756.0|2756.0|2756.0|2756.0|2756.0|2756.0|2756.0|2756.0|2756.0|2756.0|2756.0|2756.0|2756.0|2756.0|2756.0|2756.0|2756.0|2756.0|2756.0|2756.0|2756.0|	-1.4	R18|R26|R27|R12|R31|R35|R39|R40|R47|R48|R49|R49|R49|R50|R2|R2|R4|R25|R46|R5|R21|R27|R2|R2|R8|	D	Validation
914	didanosine	C1CC(OC1CO)N2C=NC3=C2N=CNC3=O	135422442.0|135422442.0|135422442.0|135422442.0|135422442.0|135422442.0|135422442.0|135422442.0|135422442.0|135422442.0|135422442.0|135422442.0|135422442.0|135422442.0|135422442.0|135422442.0|135422442.0|135422442.0|135422442.0|135422442.0|	-1.3	R25|R35|R49|R2|R2|R2|R2|R3|R12|R27|R36|R38|R41|R43|R46|R47|R8|R21|R4|R20|	D	Train
915	salbutamol	CC(C)(C)NCC(C1=CC(=C(C=C1)O)CO)O	2083.0|2083.0|2083.0|2083.0|2083.0|2083.0|2083.0|2083.0|2083.0|2083.0|2083.0|2083.0|2083.0|2083.0|2083.0|2083.0|2083.0|2083.0|2083.0|2083.0|2083.0|2083.0|	-1.3	R3|R18|R25|R26|R27|R38|R41|R46|R47|R2|R2|R27|R40|R8|R21|R27|R43|R12|R31|R35|R39|R5|	D	Validation
916	yg19	C1=CC=C(C=C1)C2=CSC(=N2)CCN	1497794.0|1497794.0|1497794.0|1497794.0|1497794.0|1497794.0|1497794.0|1497794.0|1497794.0|1497794.0|1497794.0|1497794.0|1497794.0|1497794.0|1497794.0|	-1.3	R35|R36|R43|R48|R49|R4|R8|R21|R27|R2|R2|R12|R25|R46|R48|	D	Train
917	α-hydroxyalprazolam (alpha-hydroxyalprazolam)	C1C2=NN=C(N2C3=C(C=C(C=C3)Cl)C(=N1)C4=CC=CC=C4)CO	162244.0|162244.0|162244.0|162244.0|162244.0|162244.0|162244.0|162244.0|162244.0|162244.0|162244.0|162244.0|162244.0|	-1.3	R5|R8|R21|R27|R2|R2|R12|R25|R35|R40|R46|R47|R43|	D	Train
918	cogoxin	CC1C(C(CC(O1)OC2C(OC(CC2O)OC3C(OC(CC3O)OC4CCC5(C(C4)CCC6C5CC(C7(C6(CCC7C8=CC(=O)OC8)O)C)O)C)C)C)O)O	3062.0|3062.0|3062.0|3062.0|3062.0|3062.0|	-1.2	R47|R2|R2|R25|R27|R40|	D	Test
919	nsc606170	C1CC(OC1CO)N2C=CC(=NC2=O)N	5718.0|5718.0|5718.0|5718.0|	-1.2	R4|R27|R43|R40|	D	Train
920	2',3'-dideoxycytidine (zalcitabine)	C1C[C@@H](O[C@@H]1CO)N2C=CC(=NC2=O)N	24066.0|24066.0|24066.0|	-1.2	R47|R21|R8|	D	Test
921	74188-86-6	CN(C)CC1=CC=C(O1)CSCCNC2=C(C=CN2)[N+](=O)[O-]	13646638.0|13646638.0|13646638.0|13646638.0|13646638.0|13646638.0|13646638.0|13646638.0|13646638.0|13646638.0|13646638.0|13646638.0|13646638.0|13646638.0|13646638.0|13646638.0|13646638.0|13646638.0|13646638.0|	-1.12	R2|R2|R3|R8|R12|R18|R25|R26|R27|R38|R41|R46|R47|R48|R49|R49|R4|R40|R43|	D	Train
922	salicylic acid (2-hydroxybenzoic acid)	C1=CC=C(C(=C1)C(=O)O)O	338.0|338.0|338.0|338.0|338.0|338.0|338.0|338.0|338.0|338.0|338.0|338.0|338.0|338.0|338.0|338.0|338.0|338.0|338.0|338.0|338.0|338.0|338.0|338.0|338.0|338.0|338.0|338.0|338.0|338.0|338.0|	-1.1	R3|R41|R38|R40|R50|R8|R21|R27|R2|R2|R27|R3|R5|R11|R12|R17|R18|R25|R26|R27|R35|R36|R39|R43|R46|R47|R48|R49|R49|R4|R31|	D	Train
923	norfloxacin	CCN1C=C(C(=O)C2=CC(=C(C=C21)N3CCNCC3)F)C(=O)O	4539.0|4539.0|4539.0|4539.0|4539.0|	-1.1	R2|R2|R25|R46|R42|	D	Test
924	127779-20-8	CC(C)(C)NC(=O)C1CC2CCCCC2CN1CC(C(CC3=CC=CC=C3)NC(=O)C(CC(=O)N)NC(=O)C4=NC5=CC=CC=C5C=C4)O	3579812.0|3579812.0|3579812.0|3579812.0|3579812.0|3579812.0|3579812.0|3579812.0|3579812.0|3579812.0|	-1.03	R3|R25|R38|R41|R47|R40|R27|R2|R2|R4|	D	Train
925	vincristine	CCC1(CC2CC(C3=C(CC[NH+](C2)C1)C4=CC=CC=C4N3)(C5=C(C=C6C(=C5)C78CC[NH+]9C7C(C=CC9)(C(C(C8N6C=O)(C(=O)OC)O)OC(=O)C)CC)OC)C(=O)OC)O	3717450.0|3717450.0|3717450.0|3717450.0|3717450.0|	-1.03	R40|R2|R2|R25|R47|	D	Train
926	fexofenadine (allegra)	CC(C)(C1=CC=C(C=C1)C(CCCN2CCC(CC2)C(C3=CC=CC=C3)(C4=CC=CC=C4)O)O)C(=O)O	3348.0|3348.0|3348.0|3348.0|3348.0|3348.0|3348.0|3348.0|3348.0|3348.0|3348.0|3348.0|3348.0|3348.0|	-1	R18|R26|R27|R2|R2|R8|R40|R4|R21|R25|R27|R46|R50|R47|	D	Validation
927	saquinavir	CC(C)(C)NC(=O)[C@@H]1C[C@@H]2CCCC[C@@H]2CN1C[C@H]([C@H](CC3=CC=CC=C3)NC(=O)[C@H](CC(=O)N)NC(=O)C4=NC5=CC=CC=C5C=C4)O	441243.0|441243.0|441243.0|	-0.95	R21|R8|R20|	D	Train
928	atenolol	CC(C)NCC(COC1=CC=C(C=C1)CC(=O)N)O	2249.0|2249.0|2249.0|2249.0|2249.0|2249.0|2249.0|2249.0|2249.0|2249.0|2249.0|2249.0|2249.0|2249.0|2249.0|2249.0|2249.0|2249.0|2249.0|2249.0|2249.0|2249.0|2249.0|	-0.9	R36|R43|R47|R5|R8|R21|R27|R4|R40|R50|R2|R2|R27|R12|R31|R35|R39|R46|R25|R41|R3|R38|R44|	D	Test
929	alovudine	CC1=CN(C(=O)NC1=O)[C@H]2C[C@@H]([C@H](O2)CO)F	33039.0|33039.0|33039.0|33039.0|33039.0|	-0.85	R18|R26|R27|R21|R8|	D	Train
930	domperidone	C1CN(CCC1N2C3=C(C=C(C=C3)Cl)NC2=O)CCCN4C5=CC=CC=C5NC4=O	3151.0|3151.0|3151.0|3151.0|3151.0|3151.0|3151.0|3151.0|3151.0|3151.0|3151.0|3151.0|3151.0|3151.0|3151.0|3151.0|3151.0|3151.0|3151.0|	-0.8	R27|R47|R3|R18|R26|R38|R41|R40|R8|R21|R27|R2|R2|R5|R25|R36|R39|R46|R49|	D	Train
931	aciclovir	C1=NC2=C(N1COCCO)NC(=NC2=O)N	135398513.0|135398513.0|135398513.0|135398513.0|135398513.0|135398513.0|135398513.0|135398513.0|135398513.0|135398513.0|135398513.0|135398513.0|135398513.0|135398513.0|135398513.0|	-0.8	R21|R25|R27|R43|R46|R47|R8|R2|R2|R27|R40|R50|R18|R26|R27|	D	Train
932	zidovudine	CC1=CN(C(=O)NC1=O)C2CC(C(O2)CO)N=[N+]=[N-]	5726.0|5726.0|5726.0|5726.0|5726.0|5726.0|5726.0|5726.0|5726.0|5726.0|5726.0|5726.0|5726.0|	-0.72	R47|R36|R2|R2|R8|R21|R27|R40|R3|R4|R38|R41|R43|	D	Test
933	zidovudine	CC1=CN(C(=O)NC1=O)[C@H]2C[C@@H]([C@H](O2)CO)N=[N+]=[N-]	35370.0|35370.0|35370.0|35370.0|35370.0|35370.0|35370.0|35370.0|35370.0|	-0.7	R18|R26|R27|R11|R11|R17|R49|R5|R42|	D	Train
934	verapamil	CC(C)C(CCCN(C)CCC1=CC(=C(C=C1)OC)OC)(C#N)C2=CC(=C(C=C2)OC)OC	2520.0|2520.0|2520.0|2520.0|2520.0|2520.0|2520.0|2520.0|2520.0|2520.0|2520.0|2520.0|2520.0|2520.0|2520.0|2520.0|2520.0|2520.0|2520.0|2520.0|2520.0|2520.0|2520.0|2520.0|2520.0|2520.0|2520.0|	-0.7	R3|R5|R11|R12|R17|R25|R35|R36|R43|R46|R47|R49|R49|R2|R2|R27|R21|R27|R8|R50|R40|R41|R38|R18|R26|R27|R3|	D	Validation
935	paliperidone	CC1=C(C(=O)N2CCCC(C2=N1)O)CCN3CCC(CC3)C4=NOC5=C4C=CC(=C5)F	115237.0|115237.0|115237.0|115237.0|115237.0|115237.0|115237.0|115237.0|115237.0|115237.0|115237.0|115237.0|115237.0|115237.0|115237.0|115237.0|115237.0|	-0.7	R2|R2|R8|R3|R12|R21|R25|R27|R36|R38|R39|R41|R43|R46|R47|R49|R20|	D	Test
936	50-78-2	CC(=O)OC1=CC=CC=C1C(=O)[O-]	2244.0|2244.0|2244.0|2244.0|2244.0|2244.0|2244.0|2244.0|2244.0|2244.0|2244.0|2244.0|2244.0|2244.0|2244.0|2244.0|2244.0|2244.0|2244.0|2244.0|2244.0|2244.0|2244.0|2244.0|	-0.5	R4|R8|R21|R27|R2|R2|R27|R5|R11|R12|R17|R18|R25|R26|R27|R35|R36|R39|R43|R46|R47|R48|R49|R49|	D	Test
937	zolpidem	CC1=CC=C(C=C1)C2=C(N3C=C(C=CC3=N2)C)CC(=O)N(C)C	5732.0|5732.0|5732.0|5732.0|5732.0|5732.0|5732.0|5732.0|5732.0|5732.0|5732.0|5732.0|5732.0|5732.0|	-0.48	R18|R26|R27|R4|R21|R27|R43|R47|R50|R2|R2|R8|R27|R40|	D	Train
938	naratriptan	CNS(=O)(=O)CCC1=CC2=C(C=C1)NC=C2C3CCN(CC3)C	4440.0|4440.0|4440.0|4440.0|	-0.46	R18|R26|R27|R47|	D	Train
939	skf 89124	CCCN(CCC)CCC1=C2CC(=O)NC2=C(C=C1)O	133741.0|133741.0|133741.0|133741.0|133741.0|133741.0|133741.0|133741.0|133741.0|133741.0|133741.0|133741.0|133741.0|133741.0|133741.0|133741.0|133741.0|133741.0|133741.0|133741.0|133741.0|133741.0|133741.0|133741.0|133741.0|	-0.43	R2|R2|R8|R27|R3|R18|R21|R25|R26|R27|R27|R35|R36|R38|R39|R41|R43|R46|R47|R49|R4|R40|R12|R20|R48|	D	Train
940	sumatriptan	CNS(=O)(=O)CC1=CC2=C(C=C1)NC=C2CCN(C)C	5358.0|5358.0|5358.0|5358.0|5358.0|5358.0|5358.0|5358.0|5358.0|	-0.4	R18|R26|R27|R47|R2|R2|R25|R27|R46|	D	Train
941	carteolol	CC(C)(C)NCC(COC1=CC=CC2=C1CCC(=O)N2)O	2583.0|2583.0|2583.0|2583.0|2583.0|2583.0|2583.0|2583.0|2583.0|2583.0|2583.0|2583.0|2583.0|2583.0|	-0.4	R18|R26|R27|R40|R3|R25|R38|R41|R46|R47|R8|R21|R27|R43|	D	Train
942	mesoridazine	CN1CCCCC1CCN2C3=CC=CC=C3SC4=C2C=C(C=C4)S(=O)C	4078.0|4078.0|4078.0|4078.0|4078.0|4078.0|4078.0|4078.0|4078.0|4078.0|4078.0|4078.0|4078.0|4078.0|4078.0|4078.0|4078.0|4078.0|	-0.4	R5|R11|R12|R20|R25|R35|R36|R39|R43|R47|R2|R2|R27|R8|R21|R27|R40|R4|	D	Train
943	alpha-(4-pyridyl-1-oxide)-n-tert- butylnitrone	CC(C)(C)/[N+](=C\C1=CC=[N+](C=C1)[O-])/[O-]	135465079.0|135465079.0|135465079.0|135465079.0|135465079.0|135465079.0|135465079.0|135465079.0|135465079.0|135465079.0|135465079.0|	-0.38	R2|R2|R25|R27|R38|R40|R41|R43|R46|R47|R11|	D	Test
944	acetaminophen (p-acetamidophenol)	CC(=O)NC1=CC=C(C=C1)O	1983.0|1983.0|1983.0|1983.0|1983.0|1983.0|1983.0|1983.0|1983.0|1983.0|1983.0|1983.0|1983.0|1983.0|1983.0|1983.0|1983.0|1983.0|1983.0|1983.0|1983.0|1983.0|1983.0|1983.0|1983.0|1983.0|1983.0|1983.0|1983.0|1983.0|	-0.3	R4|R40|R50|R18|R26|R27|R8|R21|R27|R2|R2|R3|R27|R38|R41|R47|R12|R17|R25|R35|R36|R39|R43|R46|R48|R49|R49|R5|R42|R44|	D	Train
945	betahistine (y-g 14)	CNCCC1=CC=CC=N1	2366.0|2366.0|2366.0|2366.0|2366.0|2366.0|2366.0|2366.0|2366.0|2366.0|2366.0|2366.0|2366.0|2366.0|2366.0|2366.0|2366.0|2366.0|2366.0|2366.0|2366.0|2366.0|2366.0|2366.0|	-0.3	R12|R20|R25|R46|R48|R2|R2|R27|R50|R40|R8|R21|R27|R3|R35|R36|R38|R41|R43|R47|R48|R49|R4|R42|	D	Train
946	theophylline	CN1C2=C(C(=O)N(C1=O)C)NC=N2	2153.0|2153.0|2153.0|2153.0|2153.0|2153.0|2153.0|2153.0|2153.0|2153.0|2153.0|2153.0|2153.0|2153.0|2153.0|2153.0|2153.0|2153.0|2153.0|2153.0|2153.0|2153.0|2153.0|2153.0|2153.0|2153.0|2153.0|2153.0|2153.0|2153.0|2153.0|2153.0|	-0.3	R4|R47|R3|R38|R41|R40|R50|R2|R2|R27|R8|R21|R27|R8|R2|R2|R27|R5|R12|R17|R18|R20|R25|R26|R27|R31|R43|R46|R48|R49|R49|R42|	D	Train
947	dichloromethane	C(Cl)Cl	6344.0|6344.0|6344.0|6344.0|6344.0|6344.0|6344.0|6344.0|6344.0|6344.0|6344.0|6344.0|6344.0|6344.0|6344.0|6344.0|6344.0|6344.0|6344.0|6344.0|6344.0|	-0.3	R25|R41|R3|R38|R46|R47|R40|R2|R2|R27|R8|R21|R27|R12|R18|R26|R27|R35|R39|R43|R5|	D	Train
948	morphine	CN1CC[C@]23[C@@H]4[C@H]1CC5=C2C(=C(C=C5)O)O[C@H]3[C@H](C=C4)O	5288826.0|5288826.0|5288826.0|5288826.0|5288826.0|5288826.0|5288826.0|5288826.0|	-0.3	R18|R26|R27|R21|R8|R5|R39|R20|	D	Test
949	ethosuximide	CCC1(CC(=O)NC1=O)C	3291.0|3291.0|3291.0|3291.0|3291.0|3291.0|3291.0|3291.0|	-0.3	R2|R2|R25|R27|R46|R18|R26|R27|	D	Test
950	59468-85-8	CC1=NC=C2N1C3=C(C=C(C=C3)Cl)C(=NC2O)C4=CC=CC=C4F	124449.0|124449.0|124449.0|124449.0|124449.0|124449.0|124449.0|124449.0|124449.0|124449.0|124449.0|124449.0|124449.0|124449.0|124449.0|124449.0|124449.0|124449.0|124449.0|	-0.3	R5|R11|R12|R18|R26|R27|R36|R39|R43|R8|R21|R27|R40|R3|R4|R38|R41|R47|R44|	D	Train
951	loratadine	CCOC(=O)N1CCC(=C2C3=C(CCC4=C2N=CC=C4)C=C(C=C3)Cl)CC1	3957.0|3957.0|3957.0|3957.0|	-0.3	R27|R18|R26|R47|	D	Train
952	107447-22-3	CC1C(=O)NC2(CCCC2)C(=O)N1	541931.0|541931.0|541931.0|541931.0|541931.0|541931.0|541931.0|541931.0|541931.0|541931.0|	-0.26	R18|R26|R27|R3|R27|R43|R47|R2|R2|R27|	D	Test
953	valproate	CCCC(CCC)C(=O)O	3121.0|3121.0|3121.0|3121.0|3121.0|3121.0|3121.0|3121.0|3121.0|3121.0|3121.0|3121.0|3121.0|3121.0|3121.0|3121.0|3121.0|3121.0|3121.0|3121.0|3121.0|3121.0|3121.0|3121.0|3121.0|3121.0|3121.0|	-0.2	R41|R3|R38|R47|R4|R8|R21|R27|R2|R2|R27|R11|R12|R17|R18|R25|R26|R27|R35|R36|R39|R43|R46|R48|R49|R49|R5|	D	Train
954	morphine	CN1CCC23C4C1CC5=C2C(=C(C=C5)O)OC3C(C=C4)O	4253.0|4253.0|4253.0|4253.0|4253.0|4253.0|4253.0|4253.0|4253.0|4253.0|4253.0|4253.0|4253.0|4253.0|4253.0|	-0.2	R3|R38|R25|R41|R2|R2|R27|R40|R27|R47|R12|R35|R36|R43|R4|	D	Train
955	quinidine (quinine)	COC1=CC2=C(C=CN=C2C=C1)C(C3CC4CCN3CC4C=C)O	1065.0|1065.0|1065.0|1065.0|1065.0|1065.0|1065.0|1065.0|1065.0|1065.0|	-0.2	R12|R36|R47|R27|R2|R2|R27|R40|R3|R4|	D	Train
956	5-methyl-5-ethyl barbituric acid (nsc 30403)	CCC1(C(=O)NC(=O)NC1=O)C	95705.0|95705.0|95705.0|95705.0|95705.0|95705.0|95705.0|95705.0|95705.0|95705.0|95705.0|95705.0|95705.0|95705.0|	-0.2	R25|R41|R3|R38|R2|R2|R8|R21|R27|R27|R43|R46|R47|R40|	D	Test
957	l-838417	CC(C)(C)C1=CC2=NN=C(N2N=C1OCC3=NC=NN3C)C4=C(C=CC(=C4)F)F	9908880.0|9908880.0|9908880.0|9908880.0|	-0.2	R18|R26|R27|R20|	D	Train
958	trazodone	C1CN(CCN1CCCN2C(=O)N3C=CC=CC3=N2)C4=CC(=CC=C4)Cl	5533.0|5533.0|5533.0|5533.0|5533.0|	-0.2	R18|R26|R27|R25|R42|	D	Test
959	ethanol	CCO	702.0|702.0|702.0|702.0|702.0|702.0|702.0|702.0|702.0|702.0|702.0|702.0|702.0|702.0|702.0|702.0|702.0|702.0|702.0|702.0|702.0|702.0|702.0|702.0|702.0|702.0|702.0|702.0|702.0|	-0.2	R5|R2|R2|R8|R11|R12|R17|R18|R21|R22|R25|R26|R27|R27|R32|R33|R35|R36|R39|R43|R46|R48|R49|R40|R3|R38|R41|R47|R44|	D	Train
960	gabapentin	C1CCC(CC1)(CC(=O)O)CN	3446.0|3446.0|3446.0|3446.0|3446.0|3446.0|	-0.19	R20|R2|R2|R25|R27|R46|	D	Test
961	2-methylpropan-1-ol	CC(C)CO	6560.0|6560.0|6560.0|6560.0|6560.0|6560.0|6560.0|6560.0|6560.0|6560.0|6560.0|6560.0|6560.0|6560.0|6560.0|6560.0|6560.0|6560.0|6560.0|6560.0|6560.0|6560.0|6560.0|6560.0|6560.0|6560.0|6560.0|	-0.17	R2|R2|R8|R11|R12|R17|R18|R21|R22|R25|R26|R27|R27|R32|R33|R36|R39|R43|R46|R48|R49|R40|R3|R38|R41|R47|R44|	D	Train
962	propan-1-ol	CCCO	1031.0|1031.0|1031.0|1031.0|1031.0|1031.0|1031.0|1031.0|1031.0|1031.0|1031.0|1031.0|1031.0|1031.0|1031.0|1031.0|1031.0|1031.0|1031.0|1031.0|1031.0|1031.0|1031.0|1031.0|1031.0|1031.0|1031.0|	-0.16	R11|R12|R12|R17|R18|R22|R25|R26|R27|R32|R33|R36|R48|R49|R2|R2|R8|R27|R21|R27|R43|R40|R41|R3|R38|R47|R44|	D	Validation
963	dexamethasone	C[C@@H]1C[C@H]2[C@@H]3CCC4=CC(=O)C=C[C@@]4([C@]3([C@H](C[C@@]2([C@]1(C(=O)CO)O)C)O)F)C	5743.0|5743.0|5743.0|	-0.15	R47|R20|R25|	D	Train
964	meprobamate	CCCC(C)(COC(=O)N)COC(=O)N	4064.0|4064.0|4064.0|4064.0|4064.0|4064.0|4064.0|4064.0|4064.0|	-0.15	R18|R26|R27|R2|R2|R20|R25|R27|R46|	D	Test
965	propan-2-one (acetone)	CC(=O)C	180.0|180.0|180.0|180.0|180.0|180.0|180.0|180.0|180.0|180.0|180.0|180.0|180.0|180.0|180.0|180.0|180.0|180.0|180.0|180.0|180.0|180.0|180.0|180.0|180.0|180.0|	-0.15	R3|R38|R41|R47|R40|R2|R2|R8|R27|R11|R12|R17|R21|R22|R25|R27|R32|R33|R35|R36|R39|R43|R46|R48|R49|R44|	D	Train
966	minokine, mw01-2-069srm	C1CN(CCN1C2=NN=C(C(=C2)C3=CC=NC=C3)C4=CC=CC=C4)C5=NC=CC=N5	24743826.0|24743826.0|24743826.0|	-0.15	R27|R18|R26|	D	Train
967	urea	C(=O)(N)N	1176.0|1176.0|1176.0|1176.0|1176.0|1176.0|1176.0|1176.0|1176.0|1176.0|1176.0|	-0.14	R47|R40|R2|R2|R8|R21|R25|R27|R27|R43|R46|	D	Test
968	cis-1,2-dichloroethylene	C(=C\Cl)\Cl	643833.0|643833.0|643833.0|643833.0|643833.0|643833.0|	-0.13	R21|R38|R40|R41|R47|R43|	D	Train
969	phenobarbital	CCC1(C(=O)NC(=O)NC1=O)C2=CC=CC=C2	4763.0|4763.0|4763.0|4763.0|4763.0|4763.0|	-0.12	R20|R2|R2|R25|R27|R46|	D	Test
970	vinblastine	CCC1(CC2CC(C3=C(CCN(C2)C1)C4=CC=CC=C4N3)(C5=C(C=C6C(=C5)C78CCN9C7C(C=CC9)(C(C(C8N6C)(C(=O)OC)O)OC(=O)C)CC)OC)C(=O)OC)O	3823887.0|3823887.0|3823887.0|3823887.0|3823887.0|3823887.0|	-0.1	R47|R2|R2|R27|R27|R40|	D	Train
971	phenytoin	C1=CC=C(C=C1)C2(C(=O)NC(=O)N2)C3=CC=CC=C3	1775.0|1775.0|1775.0|1775.0|1775.0|1775.0|1775.0|1775.0|1775.0|1775.0|1775.0|1775.0|1775.0|1775.0|1775.0|1775.0|1775.0|1775.0|1775.0|1775.0|1775.0|1775.0|1775.0|1775.0|1775.0|1775.0|	-0.1	R18|R26|R27|R3|R25|R38|R41|R46|R40|R50|R27|R2|R2|R8|R21|R27|R3|R11|R12|R35|R36|R39|R43|R47|R5|R44|	D	Train
972	thiopental (thiopentone)	CCCC(C)C1(C(=O)NC(=S)NC1=O)CC	3000715.0|3000715.0|3000715.0|3000715.0|3000715.0|3000715.0|3000715.0|3000715.0|3000715.0|3000715.0|3000715.0|3000715.0|3000715.0|3000715.0|3000715.0|3000715.0|3000715.0|3000715.0|3000715.0|3000715.0|3000715.0|3000715.0|3000715.0|3000715.0|	-0.1	R4|R40|R8|R21|R27|R2|R2|R27|R3|R47|R38|R41|R3|R12|R18|R25|R26|R27|R35|R36|R39|R43|R46|R5|	D	Train
973	antipyrine ok	CC1=CC(=O)N(N1C)C2=CC=CC=C2	2206.0|2206.0|2206.0|2206.0|2206.0|2206.0|2206.0|2206.0|2206.0|2206.0|2206.0|2206.0|2206.0|2206.0|2206.0|2206.0|2206.0|2206.0|2206.0|2206.0|2206.0|2206.0|2206.0|2206.0|2206.0|2206.0|2206.0|2206.0|2206.0|2206.0|2206.0|	-0.1	R3|R38|R41|R40|R8|R21|R27|R2|R2|R27|R3|R3|R5|R11|R17|R18|R26|R27|R46|R47|R48|R12|R25|R35|R36|R39|R43|R49|R49|R44|R42|	D	Test
974	2-propanol (isopropanol)	CC(C)O	3776.0|3776.0|3776.0|3776.0|3776.0|3776.0|3776.0|3776.0|3776.0|3776.0|3776.0|3776.0|3776.0|3776.0|3776.0|3776.0|3776.0|3776.0|3776.0|3776.0|3776.0|3776.0|3776.0|3776.0|3776.0|3776.0|3776.0|3776.0|3776.0|3776.0|	-0.1	R5|R39|R2|R2|R8|R27|R11|R12|R12|R17|R18|R21|R22|R25|R26|R27|R27|R32|R33|R36|R43|R46|R48|R49|R40|R3|R38|R41|R47|R44|	D	Test
975	2-butanone	CCC(=O)C	6569.0|6569.0|6569.0|6569.0|6569.0|6569.0|6569.0|6569.0|6569.0|6569.0|6569.0|6569.0|6569.0|6569.0|6569.0|6569.0|6569.0|6569.0|6569.0|6569.0|6569.0|6569.0|6569.0|6569.0|6569.0|6569.0|6569.0|6569.0|	-0.1	R3|R38|R41|R47|R40|R5|R11|R12|R17|R22|R25|R32|R33|R35|R36|R39|R43|R46|R48|R49|R2|R2|R27|R8|R21|R27|R44|R44|	D	Train
976	pindolol	CC(C)NCC(COC1=CC=CC2=C1C=CN2)O	4828.0|4828.0|4828.0|4828.0|4828.0|4828.0|4828.0|4828.0|4828.0|4828.0|4828.0|4828.0|4828.0|4828.0|4828.0|4828.0|4828.0|4828.0|4828.0|	-0.1	R3|R18|R26|R27|R47|R2|R2|R8|R21|R27|R27|R43|R46|R40|R25|R38|R41|R3|R42|	D	Train
977	carbamazepine	C1=CC=C2C(=C1)C=CC3=CC=CC=C3N2C(=O)N	2554.0|2554.0|2554.0|2554.0|2554.0|2554.0|2554.0|2554.0|2554.0|2554.0|2554.0|2554.0|2554.0|2554.0|2554.0|2554.0|2554.0|2554.0|2554.0|2554.0|2554.0|2554.0|2554.0|2554.0|2554.0|2554.0|2554.0|2554.0|2554.0|	-0.1	R11|R12|R25|R46|R48|R18|R26|R27|R20|R27|R2|R2|R40|R50|R21|R27|R8|R3|R5|R11|R36|R38|R39|R41|R43|R47|R49|R49|R44|	D	Train
978	58-08-2	CN1C=NC2=C1C(=O)N(C(=O)N2C)C	2519.0|2519.0|2519.0|2519.0|2519.0|2519.0|2519.0|2519.0|2519.0|2519.0|2519.0|2519.0|2519.0|2519.0|2519.0|2519.0|2519.0|2519.0|2519.0|2519.0|2519.0|2519.0|2519.0|2519.0|2519.0|2519.0|2519.0|2519.0|2519.0|	-0.1	R5|R3|R11|R17|R46|R47|R48|R12|R25|R36|R49|R49|R27|R43|R2|R2|R21|R27|R8|R50|R40|R18|R26|R27|R4|R38|R41|R3|R44|	D	Test
979	topiramate	CC1(O[C@@H]2CO[C@@]3([C@H]([C@@H]2O1)OC(O3)(C)C)COS(=O)(=O)N)C	5284627.0|5284627.0|5284627.0|5284627.0|5284627.0|5284627.0|	-0.07	R2|R2|R25|R27|R46|R20|	D	Test
980	lovastatin	CC[C@H](C)C(=O)O[C@H]1C[C@H](C=C2[C@H]1[C@H]([C@H](C=C2)C)CC[C@@H]3C[C@H](CC(=O)O3)O)C	53232.0|53232.0|53232.0|53232.0|	-0.07	R18|R26|R27|R20|	D	Test
981	levetiracetam	CC[C@@H](C(=O)N)N1CCCC1=O	5284583.0|5284583.0|5284583.0|5284583.0|5284583.0|5284583.0|	-0.04	R20|R2|R2|R25|R27|R46|	D	Train
982	sb-656104-a	ClC1=CC=CC(OC2CCN(CCC3CCCN3S(=O)(=O)C3=CC4=C(C=CN4)C=C3)CC2)=C1	nan|nan|nan|nan|nan|nan|nan|	-0.04	R47|R36|R2|R2|R25|R27|R46|	D	Test
983	sns-032	CC(C)(C)C1=CN=C(O1)CSC2=CN=C(S2)NC(=O)C3CCNCC3	3025986.0|3025986.0|3025986.0|3025986.0|3025986.0|3025986.0|3025986.0|3025986.0|3025986.0|	-0.01	R18|R26|R27|R2|R2|R20|R25|R27|R46|	D	Test
984	risperidone	CC1=C(C(=O)N2CCCCC2=N1)CCN3CCC(CC3)C4=NOC5=C4C=CC(=C5)F	5073.0|5073.0|5073.0|5073.0|5073.0|5073.0|5073.0|5073.0|5073.0|5073.0|5073.0|5073.0|5073.0|5073.0|5073.0|5073.0|5073.0|5073.0|5073.0|5073.0|5073.0|5073.0|5073.0|	0	R25|R46|R2|R2|R27|R3|R8|R12|R21|R27|R36|R38|R39|R41|R43|R47|R49|R50|R40|R5|R20|R42|R44|	D	Train
985	diethylether (ether)	CCOCC	3283.0|3283.0|3283.0|3283.0|3283.0|3283.0|3283.0|3283.0|3283.0|3283.0|3283.0|3283.0|3283.0|3283.0|3283.0|3283.0|3283.0|3283.0|3283.0|3283.0|3283.0|3283.0|3283.0|3283.0|3283.0|3283.0|3283.0|3283.0|	0	R3|R38|R41|R47|R40|R2|R2|R5|R8|R11|R12|R17|R21|R25|R27|R27|R32|R33|R35|R36|R39|R43|R44|R44|R46|R48|R49|R22|	D	Train
986	dextromethorphan	CN1CC[C@@]23CCCC[C@@H]2[C@@H]1CC4=C3C=C(C=C4)OC	5360696.0|5360696.0|5360696.0|5360696.0|	0.02	R18|R26|R27|R20|	D	Train
987	1-butyl-3-phenylthiourea	CCCCNC(=S)NC1=CC=CC=C1	3034183.0|3034183.0|3034183.0|3034183.0|3034183.0|3034183.0|3034183.0|	0.03	R2|R2|R20|R25|R27|R46|R11|	D	Test
988	7440-63-3	[Xe]	23991.0|23991.0|23991.0|23991.0|23991.0|23991.0|23991.0|	0.03	R12|R44|R49|R21|R27|R40|R3|	D	Validation
989	amobarbital	CCC1(C(=O)NC(=O)NC1=O)CCC(C)C	2164.0|2164.0|2164.0|2164.0|2164.0|2164.0|2164.0|2164.0|2164.0|2164.0|2164.0|2164.0|2164.0|2164.0|2164.0|2164.0|2164.0|2164.0|2164.0|2164.0|2164.0|	0.04	R40|R3|R11|R12|R20|R25|R35|R36|R38|R39|R41|R43|R44|R46|R47|R2|R2|R27|R8|R21|R27|	D	Train
990	terbinafine	CC(C)(C)C#CC=CCN(C)CC1=CC=CC2=CC=CC=C21	5402.0|5402.0|5402.0|5402.0|	0.08	R8|R21|R27|R3|	D	Train
991	56-29-1	CC1(C(=O)NC(=O)N(C1=O)C)C2=CCCCC2	3608.0|3608.0|3608.0|3608.0|3608.0|3608.0|3608.0|3608.0|3608.0|3608.0|3608.0|3608.0|3608.0|3608.0|3608.0|3608.0|3608.0|3608.0|3608.0|3608.0|3608.0|3608.0|3608.0|3608.0|	0.1	R4|R40|R8|R21|R27|R3|R2|R2|R27|R46|R38|R25|R41|R3|R5|R11|R12|R20|R35|R36|R39|R43|R44|R47|	D	Train
992	cyclopropane (trimethylene)	C1CC1	6351.0|6351.0|6351.0|6351.0|6351.0|6351.0|6351.0|6351.0|6351.0|6351.0|6351.0|6351.0|6351.0|6351.0|6351.0|6351.0|6351.0|6351.0|	0.1	R5|R12|R35|R39|R8|R21|R27|R40|R2|R2|R27|R3|R25|R38|R41|R43|R46|R47|	D	Train
993	divinylether	C=COC=C	8024.0|8024.0|8024.0|8024.0|8024.0|8024.0|8024.0|8024.0|8024.0|8024.0|8024.0|8024.0|8024.0|8024.0|8024.0|8024.0|8024.0|	0.1	R43|R5|R12|R35|R39|R40|R2|R2|R3|R8|R25|R27|R38|R41|R46|R47|R44|	D	Test
994	pentobarbital	CCCC(C)C1(C(=O)NC(=O)NC1=O)CC	4737.0|4737.0|4737.0|4737.0|4737.0|4737.0|4737.0|4737.0|4737.0|4737.0|4737.0|4737.0|4737.0|4737.0|4737.0|4737.0|4737.0|4737.0|4737.0|4737.0|4737.0|4737.0|4737.0|4737.0|4737.0|4737.0|4737.0|	0.1	R40|R8|R21|R27|R43|R2|R2|R27|R5|R39|R3|R11|R12|R17|R18|R25|R26|R27|R35|R36|R44|R47|R49|R49|R38|R41|R3|	D	Train
995	2pnc	C1CN=C(N1)NC2=C(C=CC=C2Cl)Cl	2803.0|2803.0|2803.0|2803.0|2803.0|2803.0|2803.0|2803.0|2803.0|2803.0|2803.0|2803.0|2803.0|2803.0|2803.0|2803.0|2803.0|2803.0|2803.0|2803.0|2803.0|2803.0|2803.0|2803.0|2803.0|2803.0|2803.0|2803.0|2803.0|2803.0|2803.0|2803.0|2803.0|2803.0|2803.0|	0.1	R5|R2|R2|R3|R11|R11|R12|R18|R25|R26|R27|R27|R35|R36|R38|R39|R41|R42|R43|R44|R46|R47|R47|R49|R49|R49|R2|R2|R8|R21|R27|R27|R50|R40|R4|	D	Train
996	2-(3'-iodo-4'-aminophenyl)-6-hydroxybenzothiazole	C1=CC(=C(C=C1C2=NC3=C(S2)C=C(C=C3)O)I)N	10451635.0|10451635.0|10451635.0|10451635.0|10451635.0|10451635.0|10451635.0|10451635.0|10451635.0|10451635.0|10451635.0|10451635.0|	0.2	R45|R36|R21|R25|R27|R43|R46|R47|R2|R2|R8|R27|	D	Train
997	ropinirole (skf101468)	CCCN(CCC)CCC1=C2CC(=O)NC2=CC=C1	5095.0|5095.0|5095.0|5095.0|5095.0|5095.0|5095.0|5095.0|5095.0|5095.0|5095.0|5095.0|5095.0|5095.0|5095.0|5095.0|5095.0|5095.0|5095.0|5095.0|5095.0|5095.0|5095.0|5095.0|	0.2	R12|R48|R40|R8|R21|R27|R2|R2|R27|R3|R18|R25|R26|R27|R35|R36|R38|R41|R42|R43|R46|R47|R49|R4|	D	Train
998	thioridazine	CN1CCCCC1CCN2C3=CC=CC=C3SC4=C2C=C(C=C4)SC	5452.0|5452.0|5452.0|5452.0|5452.0|5452.0|5452.0|5452.0|5452.0|5452.0|5452.0|5452.0|5452.0|5452.0|5452.0|5452.0|5452.0|5452.0|5452.0|5452.0|5452.0|5452.0|5452.0|5452.0|5452.0|5452.0|5452.0|5452.0|5452.0|	0.2	R18|R26|R27|R3|R5|R3|R11|R12|R17|R25|R35|R36|R43|R46|R47|R49|R49|R2|R2|R27|R8|R21|R27|R41|R38|R50|R40|R4|R3|	D	Train
999	methoxyflurane	COC(C(Cl)Cl)(F)F	4116.0|4116.0|4116.0|4116.0|4116.0|4116.0|4116.0|4116.0|4116.0|4116.0|4116.0|4116.0|4116.0|4116.0|4116.0|4116.0|4116.0|4116.0|4116.0|4116.0|4116.0|	0.2	R3|R38|R25|R41|R46|R47|R40|R2|R2|R27|R8|R21|R27|R12|R35|R36|R39|R43|R44|R49|R5|	D	Train
1000	ethylbenzene	CCC1=CC=CC=C1	7500.0|7500.0|7500.0|7500.0|7500.0|7500.0|7500.0|7500.0|7500.0|7500.0|7500.0|7500.0|7500.0|7500.0|7500.0|7500.0|7500.0|7500.0|7500.0|	0.2	R12|R5|R20|R35|R39|R44|R8|R21|R27|R40|R2|R2|R27|R3|R25|R38|R41|R46|R47|	D	Test
1001	m-xylene	CC1=CC(=CC=C1)C	7929.0|7929.0|7929.0|7929.0|7929.0|7929.0|7929.0|7929.0|7929.0|7929.0|7929.0|7929.0|7929.0|7929.0|7929.0|7929.0|7929.0|7929.0|	0.2	R3|R25|R38|R41|R46|R47|R40|R2|R2|R27|R8|R21|R27|R44|R12|R35|R5|R39|	D	Train
1002	enflurane	C(C(OC(F)F)(F)F)(F)Cl	3226.0|3226.0|3226.0|3226.0|3226.0|3226.0|3226.0|3226.0|3226.0|3226.0|3226.0|3226.0|3226.0|3226.0|3226.0|3226.0|3226.0|3226.0|3226.0|3226.0|3226.0|3226.0|3226.0|3226.0|	0.24	R3|R38|R41|R47|R40|R2|R2|R8|R21|R27|R27|R11|R12|R17|R22|R25|R32|R33|R35|R36|R39|R43|R44|R49|	D	Train
1003	nicotine	CN1CCCC1C2=CN=CC=C2	942.0|942.0|942.0|942.0|942.0|942.0|942.0|942.0|942.0|942.0|942.0|942.0|942.0|942.0|942.0|	0.24	R25|R41|R3|R38|R46|R47|R2|R2|R27|R40|R8|R21|R27|R43|R4|	D	Train
1004	1-bromopropane (n- propylbromide)	CCCBr	7840.0|7840.0|7840.0|7840.0|7840.0|7840.0|7840.0|7840.0|7840.0|7840.0|7840.0|7840.0|7840.0|7840.0|	0.27	R3|R21|R25|R27|R38|R41|R43|R46|R47|R2|R2|R8|R27|R40|	D	Train
1005	toliprolol	CC1=CC(=CC=C1)OCC(CNC(C)C)O	18047.0|18047.0|18047.0|18047.0|18047.0|18047.0|18047.0|18047.0|18047.0|18047.0|18047.0|18047.0|18047.0|18047.0|18047.0|18047.0|18047.0|18047.0|	0.28	R3|R18|R26|R27|R25|R38|R41|R46|R40|R27|R2|R2|R8|R21|R27|R43|R3|R47|	D	Validation
1006	trichloroethene	C(=C(Cl)Cl)Cl	6575.0|6575.0|6575.0|6575.0|6575.0|6575.0|6575.0|6575.0|6575.0|6575.0|6575.0|6575.0|6575.0|6575.0|6575.0|6575.0|6575.0|6575.0|6575.0|6575.0|6575.0|6575.0|6575.0|6575.0|6575.0|6575.0|6575.0|6575.0|6575.0|	0.3	R3|R38|R41|R47|R40|R5|R21|R27|R8|R2|R2|R27|R12|R17|R18|R22|R25|R26|R27|R32|R33|R35|R36|R39|R44|R44|R46|R48|R49|	D	Train
1007	halothane	C(C(F)(F)F)(Cl)Br	3562.0|3562.0|3562.0|3562.0|3562.0|3562.0|3562.0|3562.0|3562.0|3562.0|3562.0|3562.0|3562.0|3562.0|3562.0|3562.0|3562.0|3562.0|3562.0|3562.0|3562.0|3562.0|3562.0|3562.0|3562.0|3562.0|3562.0|3562.0|	0.3	R47|R41|R3|R38|R40|R8|R21|R27|R2|R2|R27|R11|R11|R12|R17|R20|R22|R25|R32|R33|R35|R36|R39|R43|R44|R46|R49|R5|	D	Validation
1008	trichloromethane (chloroform)	C(Cl)(Cl)Cl	6212.0|6212.0|6212.0|6212.0|6212.0|6212.0|6212.0|6212.0|6212.0|6212.0|6212.0|6212.0|6212.0|6212.0|6212.0|6212.0|6212.0|6212.0|6212.0|6212.0|6212.0|6212.0|6212.0|6212.0|6212.0|	0.3	R47|R41|R3|R38|R40|R8|R21|R27|R2|R2|R27|R12|R18|R25|R26|R27|R35|R36|R39|R39|R43|R44|R46|R49|R5|	D	Train
1009	22316-47-8	CN1C(=O)CC(=O)N(C2=C1C=CC(=C2)Cl)C3=CC=CC=C3	2789.0|2789.0|2789.0|2789.0|2789.0|2789.0|2789.0|2789.0|2789.0|2789.0|2789.0|2789.0|2789.0|2789.0|2789.0|2789.0|2789.0|2789.0|2789.0|2789.0|2789.0|2789.0|2789.0|2789.0|2789.0|	0.3	R40|R3|R4|R12|R18|R25|R26|R27|R35|R36|R38|R39|R41|R43|R44|R46|R47|R50|R2|R2|R27|R21|R27|R8|R5|	D	Train
1010	methylchloroform	CC(Cl)(Cl)Cl	6278.0|6278.0|6278.0|6278.0|6278.0|6278.0|6278.0|6278.0|6278.0|6278.0|6278.0|6278.0|6278.0|6278.0|6278.0|6278.0|6278.0|6278.0|6278.0|6278.0|6278.0|6278.0|6278.0|6278.0|6278.0|6278.0|6278.0|6278.0|6278.0|	0.4	R36|R8|R21|R27|R41|R3|R38|R47|R2|R2|R27|R40|R11|R5|R11|R12|R17|R18|R22|R25|R26|R27|R32|R39|R43|R44|R46|R48|R49|	D	Train
1011	desmethylclobazam; norclobazam; nordiazepam	C1C(=O)NC2=C(C=C(C=C2)Cl)N(C1=O)C3=CC=CC=C3	89657.0|89657.0|89657.0|89657.0|89657.0|89657.0|89657.0|89657.0|89657.0|89657.0|89657.0|89657.0|89657.0|89657.0|89657.0|89657.0|89657.0|89657.0|89657.0|89657.0|89657.0|89657.0|89657.0|	0.4	R5|R12|R40|R8|R21|R27|R43|R2|R2|R27|R3|R4|R11|R12|R25|R35|R36|R38|R39|R41|R46|R47|R5|	D	Train
[truncated: 47 more rows]
